# Supplementary material for: Sex-dependent epigenetic disruption of YY1 binding by prenatal BPA exposure downregulates Matr3 and alters Agap1 splicing in the offspring hippocampus
Source: Biol Sex Differ. 2025 Aug 11;16:63. doi: 10.1186/s13293-025-00744-1 (PMC12337383; doi:10.1186/s13293-025-00744-1)
Supplement: Supplementary file 2 — Supplementary Material 2: Additional file 2 All detectable splicing events in the hippocampus of male rat offspring [file 13293_2025_744_MOESM2_ESM.xls]

## Sheet: 3SS
GeneID	Gene	Description	Chr	Strand	Hippocampus_M_Control-IC	Hippocampus_M_Control-SC	Hippocampus_M_BPA-IC	Hippocampus_M_BPA-SC	Pvalue	FDR	LongExonTranscripts	ShortExonTranscripts
24167	ADCYAP1R1	ADCYAP receptor type I	chr4	+	63	13	70	11	1	1	NM_133511_dup1,NM_001270579_dup1,BGI_novel_T009155	BGI_novel_T009157,NM_001270583_dup1
24245	CAMK2B	calcium/calmodulin dependent protein kinase II beta	chr14	-	28	28	20	21	1	1	BGI_novel_T004390	NM_021739_dup1
24246	CAMK2D	calcium/calmodulin dependent protein kinase II delta	chr2	+	52	7	42	7	1	1	BGI_novel_T007230,BGI_novel_T007227,BGI_novel_T007228	BGI_novel_T007229,BGI_novel_T007231
24370	FOXG1	forkhead box G1	chr6	+	445	1	473	0	1	1	BGI_novel_T010854	BGI_novel_T010855
24400	GNB1	G protein subunit beta 1	chr5	+	360	1206	393	1216	1	1	BGI_novel_T010572	BGI_novel_T010571
24408	GRIN1	glutamate ionotropic receptor NMDA type subunit 1	chr3	-	470	7	402	3	1	1	NM_017010_dup1,NM_001270602_dup1	NM_001270606_dup1,NM_001287423_dup1
24408	GRIN1	glutamate ionotropic receptor NMDA type subunit 1	chr3	-	433	36	391	49	0.420255	1	NM_001270605_dup1,NM_017010_dup1,NM_001270603_dup1,NM_001270602_dup1	NM_001270606_dup1,NM_001270608_dup1,NM_001270610_dup1,NM_001287423_dup1
24609	ODC1	ornithine decarboxylase 1	chr6	+	166	110	193	132	1	1	NM_012615_dup1	BGI_novel_T010782
24609	ODC1	ornithine decarboxylase 1	chr6	+	85	212	104	182	0.572736	1	NM_012615_dup1	NM_001302083_dup1
24609	ODC1	ornithine decarboxylase 1	chr6	+	0	4	1	9	0.931661	1	NM_012615_dup1	NM_001302083_dup1
24675	PPP3CB	protein phosphatase 3 catalytic subunit beta	chr15	+	198	105	210	99	1	1	NM_017042_dup1	BGI_novel_T004515
24688	PRPH	peripherin	chr7	+	14	0	15	1	1	1	BGI_novel_T012025	NM_012633_dup1
24772	CXCL12	C-X-C motif chemokine ligand 12	chr4	+	188	10	243	8	0.587252	1	NM_001033883_dup1	NM_001033882_dup1
24781	SLC4A3	solute carrier family 4 member 3	chr9	+	3	59	9	54	0.455656	1	BGI_novel_T013455	BGI_novel_T013456,BGI_novel_T013453,NM_017049_dup1,BGI_novel_T013454
24855	TSC2	TSC complex subunit 2	chr10	-	80	6	86	11	1	1	BGI_novel_T001801,NM_012680_dup1,BGI_novel_T001802,BGI_novel_T001800,BGI_novel_T001799,BGI_novel_T001797,BGI_novel_T001798,BGI_novel_T001804,BGI_novel_T001803	BGI_novel_T001796
24855	TSC2	TSC complex subunit 2	chr10	-	29	25	20	22	0.927268	1	NM_012680_dup1,BGI_novel_T001797,BGI_novel_T001803	BGI_novel_T001801,BGI_novel_T001804
24855	TSC2	TSC complex subunit 2	chr10	-	56	33	48	28	1	1	BGI_novel_T001804,BGI_novel_T001803	BGI_novel_T001802
24855	TSC2	TSC complex subunit 2	chr10	-	13	15	3	11	0.218408	1	NM_012680_dup1,BGI_novel_T001800,BGI_novel_T001797,BGI_novel_T001798,BGI_novel_T001803	BGI_novel_T001801,BGI_novel_T001802,BGI_novel_T001796,BGI_novel_T001799,BGI_novel_T001804
24855	TSC2	TSC complex subunit 2	chr10	-	2	0	0	1	0.270655	1	BGI_novel_T001801,NM_012680_dup1,BGI_novel_T001802,BGI_novel_T001800,BGI_novel_T001799,BGI_novel_T001797,BGI_novel_T001798,BGI_novel_T001804,BGI_novel_T001803	BGI_novel_T001796
24916	RNF112	ring finger protein 112	chr10	-	182	33	148	42	0.659786	1	BGI_novel_T002040,BGI_novel_T002043,BGI_novel_T002039,NM_138613_dup1	BGI_novel_T002041
24916	RNF112	ring finger protein 112	chr10	-	21	58	29	49	0.604233	1	BGI_novel_T002042	BGI_novel_T002041,BGI_novel_T002040,BGI_novel_T002043,BGI_novel_T002039,NM_138613_dup1
24941	ATP7A	ATPase copper transporting alpha	chrX	+	3	1	7	17	0.167359	1	BGI_novel_T013925,NM_052803_dup1	BGI_novel_T013926
24948	FMR1	FMRP translational regulator 1	chrX	-	68	15	60	10	1	1	BGI_novel_T014146	NM_052804_dup1
24948	FMR1	FMRP translational regulator 1	chrX	-	41	16	28	13	1	1	NM_052804_dup1	BGI_novel_T014145
24948	FMR1	FMRP translational regulator 1	chrX	-	97	16	82	13	1	1	BGI_novel_T014146	BGI_novel_T014145
24948	FMR1	FMRP translational regulator 1	chrX	-	49	0	45	1	1	1	BGI_novel_T014146	BGI_novel_T014145
24949	SYN1	synapsin I	chrX	+	90	183	78	201	1	1	NM_019133_dup1	NM_001110782_dup1
24954	INSR	insulin receptor	chr12	-	18	6	16	7	0.992227	1	BGI_novel_T003119,NM_017071_dup1	BGI_novel_T003118
25022	FGFR2	fibroblast growth factor receptor 2	chr1	-	15	24	26	23	0.42987	1	BGI_novel_T001154,BGI_novel_T001152	NM_001109893_dup1,NM_001109896_dup1,NM_001109894_dup1,BGI_novel_T001155,BGI_novel_T001150,NM_001109892_dup1,NM_001109895_dup1,BGI_novel_T001151,BGI_novel_T001153,NM_012712_dup1
25031	PLCB4	phospholipase C beta 4	chr3	+	1	15	1	14	1	1	NM_024353_dup1	BGI_novel_T008517,BGI_novel_T008519,BGI_novel_T008516,BGI_novel_T008520,BGI_novel_T008518
25126	STAT5B	signal transducer and activator of transcription 5B	chr10	-	11	0	7	4	0.0553003	1	NM_022380_dup1	BGI_novel_T002448
25132	MYO5B	myosin VB	chr18	+	17	8	17	8	1	1	BGI_novel_T006052,NM_017083_dup1,BGI_novel_T006050	BGI_novel_T006051
25157	PLAGL1	PLAG1 like zinc finger 1	chr1	+	1	1	7	2	0.619735	1	NM_012760_dup1,BGI_novel_T000023,BGI_novel_T000022	BGI_novel_T000024,BGI_novel_T000025
25242	ARNT	aryl hydrocarbon receptor nuclear translocator	chr2	+	12	24	10	29	0.815132	1	BGI_novel_T007109	BGI_novel_T007104,NM_012780_dup1,BGI_novel_T007107,BGI_novel_T007105,BGI_novel_T007108,BGI_novel_T007106
25242	ARNT	aryl hydrocarbon receptor nuclear translocator	chr2	+	3	7	3	8	1	1	BGI_novel_T007104,BGI_novel_T007107,BGI_novel_T007109,BGI_novel_T007105,BGI_novel_T007108,BGI_novel_T007106	NM_012780_dup1
25243	ARNT2	aryl hydrocarbon receptor nuclear translocator 2	chr1	-	76	30	71	26	1	1	BGI_novel_T000827,NM_012781_dup1	BGI_novel_T000826
25252	DLG1	discs large MAGUK scaffold protein 1	chr11	-	1	2	13	1	0.0921865	1	BGI_novel_T002991	BGI_novel_T002993
25255	DYRK1A	dual specificity tyrosine phosphorylation regulated kinase 1A	chr11	+	38	54	51	70	1	1	NM_012791_dup1,BGI_novel_T002827	BGI_novel_T002826,BGI_novel_T002828
25367	ADARB1	adenosine deaminase RNA specific B1	chr20	+	229	34	297	26	0.606612	1	BGI_novel_T007504	NM_001111055_dup1,NM_012894_dup1
25398	CACNA1A	calcium voltage-gated channel subunit alpha1 A	chr19	+	62	18	21	28	0.000791516	0.287043	BGI_novel_T006243,BGI_novel_T006239,BGI_novel_T006240	BGI_novel_T006244,BGI_novel_T006241,BGI_novel_T006242
25398	CACNA1A	calcium voltage-gated channel subunit alpha1 A	chr19	+	39	9	37	2	0.213114	1	BGI_novel_T006241,BGI_novel_T006243	BGI_novel_T006239
25486	MYO9B	myosin IXB	chr16	+	252	0	230	3	0.128746	1	BGI_novel_T005061	NM_001271067_dup1,BGI_novel_T005060,NM_012984_dup1,BGI_novel_T005057,BGI_novel_T005062,BGI_novel_T005058,BGI_novel_T005056,BGI_novel_T005059,NM_001271066_dup1
25502	OAZ1	ornithine decarboxylase antizyme 1	chr7	-	1100	25	1062	19	1	1	NM_139081_dup1,NM_001297557_dup1	NM_001301048_dup1
25524	PSAP	prosaposin	chr20	+	1097	133	1051	165	1	1	NM_001190236_dup1	NM_001190237_dup1
25532	RAB4A	RAB4A, member RAS oncogene family	chr19	+	43	6	56	8	1	1	BGI_novel_T006468	BGI_novel_T006469
25533	RABGGTB	Rab geranylgeranyltransferase subunit beta	chr2	-	145	47	138	38	1	1	BGI_novel_T007335,BGI_novel_T007333,NM_138708_dup1	BGI_novel_T007334
25559	ABCC8	ATP binding cassette subfamily C member 8	chr1	-	1	1	1	2	0.872536	1	NM_013039_dup1,BGI_novel_T000670	BGI_novel_T000671
25565	TLE4	TLE family member 4, transcriptional corepressor	chr1	-	16	40	23	48	1	1	BGI_novel_T001424,BGI_novel_T001426	BGI_novel_T001425
25565	TLE4	TLE family member 4, transcriptional corepressor	chr1	-	12	1	11	1	1	1	BGI_novel_T001424,NM_019141_dup1,BGI_novel_T001426	BGI_novel_T001425
25595	MAP2	microtubule associated protein 2	chr9	+	303	69	338	46	0.554372	1	BGI_novel_T013369,NM_013066_dup1,BGI_novel_T013371,BGI_novel_T013368	BGI_novel_T013365
25595	MAP2	microtubule associated protein 2	chr9	+	262	80	314	89	1	1	BGI_novel_T013369,BGI_novel_T013371,BGI_novel_T013368	NM_013066_dup1,BGI_novel_T013365
25620	CREM	cAMP responsive element modulator	chr17	+	58	5	69	4	0.854157	1	NM_001110860_dup1,NM_001271247_dup1,NM_001271102_dup1,NM_001271246_dup1	NM_001271245_dup1,NM_001271101_dup1,NM_017334_dup1
25622	PTPN11	protein tyrosine phosphatase non-receptor type 11	chr12	+	50	110	51	108	1	1	NM_001177593_dup1	NM_013088_dup1
25661	FN1	fibronectin 1	chr9	-	104	8	92	6	1	1	BGI_novel_T013386,BGI_novel_T013391,BGI_novel_T013384,BGI_novel_T013389,BGI_novel_T013390,BGI_novel_T013388,NM_019143_dup1	BGI_novel_T013385,BGI_novel_T013387
25718	IGF1R	insulin like growth factor 1 receptor	chr1	+	25	1	14	0	1	1	BGI_novel_T000752	NM_052807_dup1
25720	TCF12	transcription factor 12	chr8	-	94	3	104	3	1	1	NM_013176_dup1,BGI_novel_T012547,BGI_novel_T012550,BGI_novel_T012549,BGI_novel_T012548,BGI_novel_T012545	BGI_novel_T012551,BGI_novel_T012546
25728	APOE	apolipoprotein E	chr1	-	1	50	1	35	1	1	NM_001270682_dup1	NM_138828_dup1
25731	SYT3	synaptotagmin 3	chr1	+	27	49	25	38	1	1	BGI_novel_T000593	BGI_novel_T000592
25751	DNM2	dynamin 2	chr8	+	370	52	409	36	0.258508	1	BGI_novel_T012199,BGI_novel_T012202	BGI_novel_T012203,BGI_novel_T012198
25751	DNM2	dynamin 2	chr8	+	385	52	430	36	0.235847	1	BGI_novel_T012201,BGI_novel_T012200	BGI_novel_T012203,BGI_novel_T012198
25751	DNM2	dynamin 2	chr8	+	42	27	40	19	0.831608	1	BGI_novel_T012201,BGI_novel_T012200	BGI_novel_T012199,BGI_novel_T012202
26295	OGT	O-linked N-acetylglucosamine (GlcNAc) transferase	chrX	+	50	60	77	99	1	1	BGI_novel_T013886	NM_017107_dup1
26955	AFDN	afadin, adherens junction formation factor	chr1	-	31	75	76	63	0.00131622	0.294306	BGI_novel_T000195,BGI_novel_T000196	BGI_novel_T000194,BGI_novel_T000198,BGI_novel_T000197,NM_013217_dup1,BGI_novel_T000199
26955	AFDN	afadin, adherens junction formation factor	chr1	-	21	19	18	26	0.559573	1	BGI_novel_T000194,BGI_novel_T000198,BGI_novel_T000197,NM_013217_dup1	BGI_novel_T000199
29194	CHKA	choline kinase alpha	chr1	+	52	2	31	0	0.395705	1	BGI_novel_T001270	BGI_novel_T001271
29367	CHKB	choline kinase beta	chr7	-	9	35	17	49	1	1	BGI_novel_T011939	NM_017177_dup1
29398	STK10	serine/threonine kinase 10	chr10	+	13	2	7	2	0.753927	1	BGI_novel_T001878	NM_019206_dup1
29422	CHRNE	cholinergic receptor nicotinic epsilon subunit	chr10	-	1	2	1	2	1	1	NM_017194_dup1	BGI_novel_T002148
29428	CELF2	CUGBP Elav-like family member 2	chr17	+	4155	3	4338	2	1	1	BGI_novel_T005668,BGI_novel_T005667	BGI_novel_T005666
29428	CELF2	CUGBP Elav-like family member 2	chr17	+	167	300	144	258	1	1	BGI_novel_T005666,BGI_novel_T005667,NM_017197_dup1	BGI_novel_T005668,NM_001083586_dup1
29465	TRPV2	transient receptor potential cation channel subfamily V member 2	chr10	+	0	6	2	3	0.235692	1	NM_017207_dup1	NM_001270798_dup1
29465	TRPV2	transient receptor potential cation channel subfamily V member 2	chr10	+	50	6	41	3	0.962285	1	NM_001270797_dup1	NM_001270798_dup1
29465	TRPV2	transient receptor potential cation channel subfamily V member 2	chr10	+	0	50	2	41	1	1	NM_017207_dup1	NM_001270797_dup1
29479	Odf2	outer dense fiber of sperm tails 2	chr3	+	32	13	40	7	0.27142	1	BGI_novel_T007846,BGI_novel_T007849	BGI_novel_T007847,BGI_novel_T007848
29508	NFYA	nuclear transcription factor Y subunit alpha	chr9	+	66	12	96	12	1	1	BGI_novel_T013045,BGI_novel_T013042,BGI_novel_T013044,BGI_novel_T013043	NM_012865_dup1
29508	NFYA	nuclear transcription factor Y subunit alpha	chr9	+	33	31	49	28	0.404675	1	NM_012865_dup1,BGI_novel_T013042	BGI_novel_T013045
29533	PXMP2	peroxisomal membrane protein 2	chr12	+	5	14	1	8	0.776684	1	BGI_novel_T003576	NM_031587_dup1
29547	HOMER2	homer scaffold protein 2	chr1	-	43	38	34	38	0.932087	1	NM_053309_dup1	BGI_novel_T000818
29548	HOMER3	homer scaffold protein 3	chr16	-	95	2	129	0	0.244159	1	BGI_novel_T005100	BGI_novel_T005101
29564	DYNC1I1	dynein cytoplasmic 1 intermediate chain 1	chr4	+	2	278	6	309	1	1	NM_019234_dup1	BGI_novel_T008957,BGI_novel_T008956
29573	SLC37A4	solute carrier family 37 member 4	chr8	+	6	41	11	25	0.199973	1	BGI_novel_T012325,BGI_novel_T012324	BGI_novel_T012323,BGI_novel_T012326,NM_031589_dup1
29622	RALGDS	ral guanine nucleotide dissociation stimulator	chr3	+	49	44	101	47	0.0964237	1	BGI_novel_T007814,BGI_novel_T007812	BGI_novel_T007813,NM_019250_dup1
29645	PTPRJ	protein tyrosine phosphatase receptor type J	chr3	-	10	10	11	16	0.828174	1	BGI_novel_T008199,NM_017269_dup1	BGI_novel_T008201
29645	PTPRJ	protein tyrosine phosphatase receptor type J	chr3	-	17	10	11	16	0.228362	1	BGI_novel_T008200	BGI_novel_T008201
29645	PTPRJ	protein tyrosine phosphatase receptor type J	chr3	-	7	0	3	3	0.0765397	1	BGI_novel_T008200	BGI_novel_T008199,NM_017269_dup1
29657	ARNTL	aryl hydrocarbon receptor nuclear translocator like	chr1	+	54	2	44	4	1	1	BGI_novel_T000976,NM_024362_dup1,BGI_novel_T000977	BGI_novel_T000978
29717	CACNA1G	calcium voltage-gated channel subunit alpha1 G	chr10	-	70	12	58	4	0.395919	1	NM_001308302_dup1,NM_031601_dup1,BGI_novel_T002353,BGI_novel_T002355	BGI_novel_T002354
29723	SLC19A1	solute carrier family 19 member 1	chr20	-	181	0	224	1	1	1	BGI_novel_T007510	BGI_novel_T007509,NM_001035232_dup1,NM_017299_dup1
29750	GALNT7	polypeptide N-acetylgalactosaminyltransferase 7	chr16	+	9	2	5	3	0.526767	1	BGI_novel_T005170,BGI_novel_T005167,BGI_novel_T005171	BGI_novel_T005169,BGI_novel_T005168
29752	FAU	FAU ubiquitin like and ribosomal protein S30 fusion	chr1	+	951	34	876	53	1	1	NM_001012739_dup1	NM_001160232_dup1
29885	RAB3IP	RAB3A interacting protein	chr7	-	29	13	27	11	1	1	BGI_novel_T011533	BGI_novel_T011534
50658	MAPK9	mitogen-activated protein kinase 9	chr10	+	29	77	17	76	0.503114	1	NM_001270545_dup1	NM_017322_dup1,NM_001270544_dup1
54299	NCOR1	nuclear receptor corepressor 1	chr10	-	95	44	90	30	0.776371	1	BGI_novel_T002062,BGI_novel_T002067,BGI_novel_T002061,BGI_novel_T002064,BGI_novel_T002059	BGI_novel_T002065,BGI_novel_T002066,BGI_novel_T002063,NM_001271103_dup1,BGI_novel_T002060
54299	NCOR1	nuclear receptor corepressor 1	chr10	-	76	33	108	22	0.132523	1	BGI_novel_T002062,BGI_novel_T002061,BGI_novel_T002066,NM_001271103_dup1,BGI_novel_T002064,BGI_novel_T002059	BGI_novel_T002065,BGI_novel_T002067,BGI_novel_T002063,BGI_novel_T002060
54299	NCOR1	nuclear receptor corepressor 1	chr10	-	4	29	2	36	0.828473	1	BGI_novel_T002070	BGI_novel_T002068,BGI_novel_T002065,BGI_novel_T002062,BGI_novel_T002067,BGI_novel_T002061,BGI_novel_T002066,BGI_novel_T002063,NM_001271103_dup1,BGI_novel_T002069,BGI_novel_T002064,BGI_novel_T002060
54299	NCOR1	nuclear receptor corepressor 1	chr10	-	181	23	165	18	1	1	BGI_novel_T002065,BGI_novel_T002062,BGI_novel_T002061,BGI_novel_T002066,BGI_novel_T002063,NM_001271103_dup1	BGI_novel_T002067,BGI_novel_T002060
54299	NCOR1	nuclear receptor corepressor 1	chr10	-	68	6	67	6	1	1	BGI_novel_T002065,BGI_novel_T002062,BGI_novel_T002061,BGI_novel_T002066,BGI_novel_T002063,NM_001271103_dup1	BGI_novel_T002064
54299	NCOR1	nuclear receptor corepressor 1	chr10	-	117	23	104	18	1	1	BGI_novel_T002064	BGI_novel_T002067,BGI_novel_T002060
56029	SRCIN1	SRC kinase signaling inhibitor 1	chr10	-	97	11	100	13	1	1	BGI_novel_T002389,BGI_novel_T002386,BGI_novel_T002391,BGI_novel_T002387,BGI_novel_T002390,NM_019378_dup1,BGI_novel_T002392,BGI_novel_T002393	BGI_novel_T002388
56029	SRCIN1	SRC kinase signaling inhibitor 1	chr10	-	266	164	246	105	0.377272	1	BGI_novel_T002389,BGI_novel_T002391,BGI_novel_T002388	BGI_novel_T002386,BGI_novel_T002387,BGI_novel_T002390,BGI_novel_T002392,BGI_novel_T002393
56064	NPTN	neuroplastin	chr8	+	26	0	32	4	0.119633	1	BGI_novel_T012438	BGI_novel_T012439,NM_019380_dup1
56084	HGS	hepatocyte growth factor-regulated tyrosine kinase substrate	chr10	+	1	4	8	6	0.254549	1	BGI_novel_T002701,NM_019387_dup1	BGI_novel_T002700
56084	HGS	hepatocyte growth factor-regulated tyrosine kinase substrate	chr10	+	36	70	31	69	1	1	BGI_novel_T002701,NM_019387_dup1	BGI_novel_T002700
56768	PCLO	piccolo presynaptic cytomatrix protein	chr4	-	2	50	15	49	0.0338033	0.858912	BGI_novel_T008910	NM_001110797_dup1,NM_020098_dup1
58851	NR1H2	nuclear receptor subfamily 1 group H member 2	chr1	-	2	49	11	29	0.0135745	0.774148	BGI_novel_T000601	NM_031626_dup1
58851	NR1H2	nuclear receptor subfamily 1 group H member 2	chr1	-	38	13	30	30	0.0359501	0.881017	BGI_novel_T000604	BGI_novel_T000603,NM_031626_dup1
58851	NR1H2	nuclear receptor subfamily 1 group H member 2	chr1	-	33	13	33	30	0.131366	1	BGI_novel_T000602,BGI_novel_T000601	BGI_novel_T000603,NM_031626_dup1
58851	NR1H2	nuclear receptor subfamily 1 group H member 2	chr1	-	33	35	35	30	1	1	BGI_novel_T000602,BGI_novel_T000601	BGI_novel_T000604
58921	FOXM1	forkhead box M1	chr4	+	12	6	6	0	0.148845	1	BGI_novel_T009516	BGI_novel_T009517,NM_031633_dup1
58946	ROBO1	roundabout guidance receptor 1	chr11	+	161	47	180	32	0.263207	1	NM_022188_dup1,BGI_novel_T002740	BGI_novel_T002739
58959	CRHR1	corticotropin releasing hormone receptor 1	chr10	+	28	0	11	2	0.294368	1	NR_126014_dup1,BGI_novel_T002509,NM_030999_dup1	NM_001301812_dup1
59076	GRK6	G protein-coupled receptor kinase 6	chr17	-	45	55	32	51	0.851936	1	NM_031657_dup1	NM_001112712_dup1
59312	SHANK3	SH3 and multiple ankyrin repeat domains 3	chr7	+	176	3	150	0	0.223329	1	BGI_novel_T011944	BGI_novel_T011943,BGI_novel_T011941
59312	SHANK3	SH3 and multiple ankyrin repeat domains 3	chr7	+	182	33	162	24	1	1	BGI_novel_T011944	BGI_novel_T011943,BGI_novel_T011941
59317	EPB41L1	erythrocyte membrane protein band 4.1 like 1	chr3	+	0	1	1	0	0.396209	1	BGI_novel_T008620,BGI_novel_T008623,NM_172090_dup1,NM_021681_dup1	BGI_novel_T008624,BGI_novel_T008621,BGI_novel_T008622
59317	EPB41L1	erythrocyte membrane protein band 4.1 like 1	chr3	+	10	37	8	31	1	1	BGI_novel_T008621,BGI_novel_T008622	BGI_novel_T008620,BGI_novel_T008623
59317	EPB41L1	erythrocyte membrane protein band 4.1 like 1	chr3	+	0	10	1	9	0.785967	1	BGI_novel_T008621,BGI_novel_T008622	BGI_novel_T008623
59324	KCNK1	potassium two pore domain channel subfamily K member 1	chr19	+	2	0	0	1	0.267093	1	BGI_novel_T006495	BGI_novel_T006492,BGI_novel_T006493,BGI_novel_T006494
60338	FXYD5	FXYD domain containing ion transport regulator 5	chr1	-	0	2	1	0	0.72582	1	NM_021909_dup1	NM_001270688_dup1
60416	PFKP	phosphofructokinase, platelet	chr17	-	2471	3	2786	16	0.0207482	0.813004	BGI_novel_T005649	BGI_novel_T005651,NM_206847_dup1,BGI_novel_T005650
60444	KCNT1	potassium sodium-activated channel subfamily T member 1	chr3	+	5	4	8	0	0.0608571	1	BGI_novel_T007755	NM_021853_dup1,BGI_novel_T007753,BGI_novel_T007754
60445	TSC1	TSC complex subunit 1	chr3	+	9	3	12	2	0.732562	1	BGI_novel_T007817,BGI_novel_T007821,BGI_novel_T007816,NM_021854_dup1,BGI_novel_T007819	BGI_novel_T007818,BGI_novel_T007820
60447	CLOCK	clock circadian regulator	chr14	+	14	3	13	1	0.700877	1	BGI_novel_T004170,BGI_novel_T004171	NM_021856_dup1,NM_001289832_dup1
60565	SYT6	synaptotagmin 6	chr2	+	4	13	1	11	0.662295	1	NM_022191_dup1	BGI_novel_T007152
64185	CAP1	cyclase associated actin cytoskeleton regulatory protein 1	chr5	-	63	31	83	37	1	1	BGI_novel_T010175	BGI_novel_T010174
64191	DHCR7	7-dehydrocholesterol reductase	chr1	+	55	50	64	16	0.00102699	0.287043	BGI_novel_T001247,NM_022389_dup1	BGI_novel_T001246
64314	CASP2	caspase 2	chr4	+	323	29	326	30	1	1	BGI_novel_T009093,BGI_novel_T009094	NM_022522_dup1,BGI_novel_T009095
64465	Cdc42	cell division cycle 42	chr5	-	4368	448	4551	408	1	1	BGI_novel_T010395	BGI_novel_T010396
64528	GOLGA2	golgin A2	chr3	+	69	4	38	9	0.154704	1	BGI_novel_T007887,BGI_novel_T007890,BGI_novel_T007888	NM_022596_dup1,BGI_novel_T007889
64666	Taok2	TAO kinase 2	chr1	-	202	21	188	7	0.59705	1	BGI_novel_T001087	NM_022702_dup1
64667	SGTA	small glutamine rich tetratricopeptide repeat containing alpha	chr7	+	83	230	95	231	1	1	BGI_novel_T011306	BGI_novel_T011305,NM_022703_dup1
64709	NUCKS1	nuclear casein kinase and cyclin dependent kinase substrate 1	chr13	+	222	83	198	78	1	1	NM_022799_dup1	BGI_novel_T003665
64823	CSNK1G3	casein kinase 1 gamma 3	chr18	+	34	20	34	26	0.898783	1	BGI_novel_T005936,NM_022855_dup1,BGI_novel_T005938	BGI_novel_T005937,BGI_novel_T005941,BGI_novel_T005939,BGI_novel_T005940
64830	UNC13B	unc-13 homolog B	chr5	+	27	17	39	18	0.842599	1	BGI_novel_T009786,BGI_novel_T009788,NM_022862_dup1,NM_001042579_dup1	BGI_novel_T009789,BGI_novel_T009787,BGI_novel_T009785
64896	NOLC1	nucleolar and coiled-body phosphoprotein 1	chr1	+	140	90	142	83	1	1	BGI_novel_T001585,NM_022869_dup1	BGI_novel_T001584
65031	DOC2A	double C2 domain alpha	chr1	+	16	15	22	9	0.251485	1	BGI_novel_T001077	BGI_novel_T001078
65052	PIK3C3	phosphatidylinositol 3-kinase catalytic subunit type 3	chr18	+	14	6	17	6	1	1	NM_022958_dup1	BGI_novel_T005803
65169	SCAMP3	secretory carrier membrane protein 3	chr2	+	70	93	59	78	1	1	NM_031724_dup1	BGI_novel_T006998
65178	SNAP91	synaptosome associated protein 91	chr8	-	4	278	5	248	1	1	NM_031728_dup1	BGI_novel_T012629,BGI_novel_T012623,BGI_novel_T012628,BGI_novel_T012626,BGI_novel_T012624,BGI_novel_T012625,BGI_novel_T012627
65178	SNAP91	synaptosome associated protein 91	chr8	-	316	175	265	162	1	1	BGI_novel_T012623,BGI_novel_T012628,BGI_novel_T012626,BGI_novel_T012627	BGI_novel_T012629,BGI_novel_T012624,BGI_novel_T012625,NM_031728_dup1
65278	CSNK1G2	casein kinase 1 gamma 2	chr7	-	131	7	111	14	0.762543	1	NM_001033870_dup1	NM_023102_dup1
78957	SHANK1	SH3 and multiple ankyrin repeat domains 1	chr1	+	165	4	121	7	1	1	BGI_novel_T000584,BGI_novel_T000587,NM_031751_dup1,BGI_novel_T000583,BGI_novel_T000589,BGI_novel_T000585,BGI_novel_T000588	BGI_novel_T000586
78957	SHANK1	SH3 and multiple ankyrin repeat domains 1	chr1	+	1323	145	1415	108	0.345339	1	BGI_novel_T000587,BGI_novel_T000588	BGI_novel_T000584,BGI_novel_T000586,BGI_novel_T000583
78957	SHANK1	SH3 and multiple ankyrin repeat domains 1	chr1	+	1037	79	1170	89	1	1	BGI_novel_T000587,BGI_novel_T000588	BGI_novel_T000589,BGI_novel_T000585
78957	SHANK1	SH3 and multiple ankyrin repeat domains 1	chr1	+	363	145	326	108	1	1	BGI_novel_T000589,BGI_novel_T000585	BGI_novel_T000584,BGI_novel_T000586,BGI_novel_T000583
78966	ARHGEF11	Rho guanine nucleotide exchange factor 11	chr2	+	37	39	33	26	0.80539	1	NM_023982_dup1,BGI_novel_T006957	BGI_novel_T006959,BGI_novel_T006958
79011	CAMKV	CaM kinase like vesicle associated	chr8	+	288	10	263	4	1	1	NM_024000_dup1	BGI_novel_T012771
79032	MRS2	magnesium transporter MRS2	chr17	+	13	21	18	37	0.986506	1	BGI_novel_T005547,BGI_novel_T005545,BGI_novel_T005548	BGI_novel_T005546,BGI_novel_T005549,BGI_novel_T005544,NM_024001_dup1
79032	MRS2	magnesium transporter MRS2	chr17	+	104	10	125	6	0.387153	1	BGI_novel_T005546	BGI_novel_T005547,BGI_novel_T005549
79032	MRS2	magnesium transporter MRS2	chr17	+	6	28	3	39	0.611899	1	BGI_novel_T005548	BGI_novel_T005547,BGI_novel_T005545,BGI_novel_T005546,BGI_novel_T005549,BGI_novel_T005544,NM_024001_dup1
79208	EPHA5	EPH receptor A5	chr14	+	153	36	174	19	0.245803	1	BGI_novel_T004142,BGI_novel_T004147,BGI_novel_T004141,BGI_novel_T004148,BGI_novel_T004139,BGI_novel_T004144,BGI_novel_T004146,BGI_novel_T004140,BGI_novel_T004145,BGI_novel_T004143	NM_024367_dup1,NM_001169137_dup1
79245	HSF1	heat shock transcription factor 1	chr7	+	117	9	177	6	0.280615	1	BGI_novel_T011768,BGI_novel_T011766	NM_024393_dup1,BGI_novel_T011767
79249	ABI1	abl interactor 1	chr17	+	87	79	70	70	1	1	NM_024397_dup1,BGI_novel_T005722	BGI_novel_T005721
79423	STMN4	stathmin 4	chr15	+	609	139	617	164	1	1	NM_001270859_dup1,NM_001270856_dup1,NM_019176_dup1,NM_001270858_dup1,NM_001270855_dup1	NM_001270857_dup1
80849	INPP4A	inositol polyphosphate-4-phosphatase type I A	chr9	+	81	8	52	13	0.262691	1	NM_031002_dup1,BGI_novel_T013207,BGI_novel_T013206,BGI_novel_T013208	BGI_novel_T013209
81518	MEF2D	myocyte enhancer factor 2D	chr2	+	454	0	470	1	1	1	BGI_novel_T006969,BGI_novel_T006970	BGI_novel_T006968
81637	AP2A2	adaptor related protein complex 2 subunit alpha 2	chr1	+	127	288	110	357	0.498202	1	NM_031008_dup1	BGI_novel_T001227,BGI_novel_T001226
81637	AP2A2	adaptor related protein complex 2 subunit alpha 2	chr1	+	472	17	441	0	1	1	NM_031008_dup1,BGI_novel_T001226	BGI_novel_T001227
81653	DBN1	drebrin 1	chr17	+	296	702	347	598	0.336281	1	BGI_novel_T005434,NM_031024_dup1	BGI_novel_T005433
81732	ACTR3	actin related protein 3	chr13	-	97	18	88	20	1	1	BGI_novel_T003633	BGI_novel_T003632
81758	RBL2	RB transcriptional corepressor like 2	chr19	-	13	19	9	16	1	1	BGI_novel_T006186,BGI_novel_T006187	NM_031094_dup1
81762	ROCK1	Rho associated coiled-coil containing protein kinase 1	chr18	-	13	0	15	1	1	1	BGI_novel_T005740,BGI_novel_T005741,BGI_novel_T005738,BGI_novel_T005742,BGI_novel_T005736,BGI_novel_T005739,BGI_novel_T005737	NM_031098_dup1
81762	ROCK1	Rho associated coiled-coil containing protein kinase 1	chr18	-	21	2	23	2	1	1	BGI_novel_T005740,BGI_novel_T005741,NM_031098_dup1,BGI_novel_T005738,BGI_novel_T005742,BGI_novel_T005739,BGI_novel_T005737	BGI_novel_T005736
81762	ROCK1	Rho associated coiled-coil containing protein kinase 1	chr18	-	112	5	90	12	0.101291	1	BGI_novel_T005740	BGI_novel_T005741,NM_031098_dup1,BGI_novel_T005738,BGI_novel_T005742,BGI_novel_T005739
81783	SSB	small RNA binding exonuclease protection factor La	chr3	+	97	107	111	98	0.930237	1	NM_031119_dup1	BGI_novel_T008105
81812	THRA	thyroid hormone receptor alpha	chr10	+	2007	335	1891	341	1	1	BGI_novel_T002423,NM_031134_dup1,BGI_novel_T002424,BGI_novel_T002425	BGI_novel_T002422
81825	CIRBP	cold inducible RNA binding protein	chr7	-	1341	1	1317	0	1	1	BGI_novel_T011366,BGI_novel_T011362,BGI_novel_T011363	BGI_novel_T011365,BGI_novel_T011364
81825	CIRBP	cold inducible RNA binding protein	chr7	-	161	142	154	111	1	1	BGI_novel_T011362	BGI_novel_T011363,BGI_novel_T011365
81917	HIP1R	huntingtin interacting protein 1 related	chr12	-	28	15	22	22	0.350329	1	NM_001134763_dup1	NM_031234_dup1
81921	SH3GL3	SH3 domain containing GRB2 like 3, endophilin A3	chr1	+	104	31	63	27	0.744594	1	BGI_novel_T000821,NM_031238_dup1	BGI_novel_T000822
83466	CELSR3	cadherin EGF LAG seven-pass G-type receptor 3	chr8	+	31	30	60	37	0.465692	1	NM_031320_dup1,BGI_novel_T012805	BGI_novel_T012806,BGI_novel_T012804
83508	TIMELESS	timeless circadian regulator	chr7	+	8	5	7	7	0.761473	1	BGI_novel_T011250	BGI_novel_T011251
83527	DBNL	drebrin like	chr14	+	28	72	17	58	1	1	NM_001277211_dup1	NM_001277212_dup1,NM_001277213_dup1
83527	DBNL	drebrin like	chr14	+	12	72	21	58	0.269837	1	NM_031352_dup1	NM_001277212_dup1,NM_001277213_dup1
83527	DBNL	drebrin like	chr14	+	28	12	17	21	0.073624	1	NM_001277211_dup1	NM_031352_dup1
83532	VDAC3	voltage dependent anion channel 3	chr16	+	36	34	20	33	0.34615	1	BGI_novel_T005299	NM_031355_dup1
83576	SORT1	sortilin 1	chr2	+	23	27	24	24	1	1	BGI_novel_T007185,NM_031767_dup1	BGI_novel_T007186
83616	TRIM3	tripartite motif containing 3	chr1	-	29	126	20	73	1	1	BGI_novel_T000945	NM_031786_dup1
83617	HIPK3	homeodomain interacting protein kinase 3	chr3	-	16	6	13	8	0.708298	1	BGI_novel_T008276	NM_031787_dup1
83619	NFE2L2	nuclear factor, erythroid 2 like 2	chr3	-	5	1	17	1	0.731226	1	BGI_novel_T008141	NM_031789_dup1
83620	CIT	citron rho-interacting serine/threonine kinase	chr12	-	3	22	3	2	0.0759492	1	BGI_novel_T003513,NM_001029911_dup1	BGI_novel_T003515,BGI_novel_T003514
83726	CTCF	CCCTC-binding factor	chr19	+	48	44	52	51	1	1	BGI_novel_T006328	NM_031824_dup1
83731	KCNMA1	potassium calcium-activated channel subfamily M alpha 1	chr15	+	21	4	29	9	0.819206	1	BGI_novel_T004491,BGI_novel_T004493	BGI_novel_T004490,BGI_novel_T004494
83805	SRC	SRC proto-oncogene, non-receptor tyrosine kinase	chr3	+	8	132	23	121	0.299941	1	BGI_novel_T008648	BGI_novel_T008650,BGI_novel_T008644,BGI_novel_T008647,BGI_novel_T008645,BGI_novel_T008646,BGI_novel_T008649,BGI_novel_T008643
83817	ACHE	acetylcholinesterase (Cartwright blood group)	chr12	-	3	3	0	1	0.54713	1	BGI_novel_T003304	BGI_novel_T003305
84009	KALRN	kalirin RhoGEF kinase	chr11	+	94	26	81	17	1	1	BGI_novel_T002947,NM_032062_dup1,BGI_novel_T002951,BGI_novel_T002943,BGI_novel_T002949,BGI_novel_T002950,BGI_novel_T002945,BGI_novel_T002946	BGI_novel_T002948,BGI_novel_T002944
84009	KALRN	kalirin RhoGEF kinase	chr11	+	32	15	53	12	0.320685	1	BGI_novel_T002945	BGI_novel_T002944,BGI_novel_T002943
84009	KALRN	kalirin RhoGEF kinase	chr11	+	32	79	53	74	0.206833	1	BGI_novel_T002948,NM_032062_dup1,BGI_novel_T002951,BGI_novel_T002949,BGI_novel_T002950,BGI_novel_T002946	BGI_novel_T002947,BGI_novel_T002944,BGI_novel_T002943,BGI_novel_T002945
84009	KALRN	kalirin RhoGEF kinase	chr11	+	55	42	81	50	0.974177	1	BGI_novel_T002947,BGI_novel_T002948,BGI_novel_T002944,BGI_novel_T002951,BGI_novel_T002943,BGI_novel_T002942,BGI_novel_T002949,BGI_novel_T002946	BGI_novel_T002941,NM_032062_dup1,BGI_novel_T002950,BGI_novel_T002945
84382	TCF4	transcription factor 4	chr18	+	149	16	126	17	1	1	BGI_novel_T006034,BGI_novel_T006036,BGI_novel_T006038,BGI_novel_T006035,BGI_novel_T006032,BGI_novel_T006033,NM_053369_dup1,BGI_novel_T006039	BGI_novel_T006037
84382	TCF4	transcription factor 4	chr18	+	69	11	57	22	0.161607	1	BGI_novel_T006034,BGI_novel_T006035,BGI_novel_T006032,BGI_novel_T006033	NM_053369_dup1
84403	GJB6	gap junction protein beta 6	chr15	-	4	0	0	2	0.0602181	1	BGI_novel_T004713	NM_053388_dup1
84424	TLE3	TLE family member 3, transcriptional corepressor	chr8	+	41	6	50	7	1	1	BGI_novel_T012461,NM_053400_dup1,BGI_novel_T012463	BGI_novel_T012464,BGI_novel_T012459
84472	ILF3	interleukin enhancer binding factor 3	chr8	+	219	24	172	26	1	1	BGI_novel_T012193,BGI_novel_T012195,BGI_novel_T012191,BGI_novel_T012194,BGI_novel_T012192,NM_053412_dup1	BGI_novel_T012196
84472	ILF3	interleukin enhancer binding factor 3	chr8	+	1646	22	1800	30	0.952541	1	BGI_novel_T012195	BGI_novel_T012191,BGI_novel_T012194,BGI_novel_T012192,NM_053412_dup1
84472	ILF3	interleukin enhancer binding factor 3	chr8	+	2106	0	2308	1	1	1	BGI_novel_T012196	BGI_novel_T012193,BGI_novel_T012195,BGI_novel_T012191,BGI_novel_T012194,BGI_novel_T012192,NM_053412_dup1
84476	STRBP	spermatid perinuclear RNA binding protein	chr3	-	1436	9	1413	4	0.372367	1	BGI_novel_T007989	BGI_novel_T007990,BGI_novel_T007987
84496	STAU1	staufen double-stranded RNA binding protein 1	chr3	-	54	59	66	79	1	1	NM_053436_dup1	NM_001109907_dup1
84556	RIMS1	regulating synaptic membrane exocytosis 1	chr9	-	14	2	20	3	1	1	BGI_novel_T013139,BGI_novel_T013137,BGI_novel_T013141,BGI_novel_T013144,BGI_novel_T013145,NM_052829_dup1,BGI_novel_T013148,BGI_novel_T013135,BGI_novel_T013142	BGI_novel_T013147
84556	RIMS1	regulating synaptic membrane exocytosis 1	chr9	-	7	0	4	1	0.48205	1	BGI_novel_T013139,BGI_novel_T013137,BGI_novel_T013141,BGI_novel_T013144,NM_052829_dup1,BGI_novel_T013135,BGI_novel_T013142,BGI_novel_T013140,BGI_novel_T013143,BGI_novel_T013147,BGI_novel_T013136	BGI_novel_T013138,BGI_novel_T013146,BGI_novel_T013148
84556	RIMS1	regulating synaptic membrane exocytosis 1	chr9	-	46	8	31	3	0.837997	1	BGI_novel_T013139,BGI_novel_T013137,BGI_novel_T013141,BGI_novel_T013144,NM_052829_dup1,BGI_novel_T013135,BGI_novel_T013142,BGI_novel_T013140,BGI_novel_T013143,BGI_novel_T013147,BGI_novel_T013136	BGI_novel_T013138,BGI_novel_T013146,BGI_novel_T013148
84556	RIMS1	regulating synaptic membrane exocytosis 1	chr9	-	12	0	10	1	0.823093	1	BGI_novel_T013139,BGI_novel_T013137,BGI_novel_T013141,BGI_novel_T013144,BGI_novel_T013138,BGI_novel_T013146,BGI_novel_T013145,BGI_novel_T013148,BGI_novel_T013135,BGI_novel_T013142,BGI_novel_T013140,BGI_novel_T013143,BGI_novel_T013136	BGI_novel_T013147
84573	OTOF	otoferlin	chr6	+	4	14	6	8	0.435053	1	NM_001276720_dup1	BGI_novel_T010728,BGI_novel_T010729
84580	HDAC5	histone deacetylase 5	chr10	-	28	31	15	33	0.248689	1	BGI_novel_T002480	BGI_novel_T002479
85251	COL18A1	collagen type XVIII alpha 1 chain	chr20	+	16	7	17	2	0.255283	1	BGI_novel_T007507,NM_053489_dup1	BGI_novel_T007508
85268	HRH3	histamine receptor H3	chr3	-	4	0	6	1	0.688225	1	NM_001270564_dup1	NM_001270565_dup1
85268	HRH3	histamine receptor H3	chr3	-	4	0	5	1	0.64228	1	NM_001270569_dup1	NM_001270565_dup1
85425	TDRD7	tudor domain containing 7	chr5	+	57	1	37	3	0.833207	1	BGI_novel_T009827,NM_138871_dup1,BGI_novel_T009825	BGI_novel_T009826
89809	RFC1	replication factor C subunit 1	chr14	+	29	18	19	4	0.175601	1	BGI_novel_T004224,NM_053547_dup1	BGI_novel_T004225
89816	PICALM	phosphatidylinositol binding clathrin assembly protein	chr1	+	109	192	118	149	0.488201	1	BGI_novel_T000839,BGI_novel_T000840	NM_053554_dup1,BGI_novel_T000838
89816	PICALM	phosphatidylinositol binding clathrin assembly protein	chr1	+	277	20	231	22	1	1	BGI_novel_T000839,BGI_novel_T000840,BGI_novel_T000838	NM_053554_dup1
89819	BUD31	BUD31 homolog	chr12	-	89	48	83	50	1	1	BGI_novel_T003192	BGI_novel_T003191,BGI_novel_T003194
89819	BUD31	BUD31 homolog	chr12	-	74	65	64	79	0.703214	1	BGI_novel_T003192	BGI_novel_T003193
89819	BUD31	BUD31 homolog	chr12	-	78	48	94	50	1	1	BGI_novel_T003193	BGI_novel_T003191,BGI_novel_T003194
94267	NUDT4	nudix hydrolase 4	chr7	-	33	30	38	30	1	1	BGI_novel_T011478	NM_053598_dup1
94340	ACSL5	acyl-CoA synthetase long chain family member 5	chr1	+	64	7	54	3	0.614299	1	BGI_novel_T001631	BGI_novel_T001630
94342	BAG6	BAG cochaperone 6	chr20	+	205	88	238	68	0.423158	1	BGI_novel_T007407,NM_001033968_dup1	NM_053609_dup1
113976	ACSL4	acyl-CoA synthetase long chain family member 4	chrX	-	230	3	203	0	0.456924	1	BGI_novel_T014028	NM_053623_dup1
113990	HMGN3	high mobility group nucleosomal binding domain 3	chr8	-	180	29	227	62	0.185697	1	BGI_novel_T012601	NM_001201355_dup1,NM_001201353_dup1
114488	RBM3	RNA binding motif protein 3	chrX	+	302	403	321	466	1	1	NM_053696_dup1	BGI_novel_T013675
114521	TDG	thymine DNA glycosylase	chr7	-	129	40	158	70	0.658138	1	BGI_novel_T011434	BGI_novel_T011433
114901	SORBS2	sorbin and SH3 domain containing 2	chr16	-	21	7	39	5	0.296267	1	BGI_novel_T005203,BGI_novel_T005208,BGI_novel_T005207,NM_053770_dup1,BGI_novel_T005201,BGI_novel_T005202,BGI_novel_T005205	BGI_novel_T005204,BGI_novel_T005209,BGI_novel_T005206
116477	WNK1	WNK lysine deficient protein kinase 1	chr4	-	24	1	27	7	0.190875	1	BGI_novel_T009428,NM_001199095_dup1,NM_053794_dup1,BGI_novel_T009427,BGI_novel_T009426,NM_001002823_dup1	BGI_novel_T009425
116510	TIMP1	TIMP metallopeptidase inhibitor 1	chrX	-	17	12	14	17	0.53021	1	BGI_novel_T013625	BGI_novel_T013626
116510	TIMP1	TIMP metallopeptidase inhibitor 1	chrX	-	3	2	0	5	0.0837602	1	BGI_novel_T013623	BGI_novel_T013624
116545	POU6F1	POU class 6 homeobox 1	chr7	-	24	39	26	50	1	1	BGI_novel_T012053,BGI_novel_T012051	BGI_novel_T012052,BGI_novel_T012054
116545	POU6F1	POU class 6 homeobox 1	chr7	-	11	19	9	15	1	1	BGI_novel_T012053	BGI_novel_T012052,BGI_novel_T012054
116554	MAPK8	mitogen-activated protein kinase 8	chr16	-	208	26	185	48	0.185402	1	BGI_novel_T005019,BGI_novel_T005018	BGI_novel_T005017
116595	NRXN2	neurexin 2	chr1	+	2680	118	2443	83	1	1	BGI_novel_T001347,BGI_novel_T001348,BGI_novel_T001343,BGI_novel_T001349,BGI_novel_T001346	BGI_novel_T001340,BGI_novel_T001345,BGI_novel_T001344,BGI_novel_T001341,BGI_novel_T001342
116595	NRXN2	neurexin 2	chr1	+	40	33	44	24	0.555862	1	BGI_novel_T001340,BGI_novel_T001347,NM_053846_dup1,BGI_novel_T001344,BGI_novel_T001342,BGI_novel_T001346	BGI_novel_T001341,BGI_novel_T001343
116599	BLVRA	biliverdin reductase A	chr3	+	28	13	23	21	0.30817	1	BGI_novel_T008432	BGI_novel_T008433
116665	RERE	arginine-glutamic acid dipeptide repeats	chr5	+	11	103	7	111	1	1	NM_053885_dup1	BGI_novel_T010526,BGI_novel_T010530,BGI_novel_T010525,BGI_novel_T010531,BGI_novel_T010528,BGI_novel_T010527,BGI_novel_T010529
116724	EPB41L3	erythrocyte membrane protein band 4.1 like 3	chr9	+	65	21	78	18	0.799954	1	BGI_novel_T013578,NM_053927_dup1,BGI_novel_T013581,BGI_novel_T013584	BGI_novel_T013585,BGI_novel_T013580,BGI_novel_T013579,BGI_novel_T013583,BGI_novel_T013582
116728	SEPTIN5	septin 5	chr11	+	7352	3	6769	0	1	1	BGI_novel_T003060,BGI_novel_T003061	BGI_novel_T003062
116839	RIMS2	regulating synaptic membrane exocytosis 2	chr7	+	9	1	14	1	1	1	BGI_novel_T011636	BGI_novel_T011634
116839	RIMS2	regulating synaptic membrane exocytosis 2	chr7	+	3	29	4	25	1	1	BGI_novel_T011634,BGI_novel_T011636	BGI_novel_T011637,BGI_novel_T011631,BGI_novel_T011639,BGI_novel_T011638,NM_053945_dup1,BGI_novel_T011640,BGI_novel_T011630,BGI_novel_T011635,BGI_novel_T011632,BGI_novel_T011633
117063	PTPN2	protein tyrosine phosphatase non-receptor type 2	chr18	-	42	5	60	0	0.0762596	1	BGI_novel_T006025	NM_053990_dup1
117089	Bex3	brain expressed X-linked 3	chrX	+	8	1	3	0	0.836825	1	BGI_novel_T013995	BGI_novel_T013994
117089	Bex3	brain expressed X-linked 3	chrX	+	483	275	427	268	1	1	BGI_novel_T013996,BGI_novel_T013995	BGI_novel_T013994
117101	KCNC3	potassium voltage-gated channel subfamily C member 3	chr1	+	56	14	33	6	1	1	BGI_novel_T000609,BGI_novel_T000610,BGI_novel_T000606,BGI_novel_T000608	NM_053997_dup1,BGI_novel_T000607
117277	EPN1	epsin 1	chr1	-	359	101	322	93	1	1	BGI_novel_T000296,BGI_novel_T000294,BGI_novel_T000295	BGI_novel_T000293,BGI_novel_T000297,NM_057136_dup1
117282	HNRNPK	heterogeneous nuclear ribonucleoprotein K	chr17	+	451	163	466	168	1	1	BGI_novel_T005396	BGI_novel_T005398,BGI_novel_T005397
117536	NSMF	NMDA receptor synaptonuclear signaling and neuronal migration factor	chr3	+	49	0	63	2	0.411891	1	BGI_novel_T007734	NM_057190_dup1,NR_073057_dup1,BGI_novel_T007733
117542	BAIAP2	BAR/IMD domain containing adaptor protein 2	chr10	+	13	6	20	5	0.586781	1	NM_057196_dup1	BGI_novel_T002684
117855	Sf1	splicing factor 1	chr1	+	637	91	624	89	1	1	NM_001110793_dup1	NM_058210_dup1
140448	SLC8A3	solute carrier family 8 member A3	chr6	-	11	8	15	10	1	1	BGI_novel_T011012,BGI_novel_T011009,NM_078620_dup1	BGI_novel_T011011,BGI_novel_T011010
140585	RYK	receptor like tyrosine kinase	chr8	+	56	55	69	59	1	1	NM_080402_dup1	BGI_novel_T012700
140694	DNM1	dynamin 1	chr3	-	926	49	809	26	0.361078	1	BGI_novel_T007898,BGI_novel_T007897,BGI_novel_T007891	BGI_novel_T007892,BGI_novel_T007893,BGI_novel_T007899
140694	DNM1	dynamin 1	chr3	-	914	49	803	26	0.347417	1	BGI_novel_T007894,BGI_novel_T007896,BGI_novel_T007895	BGI_novel_T007892,BGI_novel_T007893,BGI_novel_T007899
140694	DNM1	dynamin 1	chr3	-	8	0	9	4	0.139007	1	BGI_novel_T007898,BGI_novel_T007897,BGI_novel_T007891	BGI_novel_T007894,BGI_novel_T007896,BGI_novel_T007895
140694	DNM1	dynamin 1	chr3	-	929	24	817	21	1	1	BGI_novel_T007897,BGI_novel_T007891	BGI_novel_T007892,BGI_novel_T007899
140694	DNM1	dynamin 1	chr3	-	11	17	17	15	0.511284	1	BGI_novel_T007897,BGI_novel_T007891	BGI_novel_T007896,BGI_novel_T007895
140694	DNM1	dynamin 1	chr3	-	931	24	814	21	1	1	BGI_novel_T007896,BGI_novel_T007895	BGI_novel_T007892,BGI_novel_T007899
140860	SLCO2B1	solute carrier organic anion transporter family member 2B1	chr1	-	2	0	7	2	0.679853	1	BGI_novel_T000889	BGI_novel_T000890,NM_080786_dup1
170848	KCNQ2	potassium voltage-gated channel subfamily Q member 2	chr3	-	120	44	123	59	0.911559	1	BGI_novel_T008800,BGI_novel_T008799,NM_133322_dup1	BGI_novel_T008797,BGI_novel_T008801,BGI_novel_T008798
171041	KLC1	kinesin light chain 1	chr6	+	587	540	610	572	1	1	NM_001081973_dup1,NM_001081972_dup1	BGI_novel_T011190,BGI_novel_T011188,BGI_novel_T011187
171046	TCF3	transcription factor 3	chr7	+	57	18	62	15	1	1	BGI_novel_T011324,BGI_novel_T011325,BGI_novel_T011326,BGI_novel_T011323	NM_133524_dup1,NM_001035237_dup1,BGI_novel_T011327
171046	TCF3	transcription factor 3	chr7	+	16	33	16	51	0.68338	1	BGI_novel_T011325,BGI_novel_T011327,BGI_novel_T011326	BGI_novel_T011324,NM_133524_dup1,NM_001035237_dup1,BGI_novel_T011323
171083	ITFG1	integrin alpha FG-GAP repeat containing 1	chr19	+	314	1	352	1	1	1	NM_133557_dup1	BGI_novel_T006214,BGI_novel_T006213
171102	CDC25A	cell division cycle 25A	chr8	+	3	0	5	2	0.470611	1	NM_133571_dup1	BGI_novel_T012814
171120	JMJD1C	jumonji domain containing 1C	chr20	-	17	0	5	3	0.0312508	0.858912	NM_001191719_dup1,BGI_novel_T007581,BGI_novel_T007586	BGI_novel_T007583,BGI_novel_T007584
171120	JMJD1C	jumonji domain containing 1C	chr20	-	23	2	7	4	0.101283	1	NM_001191719_dup1,BGI_novel_T007586	BGI_novel_T007583
171124	MMS19	MMS19 homolog, cytosolic iron-sulfur assembly component	chr1	-	29	3	36	4	1	1	NM_001271596_dup1,BGI_novel_T001543	BGI_novel_T001542
171287	EPHA7	EPH receptor A7	chr5	+	236	10	200	17	0.244112	1	BGI_novel_T009724	NM_134331_dup1
171379	SMARCA4	SWI/SNF related, matrix associated, actin dependent regulator of chromatin, subfamily a, member 4	chr8	+	267	97	215	108	0.614288	1	BGI_novel_T012205	NM_134368_dup1
171411	TMEM176B	transmembrane protein 176B	chr4	-	2	3	6	2	0.343038	1	NM_001270591_dup1,NM_001270593_dup1	NM_001270592_dup1,NM_001270594_dup1
171411	TMEM176B	transmembrane protein 176B	chr4	-	11	6	13	17	0.299235	1	NM_001270591_dup1	NM_001270592_dup1
171458	IPMK	inositol polyphosphate multikinase	chr20	-	9	16	14	23	1	1	BGI_novel_T007568	NM_134417_dup1
171529	KIF2C	kinesin family member 2C	chr5	-	11	4	9	0	0.157375	1	BGI_novel_T010115,NM_001305429_dup1	NM_001085369_dup1,NM_134472_dup1
191573	GRIN3A	glutamate ionotropic receptor NMDA type subunit 3A	chr5	-	14	54	14	25	0.36474	1	NM_138546_dup1	NM_001198583_dup1
192117	SYNGAP1	synaptic Ras GTPase activating protein 1	chr20	+	107	178	103	166	1	1	BGI_novel_T007429,BGI_novel_T007427,BGI_novel_T007425	BGI_novel_T007430,BGI_novel_T007431
192117	SYNGAP1	synaptic Ras GTPase activating protein 1	chr20	+	239	172	244	169	1	1	NM_001113409_dup1,BGI_novel_T007428,BGI_novel_T007424,NR_144519_dup1,BGI_novel_T007432,NM_181092_dup1,BGI_novel_T007426	BGI_novel_T007430,BGI_novel_T007429,BGI_novel_T007427,BGI_novel_T007425,BGI_novel_T007431
192229	CEP19	centrosomal protein 19	chr11	-	45	28	71	24	0.260278	1	BGI_novel_T002984,NM_138865_dup1	BGI_novel_T002983
192348	FNBP1	formin binding protein 1	chr3	-	93	5	76	11	0.288913	1	BGI_novel_T007878,BGI_novel_T007876,NM_138914_dup1	BGI_novel_T007877
192350	CDK12	cyclin dependent kinase 12	chr10	+	22	8	20	4	0.684227	1	BGI_novel_T002412	BGI_novel_T002413
192357	GMPR2	guanosine monophosphate reductase 2	chr15	+	173	3	138	4	0.836139	1	BGI_novel_T004681	NM_001013036_dup1
192359	ZC3H14	zinc finger CCCH-type containing 14	chr6	+	47	63	50	58	1	1	NM_001033951_dup1,NM_138920_dup1	BGI_novel_T011094,BGI_novel_T011093,BGI_novel_T011092
192359	ZC3H14	zinc finger CCCH-type containing 14	chr6	+	0	3	1	1	0.37813	1	NM_001033951_dup1,NM_138920_dup1	BGI_novel_T011094,BGI_novel_T011093,BGI_novel_T011092
192363	Nos1ap	nitric oxide synthase 1 (neuronal) adaptor protein	chr13	-	6	11	5	11	1	1	BGI_novel_T003854,BGI_novel_T003853	NM_138922_dup1
245924	SCAF4	SR-related CTD associated factor 4	chr11	-	43	16	69	23	1	1	BGI_novel_T002773,BGI_novel_T002774	NM_001037347_dup1
245963	Egfl7	EGF-like-domain, multiple 7	chr3	+	2	30	1	27	1	1	NM_139104_dup1	BGI_novel_T007779
245975	SETD4	SET domain containing 4	chr11	-	151	2	229	2	0.892795	1	BGI_novel_T002801	BGI_novel_T002806,NM_001113747_dup1
246136	MAN2C1	mannosidase alpha class 2C member 1	chr8	+	121	3	112	6	0.589908	1	BGI_novel_T012407	NM_139256_dup1
246212	SIPA1L1	signal induced proliferation associated 1 like 1	chr6	+	10	32	22	37	0.378401	1	BGI_novel_T011023,BGI_novel_T011026,NM_139330_dup1	BGI_novel_T011025,BGI_novel_T011020,BGI_novel_T011024,BGI_novel_T011022,BGI_novel_T011021
246264	ZNF382	zinc finger protein 382	chr1	+	2	8	17	13	0.0912644	1	BGI_novel_T000511,BGI_novel_T000510,BGI_novel_T000509	BGI_novel_T000508,BGI_novel_T000512
246280	SLC15A4	solute carrier family 15 member 4	chr12	+	14	32	16	28	1	1	NM_144758_dup1,BGI_novel_T003394	BGI_novel_T003392,BGI_novel_T003393
246303	Serbp1	Serpine1 mRNA binding protein 1	chr4	+	2	2	4	2	0.768832	1	BGI_novel_T009174	NM_145086_dup1
246303	Serbp1	Serpine1 mRNA binding protein 1	chr4	+	325	263	332	220	1	1	NM_145086_dup1	BGI_novel_T009174
246310	ARFGAP1	ADP ribosylation factor GTPase activating protein 1	chr3	+	10	6	7	0	0.0837396	1	BGI_novel_T008791,BGI_novel_T008793	BGI_novel_T008792
246774	GIMAP1-GIMAP5	GIMAP1-GIMAP5 readthrough	chr4	+	1	1	0	2	0.616945	1	NM_001033913_dup1	NM_145680_dup1
252827	CDK5RAP1	CDK5 regulatory subunit associated protein 1	chr3	-	56	2	54	0	0.540397	1	BGI_novel_T008599,NM_145721_dup1	BGI_novel_T008598
252855	SFPQ	splicing factor proline and glutamine rich	chr5	+	6116	23	6071	19	1	1	BGI_novel_T010225	BGI_novel_T010224,BGI_novel_T010223
252923	TSGA10	testis specific 10	chr9	-	60	3	108	1	0.22735	1	BGI_novel_T013221	BGI_novel_T013217
252923	TSGA10	testis specific 10	chr9	-	7	21	10	24	1	1	BGI_novel_T013223,BGI_novel_T013220,NM_001030022_dup1,BGI_novel_T013218	BGI_novel_T013219,BGI_novel_T013224,BGI_novel_T013216,BGI_novel_T013215,BGI_novel_T013217,BGI_novel_T013222
252961	TANK	TRAF family member associated NFKB activator	chr3	+	4	20	3	12	1	1	NM_145788_dup1	BGI_novel_T008058,NM_001164073_dup1,BGI_novel_T008055,BGI_novel_T008057,BGI_novel_T008056
257648	CACNA1B	calcium voltage-gated channel subunit alpha1 B	chr3	-	41	7	32	20	0.0334623	0.858912	BGI_novel_T007703,BGI_novel_T007705,NM_147141_dup1	BGI_novel_T007706,BGI_novel_T007707,BGI_novel_T007704,NM_001195199_dup1
257648	CACNA1B	calcium voltage-gated channel subunit alpha1 B	chr3	-	23	14	21	8	0.666172	1	BGI_novel_T007703,BGI_novel_T007707,NM_001195199_dup1	BGI_novel_T007706,BGI_novel_T007704,BGI_novel_T007705,NM_147141_dup1
259237	DOCK9	dedicator of cytokinesis 9	chr15	-	37	80	54	81	0.584152	1	BGI_novel_T004920,BGI_novel_T004923,BGI_novel_T004921	BGI_novel_T004922,NM_001105759_dup1
259237	DOCK9	dedicator of cytokinesis 9	chr15	-	5	123	9	113	1	1	BGI_novel_T004920	BGI_novel_T004922,NM_001105759_dup1,BGI_novel_T004923,BGI_novel_T004921
259271	APTX	aprataxin	chr5	-	1	1	0	3	0.382166	1	BGI_novel_T009752	BGI_novel_T009753
259271	APTX	aprataxin	chr5	-	20	8	12	9	0.516175	1	BGI_novel_T009754,BGI_novel_T009752,BGI_novel_T009749,NM_148889_dup1	BGI_novel_T009748,BGI_novel_T009753,BGI_novel_T009750,BGI_novel_T009751
260323	SNX27	sorting nexin 27	chr2	-	496	13	472	14	1	1	NM_152847_dup1	NM_001110151_dup1
261736	Cops2	COP9 signalosome subunit 2	chr3	-	37	121	61	131	0.542196	1	BGI_novel_T008419,BGI_novel_T008417,BGI_novel_T008418	NM_153297_dup1
266609	C11orf68	chromosome 11 open reading frame 68	chr1	+	9	75	8	60	1	1	BGI_novel_T001312,NM_001243534_dup1	NM_001024233_dup1
266764	TBKBP1	TBK1 binding protein 1	chr10	-	68	21	77	18	1	1	NM_172021_dup1,BGI_novel_T002380	BGI_novel_T002381
266780	RIMBP2	RIMS binding protein 2	chr12	+	220	21	161	39	0.0221085	0.813004	BGI_novel_T003385	BGI_novel_T003387
282825	ZBTB14	zinc finger and BTB domain containing 14	chr9	+	645	1	702	1	1	1	BGI_novel_T013589,BGI_novel_T013588,NM_172325_dup1,BGI_novel_T013591	BGI_novel_T013590
286888	WFDC2	WAP four-disulfide core domain 2	chr3	+	28	3	37	2	0.652593	1	BGI_novel_T008691	BGI_novel_T008690
286919	CDK5RAP2	CDK5 regulatory subunit associated protein 2	chr5	-	4	24	7	25	0.821825	1	BGI_novel_T009912,BGI_novel_T009916	BGI_novel_T009911,NM_173134_dup1,BGI_novel_T009917,BGI_novel_T009915,BGI_novel_T009914,BGI_novel_T009913
286923	DLGAP3	DLG associated protein 3	chr5	+	198	13	183	13	1	1	BGI_novel_T010230,NM_173138_dup1,NM_001301876_dup1	BGI_novel_T010231,NM_001276304_dup1
286928	ABI2	abl interactor 2	chr9	+	149	74	161	93	1	1	BGI_novel_T013330	BGI_novel_T013334,BGI_novel_T013331,NM_173143_dup1,BGI_novel_T013336
286928	ABI2	abl interactor 2	chr9	+	85	34	71	38	0.842617	1	BGI_novel_T013332,BGI_novel_T013330,BGI_novel_T013335,BGI_novel_T013333	BGI_novel_T013334,BGI_novel_T013331,NM_173143_dup1,BGI_novel_T013336
286932	VPS54	VPS54 subunit of GARP complex	chr14	+	5	10	8	8	0.553313	1	BGI_novel_T004435	BGI_novel_T004436
286973	ELAVL2	ELAV like RNA binding protein 2	chr5	-	0	9	1	12	0.952402	1	BGI_novel_T009988	BGI_novel_T009989
286973	ELAVL2	ELAV like RNA binding protein 2	chr5	-	20	46	12	53	0.372488	1	BGI_novel_T009990	BGI_novel_T009991
287094	Zfp213	zinc finger protein 213	chr10	-	41	8	29	4	0.908048	1	BGI_novel_T001760	BGI_novel_T001759
287146	CHTF18	chromosome transmission fidelity factor 18	chr10	-	8	4	5	0	0.216252	1	BGI_novel_T001830	NM_001105773_dup1
287269	Clk4	CDC-like kinase 4	chr10	+	105	3	136	6	0.782478	1	BGI_novel_T001952	BGI_novel_T001953,BGI_novel_T001951,BGI_novel_T001948,BGI_novel_T001950
287275	SEC24A	SEC24 homolog A, COPII coat complex component	chr10	-	14	8	25	2	0.044272	0.927278	NM_001105780_dup1,BGI_novel_T001955	BGI_novel_T001956
287356	MRPL55	mitochondrial ribosomal protein L55	chr10	+	9	5	10	5	1	1	BGI_novel_T002007	BGI_novel_T002008
287361	ZNF496	zinc finger protein 496	chr10	-	28	25	25	15	0.665357	1	BGI_novel_T002013,BGI_novel_T002014,BGI_novel_T002011,BGI_novel_T002012	BGI_novel_T002015,NM_001271396_dup1
287375	FLII	FLII actin remodeling protein	chr10	-	17	28	33	27	0.222245	1	NM_001008279_dup1	BGI_novel_T002030
287606	Septin4	septin 4	chr10	+	23	1	12	4	0.126562	1	BGI_novel_T002320,BGI_novel_T002321	NM_001011893_dup1,BGI_novel_T002322
287642	SLC35B1	solute carrier family 35 member B1	chr10	+	115	92	97	98	0.874984	1	NM_199081_dup1	BGI_novel_T002365
287766	CEP95	centrosomal protein 95	chr10	+	63	0	129	1	0.84429	1	BGI_novel_T002546	NM_001013862_dup1
287768	SMNDC1	survival motor neuron domain containing 1	chr1	-	4	69	5	72	1	1	NR_051995_dup1	NM_001035234_dup1,NM_001025400_dup1
287773	HELZ	helicase with zinc finger	chr10	+	3	11	4	9	0.830724	1	BGI_novel_T002574,NM_001105848_dup1	BGI_novel_T002573
287847	Rbfox3	RNA binding protein, fox-1 homolog (C. elegans) 3	chr10	-	53	44	31	41	0.753502	1	NM_001134498_dup1	BGI_novel_T002672
287983	ALG3	ALG3 alpha-1,3- mannosyltransferase	chr11	+	45	3	42	6	0.588275	1	NR_024535_dup1,NM_001142363_dup1	BGI_novel_T003038
288091	POGLUT1	protein O-glucosyltransferase 1	chr11	+	10	24	4	30	0.57694	1	BGI_novel_T002913	NM_001100652_dup1
288108	NAA50	N-alpha-acetyltransferase 50, NatE catalytic subunit	chr11	-	48	10	39	19	0.197867	1	NM_001309804_dup1	NM_001105881_dup1
288165	PCNP	PEST proteolytic signal containing nuclear protein	chr11	+	84	127	142	107	0.0299127	0.858912	BGI_novel_T002863	BGI_novel_T002864
288256	CRYZL1	crystallin zeta like 1	chr11	-	37	3	39	2	1	1	BGI_novel_T002791,BGI_novel_T002790	BGI_novel_T002789
288306	USP16	ubiquitin specific peptidase 16	chr11	+	21	6	26	6	1	1	BGI_novel_T002762,BGI_novel_T002761,BGI_novel_T002763	NM_001100501_dup1
288471	TRRAP	transformation/transcription domain associated protein	chr12	-	27	11	24	16	0.59014	1	BGI_novel_T003198,BGI_novel_T003199,BGI_novel_T003201	BGI_novel_T003200,BGI_novel_T003197
288479	Pms2	PMS1 homolog 2, mismatch repair system component	chr12	-	28	1	19	1	1	1	NM_001105908_dup1	BGI_novel_T003208
288525	DHRSX	dehydrogenase/reductase X-linked	chr12	+	72	26	70	27	1	1	BGI_novel_T003275,BGI_novel_T003278,BGI_novel_T003276,BGI_novel_T003280,BGI_novel_T003277	BGI_novel_T003282,BGI_novel_T003281,BGI_novel_T003279,BGI_novel_T003274
288525	DHRSX	dehydrogenase/reductase X-linked	chr12	+	43	55	32	34	1	1	BGI_novel_T003278,BGI_novel_T003276,BGI_novel_T003277,BGI_novel_T003281,BGI_novel_T003274	BGI_novel_T003275,NM_001105914_dup1,BGI_novel_T003282,BGI_novel_T003279
288525	DHRSX	dehydrogenase/reductase X-linked	chr12	+	43	7	32	5	1	1	BGI_novel_T003278,BGI_novel_T003276,BGI_novel_T003277,BGI_novel_T003281,BGI_novel_T003274	BGI_novel_T003280
288525	DHRSX	dehydrogenase/reductase X-linked	chr12	+	55	7	34	5	1	1	BGI_novel_T003275,NM_001105914_dup1,BGI_novel_T003282,BGI_novel_T003279	BGI_novel_T003280
288626	MMP17	matrix metallopeptidase 17	chr12	-	14	1	25	5	0.530346	1	NM_001105925_dup1	BGI_novel_T003374,BGI_novel_T003375
288665	CUX2	cut like homeobox 2	chr12	+	8	0	2	1	0.332597	1	BGI_novel_T003454,BGI_novel_T003455	BGI_novel_T003456
288665	CUX2	cut like homeobox 2	chr12	+	7	13	6	20	0.673036	1	BGI_novel_T003463,BGI_novel_T003460	BGI_novel_T003462,NM_001271380_dup1
288671	ANAPC5	anaphase promoting complex subunit 5	chr12	+	488	124	429	148	0.651515	1	BGI_novel_T003446	NM_001080147_dup1
288710	RNF10	ring finger protein 10	chr12	+	412	19	357	9	1	1	BGI_novel_T003525	NM_001011904_dup1
288731	PGAM5	PGAM family member 5, mitochondrial serine/threonine protein phosphatase	chr12	+	22	60	27	51	0.713239	1	NM_001025272_dup1	BGI_novel_T003577
288734	CHFR	checkpoint with forkhead and ring finger domains	chr12	-	21	14	34	21	1	1	BGI_novel_T003580	NM_001009258_dup1
288908	CC2D1A	coiled-coil and C2 domain containing 1A	chr19	-	20	64	12	39	1	1	BGI_novel_T006233	BGI_novel_T006234,NM_001013869_dup1
288920	TRIR	telomerase RNA component interacting RNase	chr19	+	49	151	42	139	1	1	BGI_novel_T006265	NM_001105946_dup1
288993	SLC35F5	solute carrier family 35 member F5	chr13	+	26	0	35	1	0.625158	1	BGI_novel_T003635	BGI_novel_T003634,NM_001105950_dup1
289034	TMEM183A	transmembrane protein 183A	chr13	-	207	42	223	27	0.739354	1	NM_001013871_dup1	BGI_novel_T003695
289080	RGL1	ral guanine nucleotide dissociation stimulator like 1	chr13	-	10	15	13	15	0.932319	1	BGI_novel_T003756	BGI_novel_T003755
289222	NIT1	nitrilase 1	chr13	-	14	0	8	1	0.613814	1	NM_182668_dup1	NM_001305646_dup1
289378	TATDN3	TatD DNase domain containing 3	chr13	-	8	12	7	8	0.942323	1	NM_001105987_dup1	BGI_novel_T003983,BGI_novel_T003984
289397	KIF21B	kinesin family member 21B	chr13	+	113	131	121	129	1	1	BGI_novel_T003718	NM_001105990_dup1
289437	GLMN	glomulin, FKBP associated protein	chr14	+	9	35	15	42	0.986317	1	BGI_novel_T004034	BGI_novel_T004035,NM_001105993_dup1,BGI_novel_T004033
289521	ANKRD17	ankyrin repeat domain 17	chr14	+	30	10	49	8	0.484378	1	BGI_novel_T004123,BGI_novel_T004121	BGI_novel_T004122,BGI_novel_T004124,NM_001105999_dup1
289521	ANKRD17	ankyrin repeat domain 17	chr14	+	35	10	28	17	0.285928	1	BGI_novel_T004121	BGI_novel_T004124,NM_001105999_dup1
289522	COX18	cytochrome c oxidase assembly factor COX18	chr14	+	25	9	23	6	0.961541	1	BGI_novel_T004126,BGI_novel_T004125	NM_001106000_dup1
289635	RELL1	RELT like 1	chr14	+	7	0	3	4	0.0387848	0.881017	BGI_novel_T004236	BGI_novel_T004235
289753	RHBDD3	rhomboid domain containing 3	chr14	+	3	54	5	47	1	1	BGI_novel_T004379	BGI_novel_T004378,BGI_novel_T004375,BGI_novel_T004376,BGI_novel_T004374,NM_001013875_dup1,BGI_novel_T004377
289928	C3orf14	chromosome 3 open reading frame 14	chr15	-	15	10	9	7	1	1	BGI_novel_T004565	BGI_novel_T004560,BGI_novel_T004561
290046	HNRNPC	heterogeneous nuclear ribonucleoprotein C	chr15	-	12	0	7	1	0.589964	1	NM_001277600_dup1,NM_001277601_dup1	BGI_novel_T004631,BGI_novel_T004630
290401	ESD	esterase D	chr15	+	222	1	222	3	1	1	NM_001270865_dup1,NM_001106051_dup1	NM_001270866_dup1
290447	MYCBP2	MYC binding protein 2	chr15	-	125	42	114	40	1	1	BGI_novel_T004888,BGI_novel_T004887,BGI_novel_T004890	BGI_novel_T004889,NM_001106055_dup1,BGI_novel_T004891
290655	CRLF1	cytokine receptor like factor 1	chr16	-	7	19	7	16	1	1	BGI_novel_T005095	NM_001106074_dup1
290669	GATAD2A	GATA zinc finger domain containing 2A	chr16	+	29	76	25	87	0.969053	1	NM_001013881_dup1	BGI_novel_T005118,BGI_novel_T005115,BGI_novel_T005120
290679	INTS10	integrator complex subunit 10	chr16	-	119	23	150	21	0.788062	1	BGI_novel_T005129	BGI_novel_T005132,BGI_novel_T005128
290831	NSD3	nuclear receptor binding SET domain protein 3	chr16	-	208	17	278	22	1	1	BGI_novel_T005277,BGI_novel_T005275	NM_001106090_dup1,BGI_novel_T005276,BGI_novel_T005278
290997	UIMC1	ubiquitin interaction motif containing 1	chr17	+	50	0	66	1	0.831511	1	NM_001013884_dup1	BGI_novel_T005443
291078	PRPF4B	pre-mRNA processing factor 4B	chr17	-	79	6	100	13	0.53147	1	BGI_novel_T005515	BGI_novel_T005513,BGI_novel_T005514
291081	TUBB2B	tubulin beta 2B class IIb	chr17	+	7	17	12	14	0.439785	1	BGI_novel_T005523	BGI_novel_T005522
291556	NARS1	asparaginyl-tRNA synthetase 1	chr18	-	135	109	129	106	1	1	NM_001142949_dup1	NM_001025635_dup1
291580	MINAR2	membrane integral NOTCH2 associated receptor 2	chr18	+	9	6	3	1	0.747845	1	BGI_novel_T005956,BGI_novel_T005959	BGI_novel_T005957,BGI_novel_T005958
291841	CNOT1	CCR4-NOT transcription complex subunit 1	chr19	+	65	16	53	20	0.71237	1	BGI_novel_T006129	BGI_novel_T006131
291908	TOX3	TOX high mobility group box family member 3	chr19	+	13	16	18	25	1	1	BGI_novel_T006199	BGI_novel_T006198
291961	EXOC3L1	exocyst complex component 3 like 1	chr19	-	14	0	7	1	0.385055	1	BGI_novel_T006310	BGI_novel_T006313,BGI_novel_T006312,NM_001106178_dup1,BGI_novel_T006308,BGI_novel_T006314,BGI_novel_T006309
291961	EXOC3L1	exocyst complex component 3 like 1	chr19	-	78	7	92	10	1	1	BGI_novel_T006306,BGI_novel_T006312,BGI_novel_T006310,BGI_novel_T006309	BGI_novel_T006311
292064	BANP	BTG3 associated nuclear protein	chr19	+	12	11	16	9	0.648512	1	BGI_novel_T006437,NM_001106191_dup1	BGI_novel_T006438,BGI_novel_T006435,BGI_novel_T006436
292069	CTU2	cytosolic thiouridylase subunit 2	chr19	+	23	14	27	6	0.16488	1	NM_001037094_dup1	BGI_novel_T006442
292097	ARV1	ARV1 homolog, fatty acid homeostasis modulator	chr19	+	37	48	51	54	1	1	BGI_novel_T006478	BGI_novel_T006476
292097	ARV1	ARV1 homolog, fatty acid homeostasis modulator	chr19	+	26	21	36	23	0.941873	1	BGI_novel_T006477,NM_001106197_dup1	BGI_novel_T006476,BGI_novel_T006478
292732	NUMBL	NUMB like endocytic adaptor protein	chr1	+	88	41	65	33	1	1	BGI_novel_T000448	NM_001033888_dup1
292750	PLEKHG2	pleckstrin homology and RhoGEF domain containing G2	chr1	+	14	1	16	1	1	1	BGI_novel_T000471,BGI_novel_T000470,BGI_novel_T000472	NM_001134972_dup1
292771	Sipa1l3	signal-induced proliferation-associated 1 like 3	chr1	-	21	35	17	33	1	1	BGI_novel_T000490,BGI_novel_T000491	BGI_novel_T000492
292889	MED25	mediator complex subunit 25	chr1	-	98	136	76	121	1	1	BGI_novel_T000622,NM_001170426_dup1	BGI_novel_T000623,BGI_novel_T000624,BGI_novel_T000621
292944	Reps1	RALBP1 associated Eps domain containing 1	chr1	+	39	20	33	26	0.572724	1	BGI_novel_T000034,NM_001106264_dup1,BGI_novel_T000035,BGI_novel_T000037	BGI_novel_T000036
292995	TM2D3	TM2 domain containing 3	chr1	+	41	67	41	39	0.275189	1	BGI_novel_T000735,NM_001106267_dup1,BGI_novel_T000737	BGI_novel_T000738,BGI_novel_T000736
293024	AKAP13	A-kinase anchoring protein 13	chr1	+	31	3	17	2	1	1	NM_001106271_dup1,BGI_novel_T000767,BGI_novel_T000770,BGI_novel_T000765	BGI_novel_T000768,BGI_novel_T000766
293024	AKAP13	A-kinase anchoring protein 13	chr1	+	31	7	17	7	0.628466	1	NM_001106271_dup1,BGI_novel_T000767,BGI_novel_T000770,BGI_novel_T000765	BGI_novel_T000769
293024	AKAP13	A-kinase anchoring protein 13	chr1	+	3	7	2	7	0.926944	1	BGI_novel_T000768,BGI_novel_T000766	BGI_novel_T000769
293155	Anapc15	anaphase promoting complex C subunit 15	chr1	+	36	7	48	11	1	1	BGI_novel_T000917,BGI_novel_T000919	BGI_novel_T000918,BGI_novel_T000921
293165	SOX6	SRY-box transcription factor 6	chr1	+	12	10	6	11	0.399304	1	NM_001024751_dup1,BGI_novel_T001004,BGI_novel_T001001	BGI_novel_T001007,BGI_novel_T001005,BGI_novel_T001006,BGI_novel_T001002,BGI_novel_T001003
293494	INO80E	INO80 complex subunit E	chr1	-	31	4	28	0	0.222785	1	BGI_novel_T001083,BGI_novel_T001085,NM_001013900_dup1,BGI_novel_T001084	BGI_novel_T001082
293494	INO80E	INO80 complex subunit E	chr1	-	81	10	59	6	1	1	NM_001013900_dup1,BGI_novel_T001084	BGI_novel_T001082
293674	DRAP1	DR1 associated protein 1	chr1	-	258	237	226	176	1	1	BGI_novel_T001311	NM_001077668_dup1
293702	FKBP2	FKBP prolyl isomerase 2	chr1	-	58	25	36	14	1	1	NM_001134429_dup1	NM_001134428_dup1
293860	FLNA	filamin A	chrX	+	197	2	218	1	1	1	BGI_novel_T014162	BGI_novel_T014161,BGI_novel_T014160,NM_001134599_dup1
294007	PPRC1	PPARG related coactivator 1	chr1	+	15	5	14	12	0.27214	1	BGI_novel_T001583,BGI_novel_T001581,NM_001106363_dup1,BGI_novel_T001579,BGI_novel_T001582	BGI_novel_T001578,BGI_novel_T001580
294007	PPRC1	PPARG related coactivator 1	chr1	+	5	2	2	7	0.102381	1	NM_001106363_dup1	BGI_novel_T001578,BGI_novel_T001583,BGI_novel_T001581,BGI_novel_T001579,BGI_novel_T001582,BGI_novel_T001580
294025	STN1	STN1 subunit of CST complex	chr1	-	26	1	26	2	1	1	NM_001011943_dup1,BGI_novel_T001609	BGI_novel_T001608
294250	PRRC2A	proline rich coiled-coil 2A	chr20	-	392	22	327	24	1	1	BGI_novel_T007408	NM_212462_dup1
294287	PHF1	PHD finger protein 1	chr20	+	22	43	20	31	0.983205	1	BGI_novel_T007422,NM_212538_dup1	BGI_novel_T007421
294336	PCBP3	poly(rC) binding protein 3	chr20	+	15	8	16	6	0.86263	1	BGI_novel_T007511,NM_001011945_dup1,BGI_novel_T007512	BGI_novel_T007514,BGI_novel_T007513
294456	NT5DC1	5'-nucleotidase domain containing 1	chr20	-	12	1	14	1	1	1	BGI_novel_T007652	BGI_novel_T007653,BGI_novel_T007651
294519	CEP57L1	centrosomal protein 57 like 1	chr20	-	9	0	17	1	0.934654	1	NM_001017448_dup1,BGI_novel_T007666,BGI_novel_T007665	BGI_novel_T007664
294687	Bdp1	B double prime 1, subunit of RNA polymerase III transcription initiation factor IIIB	chr2	-	8	4	5	6	0.471102	1	BGI_novel_T006601,BGI_novel_T006603	BGI_novel_T006602,NM_001199195_dup1
294687	Bdp1	B double prime 1, subunit of RNA polymerase III transcription initiation factor IIIB	chr2	-	8	7	6	5	1	1	BGI_novel_T006601	BGI_novel_T006602,BGI_novel_T006603
294709	TRAPPC13	trafficking protein particle complex 13	chr2	-	67	57	80	53	0.863244	1	NM_001013908_dup1,BGI_novel_T006619	BGI_novel_T006620
294978	RGD1307100	similar to RIKEN cDNA D630029K19	chr2	+	21	16	31	5	0.0219656	0.813004	BGI_novel_T006818,BGI_novel_T006814,BGI_novel_T006819,BGI_novel_T006817	BGI_novel_T006816,BGI_novel_T006815
295224	MRPL24	mitochondrial ribosomal protein L24	chr2	+	6	24	1	35	0.119738	1	BGI_novel_T006965	BGI_novel_T006966
295224	MRPL24	mitochondrial ribosomal protein L24	chr2	+	96	2	95	2	1	1	BGI_novel_T006965,BGI_novel_T006964	BGI_novel_T006966,NM_001007637_dup1
295243	KRTCAP2	keratinocyte associated protein 2	chr2	+	100	29	84	20	1	1	BGI_novel_T007012,BGI_novel_T007011	BGI_novel_T007010
295284	RBM8A	RNA binding motif protein 8A	chr2	+	58	61	64	64	1	1	NM_001271138_dup1	BGI_novel_T007124
295458	BDH2	3-hydroxybutyrate dehydrogenase 2	chr2	+	1	3	1	1	0.751145	1	NM_001106473_dup1	BGI_novel_T007269
295607	PRPF40A	pre-mRNA processing factor 40 homolog A	chr3	-	47	92	36	59	1	1	BGI_novel_T008037	BGI_novel_T008036,NM_001106480_dup1
295645	SLC4A10	solute carrier family 4 member 10	chr3	+	48	17	32	19	0.491186	1	BGI_novel_T008062,BGI_novel_T008061,BGI_novel_T008063	NM_178092_dup1
296136	NPHP1	nephrocystin 1	chr3	-	17	20	14	26	0.610864	1	NM_001314002_dup1	NM_001314003_dup1
296136	NPHP1	nephrocystin 1	chr3	-	11	6	9	2	0.512327	1	NM_001314003_dup1,NM_001314002_dup1	NM_001314004_dup1
296162	DDRGK1	DDRGK domain containing 1	chr3	-	1268	1	1126	8	0.0257201	0.845737	BGI_novel_T008482	BGI_novel_T008484,BGI_novel_T008483
296162	DDRGK1	DDRGK domain containing 1	chr3	-	147	2	96	0	1	1	BGI_novel_T008484,BGI_novel_T008482	BGI_novel_T008485,BGI_novel_T008481,BGI_novel_T008483,NM_001106512_dup1
296190	NDUFAF5	NADH:ubiquinone oxidoreductase complex assembly factor 5	chr3	+	30	12	37	22	0.674337	1	NM_001126371_dup1	BGI_novel_T008530
296267	SNPH	syntaphilin	chr3	-	32	19	19	18	0.568858	1	BGI_novel_T008574	NM_001106525_dup1
296374	ZMYND8	zinc finger MYND-type containing 8	chr3	-	71	3	58	0	1	1	BGI_novel_T008721,BGI_novel_T008715,BGI_novel_T008719,BGI_novel_T008718,BGI_novel_T008722,BGI_novel_T008717,NM_001100838_dup1,BGI_novel_T008713,BGI_novel_T008712,BGI_novel_T008714,BGI_novel_T008720	BGI_novel_T008716
296374	ZMYND8	zinc finger MYND-type containing 8	chr3	-	101	22	108	13	0.41872	1	BGI_novel_T008721,BGI_novel_T008715,BGI_novel_T008719,BGI_novel_T008723,BGI_novel_T008718,BGI_novel_T008722,BGI_novel_T008717,NM_001100838_dup1,BGI_novel_T008713,BGI_novel_T008714,BGI_novel_T008720	BGI_novel_T008724,BGI_novel_T008716,BGI_novel_T008712
296380	ARFGEF2	ADP ribosylation factor guanine nucleotide exchange factor 2	chr3	+	15	1	10	0	1	1	NM_181083_dup1	BGI_novel_T008728
296462	MTG2	mitochondrial ribosome associated GTPase 2	chr3	+	61	4	52	3	1	1	NM_001013924_dup1	BGI_novel_T008773
296478	ZGPAT	zinc finger CCCH-type and G-patch domain containing	chr3	+	11	0	5	3	0.0627865	1	BGI_novel_T008809,BGI_novel_T008811	BGI_novel_T008810
296600	Slc2a6	solute carrier family 2 member 6	chr3	-	222	2	247	0	1	1	BGI_novel_T007783	BGI_novel_T007794,BGI_novel_T007788,NM_001106562_dup1
296634	NUP214	nucleoporin 214	chr3	+	35	4	36	4	1	1	BGI_novel_T007883	NM_001168559_dup1
296639	CIZ1	CDKN1A interacting zinc finger protein 1	chr3	+	2	2	0	1	0.569361	1	BGI_novel_T007904,BGI_novel_T007903,NM_001106568_dup1,BGI_novel_T007902,BGI_novel_T007905,BGI_novel_T007906	BGI_novel_T007900,BGI_novel_T007901
296639	CIZ1	CDKN1A interacting zinc finger protein 1	chr3	+	36	7	42	14	0.629501	1	BGI_novel_T007904,BGI_novel_T007903,NM_001106568_dup1,BGI_novel_T007902,BGI_novel_T007905,BGI_novel_T007906	BGI_novel_T007900,BGI_novel_T007901
296649	RABEPK	Rab9 effector protein with kelch motifs	chr3	-	51	12	48	18	0.678449	1	BGI_novel_T007953,BGI_novel_T007952,BGI_novel_T007954,NM_001024871_dup1,BGI_novel_T007950,BGI_novel_T007949	BGI_novel_T007951
296762	PHTF2	putative homeodomain transcription factor 2	chr4	+	11	10	17	3	0.0585905	1	NM_001106577_dup1,BGI_novel_T008903	BGI_novel_T008904,BGI_novel_T008902
296884	GLCCI1	glucocorticoid induced 1	chr4	+	14	8	25	25	0.513619	1	BGI_novel_T008969,BGI_novel_T008970	BGI_novel_T008971,NM_001177442_dup1
296969	SLC35B4	solute carrier family 35 member B4	chr4	-	2	1	2	0	0.568991	1	BGI_novel_T009045	BGI_novel_T009047
297073	RARRES2	retinoic acid receptor responder 2	chr4	-	4	1	3	6	0.173491	1	NM_001013427_dup1	BGI_novel_T009121,BGI_novel_T009120
297480	Foxp1	forkhead box P1	chr4	-	72	9	69	29	0.0239974	0.813004	BGI_novel_T009328,BGI_novel_T009331,BGI_novel_T009325,BGI_novel_T009329,BGI_novel_T009332,BGI_novel_T009324,NM_001034131_dup1	BGI_novel_T009330,BGI_novel_T009323,BGI_novel_T009326,BGI_novel_T009327
297480	Foxp1	forkhead box P1	chr4	-	77	47	77	27	0.26256	1	BGI_novel_T009328,BGI_novel_T009325,BGI_novel_T009332,NM_001034131_dup1	BGI_novel_T009330,BGI_novel_T009331,BGI_novel_T009323,BGI_novel_T009326,BGI_novel_T009329,BGI_novel_T009324,BGI_novel_T009327
297480	Foxp1	forkhead box P1	chr4	-	75	29	71	15	0.380044	1	BGI_novel_T009328,BGI_novel_T009325,BGI_novel_T009332,BGI_novel_T009324,NM_001034131_dup1	BGI_novel_T009331,BGI_novel_T009329
297514	SETD5	SET domain containing 5	chr4	+	26	65	20	73	0.945854	1	BGI_novel_T009362,BGI_novel_T009360,BGI_novel_T009359,BGI_novel_T009361	NM_001106614_dup1,BGI_novel_T009358
297525	MKRN2	makorin ring finger protein 2	chr4	+	93	2	95	3	0.942004	1	BGI_novel_T009391	BGI_novel_T009392,BGI_novel_T009393,BGI_novel_T009394
297570	PEX26	peroxisomal biogenesis factor 26	chr4	+	16	8	33	6	0.259988	1	NM_001106618_dup1	BGI_novel_T009441
297595	P3H3	prolyl 3-hydroxylase 3	chr4	-	23	8	32	1	0.0323689	0.858912	BGI_novel_T009477,NM_001106620_dup1,BGI_novel_T009479,BGI_novel_T009476,BGI_novel_T009474	BGI_novel_T009478
297595	P3H3	prolyl 3-hydroxylase 3	chr4	-	23	2	32	2	1	1	BGI_novel_T009477,NM_001106620_dup1,BGI_novel_T009479,BGI_novel_T009476,BGI_novel_T009474	BGI_novel_T009473
297595	P3H3	prolyl 3-hydroxylase 3	chr4	-	2	8	2	1	0.262021	1	BGI_novel_T009473	BGI_novel_T009478
297595	P3H3	prolyl 3-hydroxylase 3	chr4	-	15	42	8	58	0.656248	1	BGI_novel_T009475	BGI_novel_T009477,NM_001106620_dup1,BGI_novel_T009478,BGI_novel_T009479,BGI_novel_T009476,BGI_novel_T009474,BGI_novel_T009473
297902	GEM	GTP binding protein overexpressed in skeletal muscle	chr5	+	0	3	5	0	0.0173217	0.813004	NM_001106637_dup1	BGI_novel_T009684
297962	SRSF12	serine and arginine rich splicing factor 12	chr5	+	3	15	14	9	0.0136489	0.774148	BGI_novel_T009736	BGI_novel_T009735,BGI_novel_T009734
298086	ZCCHC7	zinc finger CCHC-type containing 7	chr5	+	761	1	835	4	0.33328	1	BGI_novel_T009811	BGI_novel_T009812,NM_001106658_dup1,BGI_novel_T009813
298558	ZNF436	zinc finger protein 436	chr5	+	37	54	30	57	1	1	BGI_novel_T010381,BGI_novel_T010379	BGI_novel_T010376,BGI_novel_T010382
298558	ZNF436	zinc finger protein 436	chr5	+	29	23	48	19	0.213305	1	BGI_novel_T010380	BGI_novel_T010381
298558	ZNF436	zinc finger protein 436	chr5	+	7	5	9	1	0.169173	1	BGI_novel_T010377	BGI_novel_T010376
298573	EIF4G3	eukaryotic translation initiation factor 4 gamma 3	chr5	+	105	71	90	59	1	1	BGI_novel_T010418,BGI_novel_T010416,NM_001106693_dup1,BGI_novel_T010412,BGI_novel_T010415	BGI_novel_T010419,BGI_novel_T010413,BGI_novel_T010414,BGI_novel_T010417
298573	EIF4G3	eukaryotic translation initiation factor 4 gamma 3	chr5	+	136	58	108	60	0.875117	1	BGI_novel_T010414,BGI_novel_T010417,NM_001106693_dup1,BGI_novel_T010412,BGI_novel_T010415	BGI_novel_T010419,BGI_novel_T010418,BGI_novel_T010413,BGI_novel_T010416
298586	MRTO4	MRT4 homolog, ribosome maturation factor	chr5	-	1	81	5	56	1	1	NM_001106697_dup1	BGI_novel_T010432
298686	CCNL2	cyclin L2	chr5	+	786	15	1013	7	0.0917326	1	BGI_novel_T010586,BGI_novel_T010584	BGI_novel_T010587,BGI_novel_T010585
298686	CCNL2	cyclin L2	chr5	+	59	49	60	57	1	1	BGI_novel_T010586,BGI_novel_T010587	BGI_novel_T010584,BGI_novel_T010585
298694	PLEKHN1	pleckstrin homology domain containing N1	chr5	-	131	1	155	2	0.889946	1	BGI_novel_T010597	NM_001134523_dup1
298805	SLC4A1AP	solute carrier family 4 member 1 adaptor protein	chr6	-	25	9	21	14	0.463657	1	BGI_novel_T010692	BGI_novel_T010691
298874	PUM2	pumilio RNA binding family member 2	chr6	+	132	9	172	13	1	1	BGI_novel_T010765,NM_001106715_dup1,BGI_novel_T010767	BGI_novel_T010766
299207	ERG28	ergosterol biosynthesis 28 homolog	chr6	-	66	16	52	9	1	1	BGI_novel_T011062	BGI_novel_T011063
299295	SETD3	SET domain containing 3, actin histidine methyltransferase	chr6	-	29	163	28	131	1	1	BGI_novel_T011147	NM_001346470_dup1,BGI_novel_T011146
299607	MED16	mediator complex subunit 16	chr7	+	76	25	72	18	1	1	NM_001106768_dup1	BGI_novel_T011381
299611	APC2	APC regulator of WNT signaling pathway 2	chr7	-	55	211	69	203	1	1	NM_001106769_dup1,BGI_novel_T011353	BGI_novel_T011352,BGI_novel_T011354
299612	C19orf25	chromosome 19 open reading frame 25	chr7	+	0	4	2	1	0.140408	1	BGI_novel_T011332,BGI_novel_T011339,BGI_novel_T011346,BGI_novel_T011340	BGI_novel_T011335,BGI_novel_T011348,BGI_novel_T011337,BGI_novel_T011344
299612	C19orf25	chromosome 19 open reading frame 25	chr7	+	23	7	41	2	0.0585068	1	BGI_novel_T011332,BGI_novel_T011335,BGI_novel_T011344,BGI_novel_T011340	BGI_novel_T011348,BGI_novel_T011337,BGI_novel_T011350
299612	C19orf25	chromosome 19 open reading frame 25	chr7	+	40	0	58	2	0.417808	1	BGI_novel_T011342	BGI_novel_T011332,BGI_novel_T011337,BGI_novel_T011339
299612	C19orf25	chromosome 19 open reading frame 25	chr7	+	19	17	4	12	0.143734	1	BGI_novel_T011332,BGI_novel_T011340	BGI_novel_T011335,BGI_novel_T011344
299612	C19orf25	chromosome 19 open reading frame 25	chr7	+	1	2	1	3	0.994202	1	BGI_novel_T011338	BGI_novel_T011333
299612	C19orf25	chromosome 19 open reading frame 25	chr7	+	3	5	8	4	0.369771	1	BGI_novel_T011343	BGI_novel_T011336
299636	TLE2	TLE family member 2, transcriptional corepressor	chr7	-	6	0	11	3	0.362044	1	NM_001039013_dup1,BGI_novel_T011283,BGI_novel_T011285	BGI_novel_T011284
299707	WASHC3	WASH complex subunit 3	chr7	+	44	21	27	8	0.650525	1	NM_001106776_dup1	BGI_novel_T011437
299738	VEZT	vezatin, adherens junctions transmembrane protein	chr7	-	69	56	73	65	1	1	BGI_novel_T011466,NM_001006984_dup1,BGI_novel_T011465	BGI_novel_T011467
299805	CNOT2	CCR4-NOT transcription complex subunit 2	chr7	-	28	21	16	15	1	1	BGI_novel_T011529	BGI_novel_T011528,BGI_novel_T011532
299805	CNOT2	CCR4-NOT transcription complex subunit 2	chr7	-	67	16	69	10	0.589219	1	BGI_novel_T011530,BGI_novel_T011532	BGI_novel_T011531
299811	CPSF6	cleavage and polyadenylation specific factor 6	chr7	-	42	129	71	127	0.191077	1	BGI_novel_T011541	NM_001106785_dup1,BGI_novel_T011540
300074	FAM227A	family with sequence similarity 227 member A	chr7	-	33	5	77	0	0.0069072	0.754852	BGI_novel_T011839,BGI_novel_T011842,BGI_novel_T011843,BGI_novel_T011840	BGI_novel_T011841,NM_001130581_dup1
300146	PPP6R2	protein phosphatase 6 regulatory subunit 2	chr7	+	73	10	52	20	0.0707271	1	BGI_novel_T011931,BGI_novel_T011929	BGI_novel_T011930
300149	NCAPH2	non-SMC condensin II complex subunit H2	chr7	+	22	119	16	125	1	1	BGI_novel_T011934	NM_001024877_dup1,BGI_novel_T011935
300197	ZNF641	zinc finger protein 641	chr7	-	15	4	18	7	0.86268	1	NM_001106792_dup1	BGI_novel_T011997
300317	KCTD17	potassium channel tetramerization domain containing 17	chr7	+	948	0	735	1	1	1	BGI_novel_T011806	BGI_novel_T011804
300317	KCTD17	potassium channel tetramerization domain containing 17	chr7	+	368	62	273	71	0.230204	1	BGI_novel_T011804,BGI_novel_T011807	NM_001134529_dup1,BGI_novel_T011802
300317	KCTD17	potassium channel tetramerization domain containing 17	chr7	+	932	18	698	17	1	1	BGI_novel_T011806,BGI_novel_T011803	BGI_novel_T011804,BGI_novel_T011802,BGI_novel_T011801,BGI_novel_T011807
300317	KCTD17	potassium channel tetramerization domain containing 17	chr7	+	540	18	425	17	1	1	BGI_novel_T011805	BGI_novel_T011804,BGI_novel_T011802,BGI_novel_T011801,BGI_novel_T011807
300446	ZNF653	zinc finger protein 653	chr8	-	26	1	12	2	0.501863	1	BGI_novel_T012220,BGI_novel_T012219,NM_001106807_dup1	BGI_novel_T012218
300446	ZNF653	zinc finger protein 653	chr8	-	13	2	26	0	0.303144	1	BGI_novel_T012220,BGI_novel_T012219,BGI_novel_T012218	NM_001106807_dup1
300666	C2CD2L	C2CD2 like	chr8	-	62	62	56	57	1	1	BGI_novel_T012321	NM_001011996_dup1
300711	ATM	ATM serine/threonine kinase	chr8	-	0	11	3	22	0.746135	1	BGI_novel_T012383	BGI_novel_T012385,BGI_novel_T012382
300758	Celf6	CUGBP, Elav-like family member 6	chr8	+	40	8	34	5	1	1	BGI_novel_T012450,BGI_novel_T012447,BGI_novel_T012449	NM_001106827_dup1
300813	RNF111	ring finger protein 111	chr8	-	29	8	26	18	0.175933	1	BGI_novel_T012530,BGI_novel_T012527,BGI_novel_T012528,NM_001106836_dup1,BGI_novel_T012534,BGI_novel_T012533	BGI_novel_T012532,BGI_novel_T012529,BGI_novel_T012526,BGI_novel_T012535,BGI_novel_T012531
300813	RNF111	ring finger protein 111	chr8	-	8	27	6	17	1	1	BGI_novel_T012532,BGI_novel_T012530,BGI_novel_T012529,BGI_novel_T012526,BGI_novel_T012528,NM_001106836_dup1	BGI_novel_T012527,BGI_novel_T012535,BGI_novel_T012534,BGI_novel_T012533,BGI_novel_T012531
300836	FAM214A	family with sequence similarity 214 member A	chr8	+	18	16	29	11	0.203799	1	BGI_novel_T012567,BGI_novel_T012570,BGI_novel_T012568,BGI_novel_T012571,BGI_novel_T012572	NM_001106838_dup1,BGI_novel_T012566,BGI_novel_T012569
300866	LCA5	lebercilin LCA5	chr8	-	96	1	106	1	1	1	BGI_novel_T012606,BGI_novel_T012604,BGI_novel_T012605	BGI_novel_T012603
300947	TFDP2	transcription factor Dp-2	chr8	+	3	20	10	29	0.489291	1	BGI_novel_T012668	BGI_novel_T012667,NM_001106847_dup1,BGI_novel_T012669
300992	CACNA2D2	calcium voltage-gated channel auxiliary subunit alpha2delta 2	chr8	+	8	7	12	11	1	1	BGI_novel_T012747,BGI_novel_T012746,NM_175592_dup1	BGI_novel_T012745
300996	RBM5	RNA binding motif protein 5	chr8	-	637	8	992	10	1	1	BGI_novel_T012758	NM_001100548_dup1,BGI_novel_T012764,BGI_novel_T012761,BGI_novel_T012757,BGI_novel_T012766,BGI_novel_T012760,BGI_novel_T012765,BGI_novel_T012763
301013	SHISA5	shisa family member 5	chr8	+	5	12	2	12	0.541123	1	BGI_novel_T012808	BGI_novel_T012807
301076	ZNF445	zinc finger protein 445	chr8	-	23	22	20	27	0.818884	1	BGI_novel_T012933	BGI_novel_T012932
301227	Trem2	triggering receptor expressed on myeloid cells 2	chr9	-	13	9	9	5	1	1	BGI_novel_T013046	BGI_novel_T013047
301254	AARS2	alanyl-tRNA synthetase 2, mitochondrial	chr9	-	16	15	6	14	0.395439	1	BGI_novel_T013113	NM_001106891_dup1,BGI_novel_T013114
301345	CNNM3	cyclin and CBS domain divalent metal cation transport mediator 3	chr9	+	44	13	36	10	1	1	BGI_novel_T013199,NM_001106901_dup1	BGI_novel_T013198
301363	MAP4K4	mitogen-activated protein kinase kinase kinase kinase 4	chr9	+	26	1	56	9	0.449068	1	BGI_novel_T013238,BGI_novel_T013239,NM_001106904_dup1,BGI_novel_T013240	BGI_novel_T013243
301363	MAP4K4	mitogen-activated protein kinase kinase kinase kinase 4	chr9	+	279	57	250	73	0.843981	1	BGI_novel_T013238,BGI_novel_T013242,BGI_novel_T013239,BGI_novel_T013240	BGI_novel_T013243,BGI_novel_T013241
301363	MAP4K4	mitogen-activated protein kinase kinase kinase kinase 4	chr9	+	120	317	143	287	1	1	BGI_novel_T013242,BGI_novel_T013241	BGI_novel_T013243,BGI_novel_T013238,BGI_novel_T013239,NM_001106904_dup1,BGI_novel_T013240
301415	ANKRD44	ankyrin repeat domain 44	chr9	-	311	2	382	4	1	1	BGI_novel_T013282,BGI_novel_T013279,BGI_novel_T013281,BGI_novel_T013280	NM_001191807_dup1
301415	ANKRD44	ankyrin repeat domain 44	chr9	-	3	3	11	6	0.718934	1	BGI_novel_T013282,BGI_novel_T013279	NM_001191807_dup1,BGI_novel_T013281,BGI_novel_T013280
301535	STK11IP	serine/threonine kinase 11 interacting protein	chr9	+	7	14	2	11	0.42789	1	BGI_novel_T013446,BGI_novel_T013450,BGI_novel_T013449,BGI_novel_T013452,NM_001106922_dup1	BGI_novel_T013451,BGI_novel_T013448,BGI_novel_T013447
301535	STK11IP	serine/threonine kinase 11 interacting protein	chr9	+	28	18	21	7	0.431286	1	BGI_novel_T013446,BGI_novel_T013450,BGI_novel_T013449,BGI_novel_T013451,BGI_novel_T013447,NM_001106922_dup1	BGI_novel_T013448,BGI_novel_T013452
301535	STK11IP	serine/threonine kinase 11 interacting protein	chr9	+	6	23	15	19	0.158259	1	BGI_novel_T013449,BGI_novel_T013451,BGI_novel_T013448,BGI_novel_T013452	BGI_novel_T013446,BGI_novel_T013450,BGI_novel_T013447,NM_001106922_dup1
301549	Wdfy1	WD repeat and FYVE domain containing 1	chr9	-	144	15	129	13	1	1	BGI_novel_T013460	NM_001008331_dup1
301737	FER	FER tyrosine kinase	chr9	+	9	11	11	12	1	1	BGI_novel_T013547	BGI_novel_T013548,NM_001106928_dup1
302470	F8	coagulation factor VIII	chr18	-	7	4	7	8	0.57751	1	BGI_novel_T005732	BGI_novel_T005731,NM_183331_dup1
302612	TSPYL2	TSPY like 2	chrX	-	24	6	23	9	0.795298	1	BGI_novel_T013753	NM_001191618_dup1
302855	RBMX	RNA binding motif protein X-linked	chrX	-	139	91	171	115	1	1	BGI_novel_T014196	BGI_novel_T014197
302937	ANKS3	ankyrin repeat and sterile alpha motif domain containing 3	chr10	+	14	10	8	4	0.906006	1	BGI_novel_T001737	BGI_novel_T001736,BGI_novel_T001738,NM_001009676_dup1
302937	ANKS3	ankyrin repeat and sterile alpha motif domain containing 3	chr10	+	15	2	18	0	0.451809	1	BGI_novel_T001736,BGI_novel_T001735,BGI_novel_T001738,BGI_novel_T001737	NM_001009676_dup1
303000	CAPN15	calpain 15	chr10	-	39	2	35	0	1	1	BGI_novel_T001852	NM_001106990_dup1
303132	AFF4	AF4/FMR2 family member 4	chr10	+	60	2	68	0	1	1	BGI_novel_T001964,BGI_novel_T001963	NM_001107001_dup1
303135	SEPTIN8	septin 8	chr10	+	59	24	60	14	0.361143	1	BGI_novel_T001966	BGI_novel_T001967
303164	ZNF692	zinc finger protein 692	chr10	+	5	6	9	9	1	1	BGI_novel_T001998	BGI_novel_T001999
303226	ZNF18	zinc finger protein 18	chr10	+	22	15	12	13	0.634749	1	BGI_novel_T002089,NM_001012008_dup1	BGI_novel_T002090
303238	CTC1	CST telomere replication complex component 1	chr10	+	57	34	38	38	0.328962	1	BGI_novel_T002107	NM_001107010_dup1
303259	MINK1	misshapen like kinase 1	chr10	+	32	14	41	9	0.410118	1	BGI_novel_T002146,BGI_novel_T002144	NM_001271136_dup1
303336	WSB1	WD repeat and SOCS box containing 1	chr10	-	553	36	678	48	1	1	BGI_novel_T002253	BGI_novel_T002254,BGI_novel_T002256,NM_001042561_dup1
303336	WSB1	WD repeat and SOCS box containing 1	chr10	-	752	4	939	1	0.451117	1	BGI_novel_T002255	BGI_novel_T002254,BGI_novel_T002256,NM_001042561_dup1
303493	SNX11	sorting nexin 11	chr10	-	12	13	11	4	0.37842	1	BGI_novel_T002369	NM_001012012_dup1
303497	OSBPL7	oxysterol binding protein like 7	chr10	+	7	1	6	0	0.64154	1	BGI_novel_T002379,NM_001107044_dup1	BGI_novel_T002377
303539	KAT2A	lysine acetyltransferase 2A	chr10	-	46	116	33	79	1	1	BGI_novel_T002446	NM_001107050_dup1
303569	RUNDC3A	RUN domain containing 3A	chr10	+	59	262	70	290	1	1	NM_198758_dup1	BGI_novel_T002484,BGI_novel_T002486,BGI_novel_T002487,BGI_novel_T002485
303569	RUNDC3A	RUN domain containing 3A	chr10	+	380	220	337	191	1	1	BGI_novel_T002485	BGI_novel_T002484,BGI_novel_T002486,BGI_novel_T002487
303569	RUNDC3A	RUN domain containing 3A	chr10	+	243	39	197	38	1	1	NM_198758_dup1,BGI_novel_T002487,BGI_novel_T002485	BGI_novel_T002486
303569	RUNDC3A	RUN domain containing 3A	chr10	+	39	38	38	44	1	1	BGI_novel_T002486	BGI_novel_T002484
303569	RUNDC3A	RUN domain containing 3A	chr10	+	243	38	197	44	1	1	NM_198758_dup1,BGI_novel_T002487,BGI_novel_T002485	BGI_novel_T002484
303577	ACBD4	acyl-CoA binding domain containing 4	chr10	+	1	34	0	19	1	1	BGI_novel_T002499	BGI_novel_T002497,BGI_novel_T002498,BGI_novel_T002500
303630	WIPI1	WD repeat domain, phosphoinositide interacting 1	chr10	-	676	0	802	1	1	1	BGI_novel_T002580	NM_001127297_dup1
303638	Abca8a	ATP-binding cassette, sub-family A (ABC1), member 8a	chr10	-	307	0	404	2	0.615865	1	BGI_novel_T002583	BGI_novel_T002585,NM_001281824_dup1,BGI_novel_T002584
303678	CASKIN2	CASK interacting protein 2	chr10	-	4	16	9	5	0.0269925	0.857306	BGI_novel_T002620	NM_001107065_dup1
303685	MRPL38	mitochondrial ribosomal protein L38	chr10	-	13	23	12	23	1	1	BGI_novel_T002626	BGI_novel_T002627,BGI_novel_T002628
303685	MRPL38	mitochondrial ribosomal protein L38	chr10	-	1	2	0	3	0.50486	1	BGI_novel_T002627,BGI_novel_T002626	BGI_novel_T002628
303700	USP36	ubiquitin specific peptidase 36	chr10	-	3	14	4	21	1	1	BGI_novel_T002668	BGI_novel_T002669,BGI_novel_T002670,NM_001107069_dup1
303764	C17orf75	chromosome 17 open reading frame 75	chr10	-	85	4	89	2	1	1	NM_001139506_dup1	BGI_novel_T002270
303787	SLC7A4	solute carrier family 7 member 4	chr11	-	7	14	8	4	0.133832	1	BGI_novel_T003091,BGI_novel_T003088	BGI_novel_T003089,BGI_novel_T003093
303794	Dgcr6	DiGeorge syndrome critical region gene 6	chr11	-	102	159	92	201	0.51949	1	BGI_novel_T003082	NM_001107080_dup1
303811	DVL3	dishevelled segment polarity protein 3	chr11	-	98	39	96	37	1	1	NM_001107081_dup1,BGI_novel_T003047	BGI_novel_T003046
303812	VWA5B2	von Willebrand factor A domain containing 5B2	chr11	-	5	12	1	12	0.296697	1	BGI_novel_T003043,NM_001134535_dup1	BGI_novel_T003039
303812	VWA5B2	von Willebrand factor A domain containing 5B2	chr11	-	25	2	27	10	0.0954966	1	BGI_novel_T003043,NM_001134535_dup1	BGI_novel_T003040
303812	VWA5B2	von Willebrand factor A domain containing 5B2	chr11	-	32	2	38	10	0.129681	1	BGI_novel_T003039	BGI_novel_T003040
303812	VWA5B2	von Willebrand factor A domain containing 5B2	chr11	-	1	1	1	1	1	1	BGI_novel_T003042,NM_001134535_dup1,BGI_novel_T003041	BGI_novel_T003040
303812	VWA5B2	von Willebrand factor A domain containing 5B2	chr11	-	4	19	2	15	0.992826	1	BGI_novel_T003042,BGI_novel_T003043,NM_001134535_dup1	BGI_novel_T003040,BGI_novel_T003041,BGI_novel_T003039
303882	TNK2	tyrosine kinase non receptor 2	chr11	-	63	2	41	2	1	1	BGI_novel_T002973,NM_001008336_dup1,BGI_novel_T002969	BGI_novel_T002970
303882	TNK2	tyrosine kinase non receptor 2	chr11	-	69	14	80	9	0.551162	1	BGI_novel_T002973,BGI_novel_T002968,NM_001008336_dup1,BGI_novel_T002971,BGI_novel_T002974,BGI_novel_T002970	BGI_novel_T002972,BGI_novel_T002969
303901	SEMA5B	semaphorin 5B	chr11	-	8	9	10	16	0.844741	1	BGI_novel_T002931	BGI_novel_T002932
304055	C2CD2	C2 calcium dependent domain containing 2	chr11	-	4	1	3	0	0.665013	1	BGI_novel_T002844	BGI_novel_T002843
304109	TIAM1	TIAM Rac1 associated GEF 1	chr11	-	22	0	13	1	0.442431	1	BGI_novel_T002769	BGI_novel_T002768,BGI_novel_T002771,NM_001100558_dup1,BGI_novel_T002772,BGI_novel_T002770
304277	CPSF4	cleavage and polyadenylation specific factor 4	chr12	-	23	13	42	4	0.00952996	0.754852	BGI_novel_T003187	NM_001012351_dup1
304277	CPSF4	cleavage and polyadenylation specific factor 4	chr12	-	22	13	41	14	0.473428	1	BGI_novel_T003187	BGI_novel_T003186
304277	CPSF4	cleavage and polyadenylation specific factor 4	chr12	-	13	13	14	4	0.135267	1	BGI_novel_T003186	NM_001012351_dup1
304286	LMTK2	lemur tyrosine kinase 2	chr12	-	57	18	50	27	0.414949	1	NM_001137641_dup1,BGI_novel_T003205	BGI_novel_T003204
304294	RNF216	ring finger protein 216	chr12	+	58	41	47	42	1	1	BGI_novel_T003225,NM_001107122_dup1,BGI_novel_T003223	BGI_novel_T003224,BGI_novel_T003226
304470	SBNO1	strawberry notch homolog 1	chr12	+	7	0	7	5	0.0756265	1	BGI_novel_T003418,NM_001107138_dup1,BGI_novel_T003416	BGI_novel_T003417
304470	SBNO1	strawberry notch homolog 1	chr12	+	26	21	22	17	1	1	NM_001107138_dup1,BGI_novel_T003416	BGI_novel_T003417
304477	KNTC1	kinetochore associated 1	chr12	-	10	1	2	0	1	1	BGI_novel_T003430	NM_001107140_dup1
304546	GIT2	GIT ArfGAP 2	chr12	+	64	1	71	1	1	1	BGI_novel_T003533	BGI_novel_T003532,BGI_novel_T003534,BGI_novel_T003531
304554	SEZ6L	seizure related 6 homolog like	chr12	+	26	69	16	60	0.853446	1	BGI_novel_T003553	BGI_novel_T003552,NM_001134538_dup1
304570	DDX51	DEAD-box helicase 51	chr12	-	16	11	25	13	0.914865	1	BGI_novel_T003570,NM_001107150_dup1	BGI_novel_T003569
304578	ALKBH2	alkB homolog 2, alpha-ketoglutarate dependent dioxygenase	chr12	+	11	6	18	5	0.537186	1	BGI_novel_T003539	BGI_novel_T003540
304601	BAZ2A	bromodomain adjacent to zinc finger domain 2A	chr7	+	10	3	7	9	0.141562	1	NM_001107158_dup1	BGI_novel_T011248
304669	HOOK2	hook microtubule tethering protein 2	chr19	+	21	3	11	2	1	1	BGI_novel_T006263,BGI_novel_T006260,BGI_novel_T006261	NM_001100562_dup1
304669	HOOK2	hook microtubule tethering protein 2	chr19	+	32	5	24	6	1	1	BGI_novel_T006263	BGI_novel_T006260,BGI_novel_T006262,NM_001100562_dup1,BGI_novel_T006261
304670	TNPO2	transportin 2	chr19	+	48	147	36	156	1	1	BGI_novel_T006266	BGI_novel_T006267
304670	TNPO2	transportin 2	chr19	+	77	158	98	137	0.442984	1	BGI_novel_T006266	NM_001107166_dup1,BGI_novel_T006267
304733	Epb41l5	erythrocyte membrane protein band 4.1 like 5	chr13	-	8	2	12	4	1	1	BGI_novel_T003623,BGI_novel_T003620,BGI_novel_T003624,BGI_novel_T003621	BGI_novel_T003622
304733	Epb41l5	erythrocyte membrane protein band 4.1 like 5	chr13	-	3	0	1	2	0.182398	1	BGI_novel_T003621,NM_001012023_dup1,BGI_novel_T003622	BGI_novel_T003623
304827	KCNT2	potassium sodium-activated channel subfamily T member 2	chr13	+	1	10	0	1	1	1	BGI_novel_T003729,NM_198762_dup1	BGI_novel_T003727
304827	KCNT2	potassium sodium-activated channel subfamily T member 2	chr13	+	6	0	8	4	0.173763	1	BGI_novel_T003727,NM_198762_dup1	BGI_novel_T003729
304859	DHX9	DExH-box helicase 9	chr13	-	75	143	64	138	1	1	NM_001107184_dup1	BGI_novel_T003758
304883	ABL2	ABL proto-oncogene 2, non-receptor tyrosine kinase	chr13	+	10	17	5	21	0.318863	1	BGI_novel_T003779,BGI_novel_T003778	BGI_novel_T003776,BGI_novel_T003777,BGI_novel_T003780
305230	SHROOM3	shroom family member 3	chr14	-	8	5	8	0	0.0731084	1	BGI_novel_T004108,BGI_novel_T004107	NM_001100889_dup1
305438	SORCS2	sortilin related VPS10 domain containing receptor 2	chr14	+	31	41	20	39	0.637481	1	BGI_novel_T004304	NM_001107225_dup1
305443	TRMT44	tRNA methyltransferase 44 homolog	chr14	+	4	5	3	10	0.479392	1	NM_001130061_dup1	BGI_novel_T004307
305719	FEZF2	FEZ family zinc finger 2	chr15	+	86	8	53	17	0.0237614	0.813004	BGI_novel_T004558	BGI_novel_T004559
305792	KCTD6	potassium channel tetramerization domain containing 6	chr15	-	35	2	16	4	0.274326	1	BGI_novel_T004580	BGI_novel_T004581
305880	LRP10	LDL receptor related protein 10	chr15	+	41	0	19	17	1.14266e-06	0.00127749	BGI_novel_T004641	BGI_novel_T004642
305884	ACIN1	apoptotic chromatin condensation inducer 1	chr15	-	51	22	64	22	1	1	BGI_novel_T004651,NM_001170468_dup1,BGI_novel_T004647,BGI_novel_T004649	BGI_novel_T004646,BGI_novel_T004648,BGI_novel_T004650
305884	ACIN1	apoptotic chromatin condensation inducer 1	chr15	-	201	30	206	23	1	1	BGI_novel_T004646,BGI_novel_T004650	BGI_novel_T004648
305895	DCAF11	DDB1 and CUL4 associated factor 11	chr15	+	128	3	124	0	1	1	BGI_novel_T004672	NR_073088_dup1
305955	ZC3H13	zinc finger CCCH-type containing 13	chr15	+	43	9	45	15	0.744403	1	NM_001170471_dup1	BGI_novel_T004823
306066	TDRD3	tudor domain containing 3	chr15	+	13	1	24	1	1	1	BGI_novel_T004847	NM_001012043_dup1
306137	RBM26	RNA binding motif protein 26	chr15	-	6	90	3	89	1	1	NM_001277160_dup1	BGI_novel_T004883,BGI_novel_T004884,BGI_novel_T004882,BGI_novel_T004881
306164	Tgds	TDP-glucose 4,6-dehydratase	chr15	-	82	6	94	3	0.403254	1	BGI_novel_T004899	BGI_novel_T004898,NM_001107286_dup1
306165	GPR180	G protein-coupled receptor 180	chr15	+	9	6	12	2	0.222269	1	BGI_novel_T004901,NM_001006994_dup1	BGI_novel_T004900
306203	PXK	PX domain containing serine/threonine kinase like	chr15	-	16	10	1	3	0.288543	1	BGI_novel_T004583,BGI_novel_T004584	NM_182821_dup1,BGI_novel_T004582
306322	ENTR1	endosome associated trafficking regulator 1	chr3	-	162	3	199	8	0.457842	1	BGI_novel_T007775	BGI_novel_T007770,BGI_novel_T007774,BGI_novel_T007767,NM_001013135_dup1,BGI_novel_T007766
306322	ENTR1	endosome associated trafficking regulator 1	chr3	-	135	0	177	4	0.191753	1	BGI_novel_T007765	BGI_novel_T007770,BGI_novel_T007774,NM_001013135_dup1
306353	RFXANK	regulatory factor X associated ankyrin containing protein	chr16	+	1	7	4	20	1	1	NM_001013136_dup1	BGI_novel_T005109
306451	TENM3	teneurin transmembrane protein 3	chr16	+	24	0	15	3	0.181561	1	BGI_novel_T005179,BGI_novel_T005180	BGI_novel_T005181
306490	Mtmr7	myotubularin related protein 7	chr16	+	3	43	0	48	1	1	NM_001107312_dup1	BGI_novel_T005220
306582	AGPAT5	1-acylglycerol-3-phosphate O-acyltransferase 5	chr16	-	63	7	56	7	1	1	BGI_novel_T005308	NM_001134744_dup1
306672	TENT4A	terminal nucleotidyltransferase 4A	chr1	+	46	31	37	37	0.567899	1	BGI_novel_T000121	NM_001107333_dup1
306941	CARMIL1	capping protein regulator and myosin 1 linker 1	chr17	+	0	1	2	1	0.454786	1	BGI_novel_T005559	BGI_novel_T005565
306998	CDK13	cyclin dependent kinase 13	chr17	+	40	16	63	35	0.746778	1	NM_001271295_dup1,BGI_novel_T005585	NM_001271296_dup1,BGI_novel_T005584
307050	MTPAP	mitochondrial poly(A) polymerase	chr17	-	7	19	19	23	0.281257	1	BGI_novel_T005606,BGI_novel_T005611,BGI_novel_T005608,BGI_novel_T005610	BGI_novel_T005609,BGI_novel_T005607
307148	NSUN6	NOP2/Sun RNA methyltransferase 6	chr17	-	17	3	12	0	0.341256	1	BGI_novel_T005694,NM_001107367_dup1	BGI_novel_T005693
307170	ACBD5	acyl-CoA binding domain containing 5	chr17	-	3	0	0	1	0.215103	1	BGI_novel_T005719,NM_001077635_dup1,BGI_novel_T005718,BGI_novel_T005717	BGI_novel_T005716,BGI_novel_T005720
307170	ACBD5	acyl-CoA binding domain containing 5	chr17	-	36	40	31	27	0.910937	1	BGI_novel_T005719,NM_001077635_dup1,BGI_novel_T005718,BGI_novel_T005717	BGI_novel_T005716,BGI_novel_T005720
307178	ARHGAP21	Rho GTPase activating protein 21	chr17	-	28	110	61	105	0.0276056	0.857306	BGI_novel_T005713	BGI_novel_T005712,NM_001191693_dup1
307482	FCHSD1	FCH and double SH3 domains 1	chr18	-	19	13	13	6	0.792165	1	BGI_novel_T005889,NM_001109881_dup1	BGI_novel_T005890
307482	FCHSD1	FCH and double SH3 domains 1	chr18	-	42	2	46	0	0.263813	1	BGI_novel_T005889	BGI_novel_T005890,NM_001109881_dup1
307526	AMMECR1L	AMMECR1 like	chr18	+	94	12	115	37	0.132476	1	BGI_novel_T005807	BGI_novel_T005808,NM_001107399_dup1,BGI_novel_T005806
307540	Celf4	CUGBP, Elav-like family member 4	chr18	-	50	85	47	89	1	1	BGI_novel_T005796	BGI_novel_T005798,BGI_novel_T005800
307540	Celf4	CUGBP, Elav-like family member 4	chr18	-	25	57	25	56	1	1	BGI_novel_T005801	BGI_novel_T005799,BGI_novel_T005797
307579	ZNF521	zinc finger protein 521	chr18	-	31	2	43	2	1	1	NM_001107403_dup1	BGI_novel_T005763
307774	OTUD4	OTU deubiquitinase 4	chr19	-	14	10	17	8	0.755492	1	BGI_novel_T006288	NM_001191700_dup1
307811	SLC7A6	solute carrier family 7 member 6	chr19	+	60	1	108	0	0.56257	1	BGI_novel_T006343	BGI_novel_T006342,NM_001107424_dup1,BGI_novel_T006344
307820	NFAT5	nuclear factor of activated T cells 5	chr19	-	13	5	5	4	0.585699	1	BGI_novel_T006347,BGI_novel_T006349,NM_001107425_dup1	BGI_novel_T006350,BGI_novel_T006348
307845	MTSS2	MTSS I-BAR domain containing 2	chr19	-	412	200	385	185	1	1	BGI_novel_T006370,BGI_novel_T006369	NM_001191558_dup1
307905	USP10	ubiquitin specific peptidase 10	chr19	+	16	56	20	65	1	1	BGI_novel_T006427	BGI_novel_T006426,NM_001034146_dup1
307923	VPS9D1	VPS9 domain containing 1	chr19	-	44	16	52	18	1	1	BGI_novel_T006460	NM_001107440_dup1
308009	Dennd10	DENN domain containing 10	chr1	+	38	25	31	20	1	1	NM_001127681_dup1	BGI_novel_T001662
308067	BRD9	bromodomain containing 9	chr1	-	26	13	32	10	0.669644	1	NM_001107453_dup1,BGI_novel_T000109,BGI_novel_T000104,BGI_novel_T000107	BGI_novel_T000106,BGI_novel_T000103
308067	BRD9	bromodomain containing 9	chr1	-	41	26	49	32	1	1	BGI_novel_T000108,BGI_novel_T000110,BGI_novel_T000105	NM_001107453_dup1,BGI_novel_T000109,BGI_novel_T000104,BGI_novel_T000107
308067	BRD9	bromodomain containing 9	chr1	-	42	13	49	10	0.724277	1	BGI_novel_T000108,BGI_novel_T000110,BGI_novel_T000105	BGI_novel_T000106,BGI_novel_T000103
308140	TFB1M	transcription factor B1, mitochondrial	chr1	-	16	10	14	16	0.477351	1	NM_181474_dup1	BGI_novel_T000158
308267	TAB2	TGF-beta activated kinase 1 (MAP3K7) binding protein 2	chr1	-	79	1	82	4	0.327473	1	NM_001012062_dup1	BGI_novel_T000008
308322	Zim1	zinc finger, imprinted 1	chr1	+	118	0	74	2	0.187467	1	BGI_novel_T000285,BGI_novel_T000286	NM_001107473_dup1
308392	STRN4	striatin 4	chr1	+	201	66	213	62	1	1	NM_001107480_dup1	NM_001161809_dup1
308458	SPTBN4	spectrin beta, non-erythrocytic 4	chr1	-	28	13	14	5	0.995018	1	BGI_novel_T000451	BGI_novel_T000452
308589	SPHK2	sphingosine kinase 2	chr1	-	146	1	102	0	1	1	BGI_novel_T000662	BGI_novel_T000661,BGI_novel_T000663
308759	UNC45A	unc-45 myosin chaperone A	chr1	-	71	10	83	12	1	1	BGI_novel_T000792	BGI_novel_T000791,NM_001037647_dup1
308871	RNF121	ring finger protein 121	chr1	-	21	7	14	8	0.633593	1	BGI_novel_T000922,BGI_novel_T000924	BGI_novel_T000923
308871	RNF121	ring finger protein 121	chr1	-	24	1	11	1	0.90078	1	BGI_novel_T000923,BGI_novel_T000924,BGI_novel_T000925	BGI_novel_T000922
308923	AHI1	Abelson helper integration site 1	chr1	+	1	3	0	2	1	1	BGI_novel_T000047	BGI_novel_T000048
308959	USP31	ubiquitin specific peptidase 31	chr1	-	36	2	10	4	0.110762	1	BGI_novel_T001037,NM_001107548_dup1	BGI_novel_T001036
309031	IKZF5	IKAROS family zinc finger 5	chr1	-	69	5	56	9	0.418904	1	BGI_novel_T001169	BGI_novel_T001170
309069	EDRF1	erythroid differentiation regulatory factor 1	chr1	+	17	2	23	3	1	1	NM_001107557_dup1	BGI_novel_T001181
309144	PPP6R3	protein phosphatase 6 regulatory subunit 3	chr1	-	8	2	9	4	0.746111	1	BGI_novel_T001262,BGI_novel_T001264,BGI_novel_T001263,NM_001287134_dup1,BGI_novel_T001266	BGI_novel_T001265,BGI_novel_T001261
309144	PPP6R3	protein phosphatase 6 regulatory subunit 3	chr1	-	32	3	39	5	1	1	BGI_novel_T001262,NM_001287134_dup1,BGI_novel_T001266	BGI_novel_T001265,BGI_novel_T001261
309153	RCE1	Ras converting CAAX endopeptidase 1	chr1	-	19	17	22	9	0.279469	1	BGI_novel_T001296,BGI_novel_T001293,NM_001100585_dup1,BGI_novel_T001294	BGI_novel_T001298,BGI_novel_T001297,BGI_novel_T001295
309153	RCE1	Ras converting CAAX endopeptidase 1	chr1	-	46	4	74	3	0.542559	1	BGI_novel_T001294	BGI_novel_T001298,BGI_novel_T001296,BGI_novel_T001297,NM_001100585_dup1
309172	FRMD8	FERM domain containing 8	chr1	-	45	8	61	7	1	1	NM_001008348_dup1	BGI_novel_T001325
309451	GBF1	golgi brefeldin A resistant guanine nucleotide exchange factor 1	chr1	+	39	57	36	55	1	1	BGI_novel_T001586	NM_001191634_dup1
309514	HECTD2	HECT domain E3 ubiquitin protein ligase 2	chr1	+	19	16	13	9	1	1	BGI_novel_T001508,BGI_novel_T001507	NM_001107608_dup1
309643	FANCE	FA complementation group E	chr20	+	81	2	81	0	0.470799	1	BGI_novel_T007472,BGI_novel_T007471	NM_001191718_dup1
310034	RAD17	RAD17 checkpoint clamp loader component	chr2	-	10	0	21	3	0.430858	1	NM_001024778_dup1	BGI_novel_T006605
310071	ERCC8	ERCC excision repair 8, CSA ubiquitin ligase complex subunit	chr2	+	72	14	104	3	0.0102699	0.754852	BGI_novel_T006639,NM_001107650_dup1	NR_073139_dup1,NR_073140_dup1
310250	ZFHX4	zinc finger homeobox 4	chr2	-	1	2	1	0	0.456468	1	BGI_novel_T006752	NM_001191702_dup1
310258	PHC3	polyhomeotic homolog 3	chr2	+	15	3	16	6	0.675745	1	BGI_novel_T006780,BGI_novel_T006778,NM_001107662_dup1	BGI_novel_T006777,BGI_novel_T006779
310341	Fat4	FAT atypical cadherin 4	chr2	+	67	0	89	1	1	1	BGI_novel_T006830	NM_001191705_dup1
310463	PLCH1	phospholipase C eta 1	chr2	-	2	3	2	0	0.265145	1	BGI_novel_T006886	NM_001191707_dup1,BGI_novel_T006887
310614	GATAD2B	GATA zinc finger domain containing 2B	chr2	+	61	5	68	5	1	1	BGI_novel_T007060,NM_001024888_dup1	BGI_novel_T007061
310640	FAM189B	family with sequence similarity 189 member B	chr2	+	60	23	48	21	1	1	BGI_novel_T007000,BGI_novel_T006999,BGI_novel_T007001,BGI_novel_T007003,BGI_novel_T007004,BGI_novel_T007002	NM_001107690_dup1
310640	FAM189B	family with sequence similarity 189 member B	chr2	+	28	7	42	7	0.861485	1	BGI_novel_T006999,NM_001107690_dup1,BGI_novel_T007001,BGI_novel_T007002	BGI_novel_T007000,BGI_novel_T007003,BGI_novel_T007004
310698	DCLK2	doublecortin like kinase 2	chr2	-	53	160	80	137	0.122983	1	BGI_novel_T006949,BGI_novel_T006950,NM_001009691_dup1,NM_001195832_dup1	BGI_novel_T006951,BGI_novel_T006952,BGI_novel_T006948
310732	SLC22A15	solute carrier family 22 member 15	chr2	-	0	2	8	3	0.129112	1	NM_001107707_dup1	BGI_novel_T007143
310732	SLC22A15	solute carrier family 22 member 15	chr2	-	12	5	25	6	0.685625	1	NM_001107707_dup1	BGI_novel_T007143
310843	SEC24D	SEC24 homolog D, COPII coat complex component	chr2	+	1	19	6	11	0.0576163	1	NM_001309453_dup1	BGI_novel_T007222
310958	ZZZ3	zinc finger ZZ-type containing 3	chr2	+	30	7	22	9	0.644235	1	NM_001134549_dup1,BGI_novel_T007320	BGI_novel_T007321
310960	USP33	ubiquitin specific peptidase 33	chr2	+	84	27	68	23	1	1	BGI_novel_T007319	NM_001191094_dup1,BGI_novel_T007318
310969	IFI44	interferon induced protein 44	chr2	-	6	3	5	5	1	1	NM_001107729_dup1	BGI_novel_T007312
310969	IFI44	interferon induced protein 44	chr2	-	2	6	7	4	0.182667	1	NM_001107729_dup1	BGI_novel_T007312
311209	TP53I11	tumor protein p53 inducible protein 11	chr3	+	67	73	111	47	0.0033893	0.543024	BGI_novel_T008242	BGI_novel_T008244
311209	TP53I11	tumor protein p53 inducible protein 11	chr3	+	23	36	33	31	0.430123	1	BGI_novel_T008242	BGI_novel_T008243
311209	TP53I11	tumor protein p53 inducible protein 11	chr3	+	67	54	110	54	0.283248	1	BGI_novel_T008242	NM_001107749_dup1
311209	TP53I11	tumor protein p53 inducible protein 11	chr3	+	66	73	84	47	0.0744954	1	BGI_novel_T008243	BGI_novel_T008244
311209	TP53I11	tumor protein p53 inducible protein 11	chr3	+	66	54	83	54	0.999082	1	BGI_novel_T008243	NM_001107749_dup1
311209	TP53I11	tumor protein p53 inducible protein 11	chr3	+	54	73	54	47	0.378156	1	NM_001107749_dup1	BGI_novel_T008244
311254	Pdhx	pyruvate dehydrogenase complex, component X	chr3	-	27	41	22	30	1	1	BGI_novel_T008267	BGI_novel_T008266
311311	MEIS2	Meis homeobox 2	chr3	-	49	0	34	9	0.00339997	0.543024	BGI_novel_T008310,BGI_novel_T008313	BGI_novel_T008314
311336	NUSAP1	nucleolar and spindle associated protein 1	chr3	+	3	2	5	4	1	1	BGI_novel_T008330	NM_001107762_dup1,BGI_novel_T008331
311384	SEMA6D	semaphorin 6D	chr3	+	5	28	19	18	0.00846343	0.754852	NM_001107768_dup1,BGI_novel_T008394	BGI_novel_T008395,BGI_novel_T008404,BGI_novel_T008391,BGI_novel_T008390,BGI_novel_T008403,BGI_novel_T008399,BGI_novel_T008396,BGI_novel_T008400,BGI_novel_T008393,BGI_novel_T008402,BGI_novel_T008398,BGI_novel_T008397,BGI_novel_T008401,BGI_novel_T008392
311403	MTFR1	mitochondrial fission regulator 1	chr2	+	5	0	7	3	0.272164	1	BGI_novel_T006756	BGI_novel_T006758
311546	TPX2	TPX2 microtubule nucleation factor	chr3	+	18	8	10	3	0.869946	1	BGI_novel_T008587,NM_001107790_dup1,BGI_novel_T008588	BGI_novel_T008589
311591	RPRD1B	regulation of nuclear pre-mRNA domain containing 1B	chr3	+	33	7	23	5	1	1	NM_001098727_dup1	BGI_novel_T008655
311721	ZNF512B	zinc finger protein 512B	chr3	-	147	0	143	3	0.718052	1	BGI_novel_T008820	NM_001107809_dup1,BGI_novel_T008818,BGI_novel_T008821
311721	ZNF512B	zinc finger protein 512B	chr3	-	175	13	146	18	0.456055	1	BGI_novel_T008819	BGI_novel_T008820
311721	ZNF512B	zinc finger protein 512B	chr3	-	312	0	271	3	0.592529	1	BGI_novel_T008819	NM_001107809_dup1,BGI_novel_T008818,BGI_novel_T008821
311791	ZMYND19	zinc finger MYND-type containing 19	chr3	+	14	8	12	9	0.938118	1	BGI_novel_T007722,BGI_novel_T007725,BGI_novel_T007724	BGI_novel_T007723
311791	ZMYND19	zinc finger MYND-type containing 19	chr3	+	3	0	5	1	0.741277	1	BGI_novel_T007725	BGI_novel_T007723
311791	ZMYND19	zinc finger MYND-type containing 19	chr3	+	3	13	4	17	1	1	BGI_novel_T007722	BGI_novel_T007725,BGI_novel_T007724
311836	NTNG2	netrin G2	chr3	-	101	0	106	2	0.624848	1	BGI_novel_T007835	BGI_novel_T007838,BGI_novel_T007837
311881	FBXW2	F-box and WD repeat domain containing 2	chr3	-	147	45	166	25	0.0828007	1	BGI_novel_T007956,BGI_novel_T007959	BGI_novel_T007957
311936	Rnf32	ring finger protein 32	chr4	+	32	1	23	1	0.993403	1	BGI_novel_T008838	BGI_novel_T008839,BGI_novel_T008837
312030	SCAF11	SR-related CTD associated factor 11	chr7	-	2	33	11	27	0.0386213	0.881017	BGI_novel_T011977,BGI_novel_T011974	BGI_novel_T011979,BGI_novel_T011978
312077	GOLGA3	golgin A3	chr12	-	17	14	24	19	1	1	BGI_novel_T003579	BGI_novel_T003578
312154	ING3	inhibitor of growth family member 3	chr4	+	15	3	12	4	0.79648	1	NM_001034107_dup1	BGI_novel_T008994
312195	NRF1	nuclear respiratory factor 1	chr4	+	19	5	44	19	0.699157	1	BGI_novel_T009030,NM_001100708_dup1	BGI_novel_T009029
312303	ZNF746	zinc finger protein 746	chr4	-	7	2	2	0	0.679853	1	BGI_novel_T009110,BGI_novel_T009111	BGI_novel_T009112
312510	TIA1	TIA1 cytotoxic granule associated RNA binding protein	chr4	+	81	18	81	14	1	1	BGI_novel_T009237,BGI_novel_T009235,BGI_novel_T009236	NM_001012096_dup1
312538	MCM2	minichromosome maintenance complex component 2	chr4	-	124	0	98	1	1	1	NM_001107873_dup1	BGI_novel_T009264
312907	SLCO5A1	solute carrier organic anion transporter family member 5A1	chr5	+	16	4	14	8	0.406927	1	BGI_novel_T009616,BGI_novel_T009613,NM_001107898_dup1,BGI_novel_T009618,BGI_novel_T009615	BGI_novel_T009614,BGI_novel_T009617
312947	TGS1	trimethylguanosine synthase 1	chr5	+	17	2	17	3	1	1	NM_001107904_dup1	BGI_novel_T009651
313058	ADGRB2	adhesion G protein-coupled receptor B2	chr5	+	193	39	195	34	1	1	BGI_novel_T010278,BGI_novel_T010276,BGI_novel_T010274,BGI_novel_T010277,NM_001107914_dup1	BGI_novel_T010275
313067	TMEM67	transmembrane protein 67	chr5	-	2	13	8	11	0.15531	1	BGI_novel_T009687	BGI_novel_T009688,NM_001107916_dup1
313098	USP45	ubiquitin specific peptidase 45	chr5	+	15	3	16	2	0.872262	1	BGI_novel_T009711,BGI_novel_T009714,NM_001107918_dup1,BGI_novel_T009713	BGI_novel_T009712
313169	UBAP2	ubiquitin associated protein 2	chr5	-	29	10	33	6	0.533164	1	NM_001107928_dup1,BGI_novel_T009758	BGI_novel_T009757
313255	WHRN	whirlin	chr5	-	23	11	15	4	0.644564	1	NM_181088_dup1,BGI_novel_T009903	BGI_novel_T009902,BGI_novel_T009901
313323	PSIP1	PC4 and SFRS1 interacting protein 1	chr5	-	179	35	211	65	0.379059	1	BGI_novel_T009960	BGI_novel_T009958
313323	PSIP1	PC4 and SFRS1 interacting protein 1	chr5	-	206	71	225	68	1	1	BGI_novel_T009956	BGI_novel_T009960
313323	PSIP1	PC4 and SFRS1 interacting protein 1	chr5	-	321	35	362	65	0.290463	1	BGI_novel_T009956	BGI_novel_T009958
313323	PSIP1	PC4 and SFRS1 interacting protein 1	chr5	-	130	364	154	388	1	1	BGI_novel_T009960,BGI_novel_T009958,BGI_novel_T009956	BGI_novel_T009957,NM_175765_dup1,BGI_novel_T009959,BGI_novel_T009961,BGI_novel_T009955
313418	MIER1	MIER1 transcriptional regulator	chr5	+	17	3	7	5	0.205915	1	BGI_novel_T010035,BGI_novel_T010031	BGI_novel_T010036,BGI_novel_T010034,BGI_novel_T010033
313474	EPS15	epidermal growth factor receptor pathway substrate 15	chr5	+	70	3	62	0	0.74934	1	BGI_novel_T010069	NM_001009424_dup1
313481	TUT4	terminal uridylyl transferase 4	chr5	+	4	19	2	20	0.802438	1	BGI_novel_T010061	BGI_novel_T010059,BGI_novel_T010060,NM_001107953_dup1
313481	TUT4	terminal uridylyl transferase 4	chr5	+	2	19	6	20	0.479531	1	BGI_novel_T010062	BGI_novel_T010059,BGI_novel_T010060,NM_001107953_dup1
313481	TUT4	terminal uridylyl transferase 4	chr5	+	2	4	6	2	0.215314	1	BGI_novel_T010062	BGI_novel_T010061
313481	TUT4	terminal uridylyl transferase 4	chr5	+	35	7	37	9	1	1	BGI_novel_T010061,BGI_novel_T010059,BGI_novel_T010060,NM_001107953_dup1	BGI_novel_T010062
313557	HIVEP3	HIVEP zinc finger 3	chr5	+	33	10	31	0	0.00914086	0.754852	BGI_novel_T010155,BGI_novel_T010152,BGI_novel_T010154	BGI_novel_T010153
313594	AGO1	argonaute RISC component 1	chr5	-	12	69	18	61	0.998517	1	BGI_novel_T010213	NM_001317181_dup1,NM_001191765_dup1
313595	C1orf216	chromosome 1 open reading frame 216	chr5	+	16	2	17	10	0.117688	1	BGI_novel_T010234,BGI_novel_T010232	BGI_novel_T010235,BGI_novel_T010236,BGI_novel_T010233
313598	ZMYM4	zinc finger MYM-type containing 4	chr5	-	76	1	74	0	1	1	BGI_novel_T010221,BGI_novel_T010222	NM_001107982_dup1
313620	Srrm1	serine/arginine repetitive matrix 1	chr5	-	17	11	12	25	0.0673693	1	NM_001107986_dup1,BGI_novel_T010350	BGI_novel_T010351,BGI_novel_T010353
313620	Srrm1	serine/arginine repetitive matrix 1	chr5	-	103	15	119	18	1	1	NM_001107986_dup1,BGI_novel_T010351,BGI_novel_T010350,BGI_novel_T010353	BGI_novel_T010352,BGI_novel_T010349
313620	Srrm1	serine/arginine repetitive matrix 1	chr5	-	11	15	11	5	0.19174	1	BGI_novel_T010350	BGI_novel_T010351
313644	RAP1GAP	RAP1 GTPase activating protein	chr5	+	254	110	197	76	1	1	BGI_novel_T010405	NM_001100713_dup1,BGI_novel_T010406,BGI_novel_T010404
313811	DNAJB5	DnaJ heat shock protein family (Hsp40) member B5	chr5	+	245	11	266	4	0.310112	1	BGI_novel_T009775	NM_001108004_dup1
313811	DNAJB5	DnaJ heat shock protein family (Hsp40) member B5	chr5	+	11	11	4	12	0.229298	1	NM_001108004_dup1	BGI_novel_T009774
313811	DNAJB5	DnaJ heat shock protein family (Hsp40) member B5	chr5	+	246	11	268	12	1	1	BGI_novel_T009775	BGI_novel_T009774
313819	MAST2	microtubule associated serine/threonine kinase 2	chr5	-	118	79	156	65	0.225554	1	BGI_novel_T010093,BGI_novel_T010095	BGI_novel_T010094
313819	MAST2	microtubule associated serine/threonine kinase 2	chr5	-	10	3	8	4	0.804824	1	BGI_novel_T010093,BGI_novel_T010095	BGI_novel_T010094
313825	VPS13D	vacuolar protein sorting 13 homolog D	chr5	-	24	8	21	5	0.965631	1	NM_001108006_dup1,BGI_novel_T010477,BGI_novel_T010475,BGI_novel_T010474,BGI_novel_T010478	BGI_novel_T010479,BGI_novel_T010476
313825	VPS13D	vacuolar protein sorting 13 homolog D	chr5	-	6	9	5	4	0.651763	1	BGI_novel_T010476,NM_001108006_dup1,BGI_novel_T010475,BGI_novel_T010478	BGI_novel_T010479,BGI_novel_T010477,BGI_novel_T010474
313825	VPS13D	vacuolar protein sorting 13 homolog D	chr5	-	3	13	2	10	1	1	NM_001108006_dup1,BGI_novel_T010478	BGI_novel_T010477
313876	BIRC6	baculoviral IAP repeat containing 6	chr6	-	20	25	13	25	0.677951	1	BGI_novel_T010681,BGI_novel_T010680,BGI_novel_T010678,BGI_novel_T010675,BGI_novel_T010676	BGI_novel_T010682,BGI_novel_T010673,NM_001170596_dup1,BGI_novel_T010677
313876	BIRC6	baculoviral IAP repeat containing 6	chr6	-	48	4	55	7	1	1	BGI_novel_T010682,BGI_novel_T010673,NM_001170596_dup1,BGI_novel_T010681,BGI_novel_T010674,BGI_novel_T010679,BGI_novel_T010677,BGI_novel_T010678,BGI_novel_T010675,BGI_novel_T010676	BGI_novel_T010680
314028	CBLL1	Cbl proto-oncogene like 1	chr6	-	9	4	9	0	0.118383	1	NM_001108018_dup1	BGI_novel_T010811
314288	PCNX1	pecanex 1	chr6	+	3	69	0	82	1	1	NM_001170347_dup1	BGI_novel_T011019,BGI_novel_T011015,BGI_novel_T011016,BGI_novel_T011018,BGI_novel_T011017
314288	PCNX1	pecanex 1	chr6	+	66	1	92	1	1	1	NM_001170347_dup1,BGI_novel_T011015,BGI_novel_T011016,BGI_novel_T011018,BGI_novel_T011017	BGI_novel_T011019
314288	PCNX1	pecanex 1	chr6	+	44	22	70	36	1	1	NM_001170347_dup1,BGI_novel_T011015	BGI_novel_T011017
314310	ZNF410	zinc finger protein 410	chr6	+	5	12	16	24	0.763469	1	BGI_novel_T011044	BGI_novel_T011045,BGI_novel_T011043
314384	Rps6ka5	ribosomal protein S6 kinase A5	chr6	-	0	40	2	51	1	1	NM_001108048_dup1	BGI_novel_T011106
314401	UNC79	unc-79 homolog, NALCN channel complex subunit	chr6	+	17	18	25	20	0.950806	1	BGI_novel_T011126,BGI_novel_T011127	NM_001271253_dup1,BGI_novel_T011125,BGI_novel_T011128,BGI_novel_T011124
314473	KIF26A	kinesin family member 26A	chr6	+	5	6	1	7	0.223202	1	BGI_novel_T011199,BGI_novel_T011201	BGI_novel_T011200,BGI_novel_T011202,BGI_novel_T011198
314619	SBNO2	strawberry notch homolog 2	chr7	+	169	1	131	4	0.238054	1	BGI_novel_T011376	NM_001108068_dup1
314622	Cbarp	calcium channel, voltage-dependent, beta subunit associated regulatory protein	chr7	+	478	0	457	4	1	1	BGI_novel_T011373	BGI_novel_T011372,NM_001108070_dup1,BGI_novel_T011374,BGI_novel_T011371
314623	MIDN	midnolin	chr7	-	0	3	2	0	0.0851063	1	BGI_novel_T011368,NM_001191577_dup1	BGI_novel_T011367
314623	MIDN	midnolin	chr7	-	324	175	386	203	1	1	BGI_novel_T011368,NM_001191577_dup1	BGI_novel_T011367
314627	PLK5	polo like kinase 5 (inactive)	chr7	-	14	0	24	2	0.418752	1	BGI_novel_T011331	NM_001170557_dup1
314647	CELF5	CUGBP Elav-like family member 5	chr7	+	1	3	1	1	0.743022	1	BGI_novel_T011288	NM_001135603_dup1
314647	CELF5	CUGBP Elav-like family member 5	chr7	+	68	226	87	251	1	1	BGI_novel_T011288	NM_001135603_dup1
314648	NCLN	nicalin	chr7	+	46	29	34	27	0.953369	1	NM_001014082_dup1	BGI_novel_T011287
314717	SCYL2	SCY1 like pseudokinase 2	chr7	-	21	15	20	27	0.34293	1	NM_001191780_dup1,BGI_novel_T011446,BGI_novel_T011448	BGI_novel_T011447,BGI_novel_T011449
314721	ANKS1B	ankyrin repeat and sterile alpha motif domain containing 1B	chr7	+	152	25	97	40	0.031495	0.858912	BGI_novel_T011451,BGI_novel_T011455,BGI_novel_T011452,BGI_novel_T011454	BGI_novel_T011453,BGI_novel_T011456
314799	CCDC59	coiled-coil domain containing 59	chr7	+	25	9	32	6	0.577434	1	NM_001108090_dup1	BGI_novel_T011497
315036	VPS13B	vacuolar protein sorting 13 homolog B	chr7	+	9	2	4	2	0.699928	1	BGI_novel_T011613,BGI_novel_T011614,NM_001134886_dup1	BGI_novel_T011615
315141	MIEF1	mitochondrial elongation factor 1	chr7	+	51	28	46	11	0.125466	1	NM_001007709_dup1,BGI_novel_T011850	BGI_novel_T011851
315210	BRD1	bromodomain containing 1	chr7	-	139	39	182	31	0.267937	1	BGI_novel_T011900,BGI_novel_T011899	BGI_novel_T011898,NM_001108103_dup1
315287	ASB8	ankyrin repeat and SOCS box containing 8	chr7	-	35	17	38	14	0.944309	1	BGI_novel_T011994	BGI_novel_T011995
315422	MTMR2	myotubularin related protein 2	chr8	+	5	5	7	0	0.044183	0.927278	BGI_novel_T012135,BGI_novel_T012138	BGI_novel_T012136,BGI_novel_T012137
315523	NFRKB	nuclear factor related to kappaB binding protein	chr8	+	2	1	5	1	0.760119	1	BGI_novel_T012261,BGI_novel_T012259,BGI_novel_T012262,BGI_novel_T012264,BGI_novel_T012265,BGI_novel_T012257,BGI_novel_T012260,BGI_novel_T012263	BGI_novel_T012266
315523	NFRKB	nuclear factor related to kappaB binding protein	chr8	+	16	10	4	9	0.177383	1	BGI_novel_T012264,BGI_novel_T012260	BGI_novel_T012261,BGI_novel_T012258,BGI_novel_T012259,BGI_novel_T012257
315523	NFRKB	nuclear factor related to kappaB binding protein	chr8	+	10	12	9	16	0.797359	1	BGI_novel_T012261,BGI_novel_T012258,BGI_novel_T012259,BGI_novel_T012257	BGI_novel_T012262,NM_001108133_dup1,BGI_novel_T012263
315523	NFRKB	nuclear factor related to kappaB binding protein	chr8	+	16	12	5	16	0.0917825	1	BGI_novel_T012264,BGI_novel_T012260	BGI_novel_T012262,NM_001108133_dup1,BGI_novel_T012263
315523	NFRKB	nuclear factor related to kappaB binding protein	chr8	+	13	3	17	5	1	1	BGI_novel_T012261,BGI_novel_T012259,BGI_novel_T012262,BGI_novel_T012266,BGI_novel_T012264,NM_001108133_dup1	BGI_novel_T012258,BGI_novel_T012265,BGI_novel_T012257,BGI_novel_T012260,BGI_novel_T012263
315523	NFRKB	nuclear factor related to kappaB binding protein	chr8	+	112	2	77	5	0.220715	1	BGI_novel_T012261	BGI_novel_T012258,BGI_novel_T012259,BGI_novel_T012257
315523	NFRKB	nuclear factor related to kappaB binding protein	chr8	+	9	0	9	1	0.755551	1	BGI_novel_T012261,BGI_novel_T012259,BGI_novel_T012262,BGI_novel_T012266,BGI_novel_T012264,BGI_novel_T012265,BGI_novel_T012257,BGI_novel_T012260,BGI_novel_T012263	BGI_novel_T012258,NM_001108133_dup1
315608	UBE4A	ubiquitination factor E4A	chr8	-	122	8	161	6	1	1	BGI_novel_T012342	NM_207610_dup1
315666	NPAT	nuclear protein, coactivator of histone transcription	chr8	+	7	4	7	4	1	1	BGI_novel_T012387	NM_001108147_dup1
315722	ADPGK	ADP dependent glucokinase	chr8	+	64	2	50	9	0.0382149	0.881017	BGI_novel_T012444	BGI_novel_T012445,BGI_novel_T012442,NM_001100723_dup1,BGI_novel_T012443
315722	ADPGK	ADP dependent glucokinase	chr8	+	14	5	13	21	0.0363231	0.881017	BGI_novel_T012445	BGI_novel_T012442,BGI_novel_T012443
315852	TTK	TTK protein kinase	chr8	+	12	0	7	2	0.21361	1	BGI_novel_T012609,BGI_novel_T012610	BGI_novel_T012611
315879	ADAMTS7	ADAM metallopeptidase with thrombospondin type 1 motif 7	chr8	+	18	9	14	3	0.413879	1	NM_001047101_dup1,BGI_novel_T012649,BGI_novel_T012648	BGI_novel_T012651,BGI_novel_T012650
315879	ADAMTS7	ADAM metallopeptidase with thrombospondin type 1 motif 7	chr8	+	8	18	18	22	0.577024	1	NM_001047101_dup1,BGI_novel_T012650,BGI_novel_T012648	BGI_novel_T012649,BGI_novel_T012651
315880	TBC1D2B	TBC1 domain family member 2B	chr8	-	22	33	18	20	1	1	BGI_novel_T012652	BGI_novel_T012653,NM_001108175_dup1
315952	DZIP1L	DAZ interacting zinc finger protein 1 like	chr8	+	13	2	12	0	0.474267	1	BGI_novel_T012691	BGI_novel_T012690
315989	Manf	mesencephalic astrocyte-derived neurotrophic factor	chr8	-	49	19	51	36	0.271039	1	BGI_novel_T012740	BGI_novel_T012739,BGI_novel_T012738
316005	ARIH2	ariadne RBR E3 ubiquitin protein ligase 2	chr8	-	26	6	27	2	0.453052	1	BGI_novel_T012800	BGI_novel_T012799
316022	TRANK1	tetratricopeptide repeat and ankyrin repeat containing 1	chr8	+	11	2	9	1	1	1	BGI_novel_T012845,NM_001191799_dup1	BGI_novel_T012847,BGI_novel_T012846
316022	TRANK1	tetratricopeptide repeat and ankyrin repeat containing 1	chr8	+	7	0	11	1	0.931468	1	NM_001191799_dup1,BGI_novel_T012846	BGI_novel_T012845
316022	TRANK1	tetratricopeptide repeat and ankyrin repeat containing 1	chr8	+	0	6	2	7	0.394076	1	BGI_novel_T012847	BGI_novel_T012845,NM_001191799_dup1,BGI_novel_T012846
316129	UHRF1	ubiquitin like with PHD and ring finger domains 1	chr9	-	7	0	13	4	0.246438	1	BGI_novel_T012995,BGI_novel_T012994	NM_001008882_dup1
316219	TRERF1	transcriptional regulating factor 1	chr9	-	5	11	6	9	0.877631	1	BGI_novel_T013073	BGI_novel_T013071,BGI_novel_T013072,BGI_novel_T013070,NM_001108199_dup1
316233	TJAP1	tight junction associated protein 1	chr9	+	1	0	1	1	0.619865	1	BGI_novel_T013095,BGI_novel_T013097	NM_001108203_dup1,BGI_novel_T013096,BGI_novel_T013098
316233	TJAP1	tight junction associated protein 1	chr9	+	20	18	7	15	0.247202	1	BGI_novel_T013095,BGI_novel_T013097	NM_001108203_dup1,BGI_novel_T013096,BGI_novel_T013098
316290	OGFRL1	opioid growth factor receptor like 1	chr9	-	8	13	9	11	0.922123	1	BGI_novel_T013150	NM_001025708_dup1
316328	KANSL3	KAT8 regulatory NSL complex subunit 3	chr9	-	33	2	42	4	1	1	BGI_novel_T013194	BGI_novel_T013193
316344	REV1	REV1 DNA directed polymerase	chr9	-	22	9	20	8	1	1	BGI_novel_T013225,NM_001108213_dup1,BGI_novel_T013228	BGI_novel_T013227,BGI_novel_T013226
316344	REV1	REV1 DNA directed polymerase	chr9	-	46	9	56	20	0.413295	1	BGI_novel_T013226,NM_001108213_dup1,BGI_novel_T013228	BGI_novel_T013227,BGI_novel_T013225
316426	SPATS2L	spermatogenesis associated serine rich 2 like	chr9	+	57	30	43	31	0.763481	1	BGI_novel_T013289,BGI_novel_T013293,NM_001014102_dup1,BGI_novel_T013291	BGI_novel_T013292,BGI_novel_T013294,BGI_novel_T013290,BGI_novel_T013288
316575	TRIP12	thyroid hormone receptor interactor 12	chr9	-	97	24	138	8	0.0045979	0.612826	BGI_novel_T013485,NM_001031659_dup1,BGI_novel_T013483,BGI_novel_T013484	BGI_novel_T013486
316575	TRIP12	thyroid hormone receptor interactor 12	chr9	-	89	36	80	27	1	1	BGI_novel_T013485,NM_001031659_dup1,BGI_novel_T013484	BGI_novel_T013486,BGI_novel_T013483,BGI_novel_T013487
316628	ASB1	ankyrin repeat and SOCS box containing 1	chr9	+	56	67	64	42	0.139479	1	BGI_novel_T013516	NM_001108232_dup1
316916	CLPTM1L	CLPTM1 like	chr1	-	146	39	136	68	0.109353	1	NM_001108240_dup1	BGI_novel_T000114
317183	PCDH19	protocadherin 19	chrX	-	32	25	23	31	0.378309	1	NM_001169129_dup1	BGI_novel_T013950
317203	RPS6KA6	ribosomal protein S6 kinase A6	chrX	-	24	4	13	5	0.487515	1	NM_001191721_dup1,BGI_novel_T013933	BGI_novel_T013934,BGI_novel_T013932
317256	TAF1	TATA-box binding protein associated factor 1	chrX	+	20	5	23	4	0.915326	1	NM_001191723_dup1,BGI_novel_T013883	BGI_novel_T013884
317260	ZMYM3	zinc finger MYM-type containing 3	chrX	-	8	9	8	8	1	1	NM_001040155_dup1	BGI_novel_T013877,BGI_novel_T013880,BGI_novel_T013878,BGI_novel_T013879,BGI_novel_T013881,BGI_novel_T013882
317346	BCOR	BCL6 corepressor	chrX	+	9	22	19	27	0.641142	1	NM_001191586_dup1	BGI_novel_T013663,BGI_novel_T013662
317420	WNK3	WNK lysine deficient protein kinase 3	chrX	+	19	2	28	8	0.471865	1	BGI_novel_T013714,BGI_novel_T013719,BGI_novel_T013716,BGI_novel_T013717,BGI_novel_T013713,BGI_novel_T013715,BGI_novel_T013718	NM_001163607_dup1
317435	SHROOM2	shroom family member 2	chrX	-	28	59	29	59	1	1	BGI_novel_T013764	BGI_novel_T013765
338474	TMEM132A	transmembrane protein 132A	chr1	-	400	160	388	221	0.322636	1	BGI_novel_T001414	BGI_novel_T001413
353256	GTF2I	general transcription factor IIi	chr12	+	34	11	32	8	1	1	BGI_novel_T003347	BGI_novel_T003350
360302	PTPRK	protein tyrosine phosphatase receptor type K	chr1	-	27	1	22	2	1	1	BGI_novel_T000059,BGI_novel_T000054,BGI_novel_T000057,BGI_novel_T000060,BGI_novel_T000056,NM_001029902_dup1,BGI_novel_T000058,BGI_novel_T000053	BGI_novel_T000055
360302	PTPRK	protein tyrosine phosphatase receptor type K	chr1	-	57	2	43	2	1	1	BGI_novel_T000059	BGI_novel_T000057
360461	CEP20	centrosomal protein 20	chr10	+	37	37	64	23	0.0149803	0.797524	NM_001108261_dup1	BGI_novel_T001667
360467	TVP23A	trans-golgi network vesicle protein 23 homolog A	chr10	+	33	56	27	54	1	1	BGI_novel_T001715,BGI_novel_T001714	NM_001108263_dup1,BGI_novel_T001713,BGI_novel_T001712
360467	TVP23A	trans-golgi network vesicle protein 23 homolog A	chr10	+	1	0	0	1	0.39631	1	BGI_novel_T001715,BGI_novel_T001714	NM_001108263_dup1,BGI_novel_T001713
360477	GLYR1	glyoxylate reductase 1 homolog	chr10	+	73	127	67	110	1	1	NM_001007800_dup1	BGI_novel_T001734
360491	TRAF7	TNF receptor associated factor 7	chr10	-	2	0	2	1	0.586857	1	BGI_novel_T001790,BGI_novel_T001791	NM_001127548_dup1
360491	TRAF7	TNF receptor associated factor 7	chr10	-	64	3	55	10	0.232878	1	BGI_novel_T001790,NM_001127548_dup1	BGI_novel_T001791
360491	TRAF7	TNF receptor associated factor 7	chr10	-	53	30	49	21	0.890984	1	BGI_novel_T001790	NM_001127548_dup1
360515	CLINT1	clathrin interactor 1	chr10	+	22	47	31	53	1	1	BGI_novel_T001904,BGI_novel_T001902	BGI_novel_T001903,BGI_novel_T001905
360550	PHF23	PHD finger protein 23	chr10	+	140	4	143	6	1	1	BGI_novel_T002140	NM_001004272_dup1
360618	ORMDL3	ORMDL sphingolipid biosynthesis regulator 3	chr10	-	187	100	255	161	1	1	BGI_novel_T002418	BGI_novel_T002419
360635	ETV4	ETS variant transcription factor 4	chr10	-	47	17	40	20	0.820623	1	BGI_novel_T002473,NM_001108299_dup1	BGI_novel_T002474,BGI_novel_T002475
360643	CDC27	cell division cycle 27	chr10	-	27	21	22	24	0.752486	1	BGI_novel_T002519	NM_001024793_dup1
360667	MFSD11	major facilitator superfamily domain containing 11	chr10	+	17	1	14	1	1	1	NM_001108308_dup1	BGI_novel_T002645,BGI_novel_T002644
360702	TTC3	tetratricopeptide repeat domain 3	chr11	+	512	150	496	137	1	1	BGI_novel_T002824,NM_001108315_dup1,BGI_novel_T002821,BGI_novel_T002825,BGI_novel_T002822	BGI_novel_T002823
360702	TTC3	tetratricopeptide repeat domain 3	chr11	+	25	6	17	3	1	1	BGI_novel_T002824,BGI_novel_T002822	BGI_novel_T002823
360738	TANGO2	transport and golgi organization 2 homolog	chr11	+	248	8	277	3	0.324146	1	BGI_novel_T003076,BGI_novel_T003071,BGI_novel_T003072,BGI_novel_T003075	BGI_novel_T003073,BGI_novel_T003074,BGI_novel_T003070
360773	SUN1	Sad1 and UNC84 domain containing 1	chr12	-	18	6	24	14	0.590856	1	BGI_novel_T003269,BGI_novel_T003270,BGI_novel_T003272,BGI_novel_T003262,NM_001007147_dup1,BGI_novel_T003268	BGI_novel_T003267,BGI_novel_T003261,BGI_novel_T003266,BGI_novel_T003271,BGI_novel_T003263,BGI_novel_T003265,BGI_novel_T003264
360797	RABGEF1	RAB guanine nucleotide exchange factor 1	chr12	-	5	24	9	38	1	1	BGI_novel_T003364	BGI_novel_T003365,NM_001108333_dup1
360801	NCOR2	nuclear receptor corepressor 2	chr12	+	54	20	62	9	0.162402	1	BGI_novel_T003409,BGI_novel_T003400,BGI_novel_T003399,BGI_novel_T003407,BGI_novel_T003404,BGI_novel_T003401,BGI_novel_T003403,BGI_novel_T003406	BGI_novel_T003405,BGI_novel_T003402,BGI_novel_T003408
360801	NCOR2	nuclear receptor corepressor 2	chr12	+	36	67	40	49	0.489245	1	BGI_novel_T003409,BGI_novel_T003405,BGI_novel_T003399,BGI_novel_T003407,BGI_novel_T003402,BGI_novel_T003403,BGI_novel_T003410	BGI_novel_T003400,BGI_novel_T003404,NM_001108334_dup1,BGI_novel_T003401,BGI_novel_T003408,BGI_novel_T003406
360801	NCOR2	nuclear receptor corepressor 2	chr12	+	102	18	65	28	0.0814006	1	BGI_novel_T003409,BGI_novel_T003400,BGI_novel_T003405,BGI_novel_T003399,BGI_novel_T003407,BGI_novel_T003404,NM_001108334_dup1,BGI_novel_T003401,BGI_novel_T003402,BGI_novel_T003408,BGI_novel_T003403,BGI_novel_T003406	BGI_novel_T003410
360801	NCOR2	nuclear receptor corepressor 2	chr12	+	31	53	21	36	1	1	BGI_novel_T003405,BGI_novel_T003399,NM_001108334_dup1,BGI_novel_T003402,BGI_novel_T003408,BGI_novel_T003403,BGI_novel_T003410,BGI_novel_T003406	BGI_novel_T003409,BGI_novel_T003400,BGI_novel_T003407,BGI_novel_T003404,BGI_novel_T003401
360807	Rsrc2	arginine/serine-rich coiled-coil 2	chr12	+	1	43	0	45	1	1	NM_001014128_dup1	BGI_novel_T003431
360815	DDX54	DEAD-box helicase 54	chr12	-	70	5	85	5	1	1	BGI_novel_T003491	NM_001191548_dup1,BGI_novel_T003492
360818	FBXO21	F-box protein 21	chr12	-	48	108	60	117	1	1	BGI_novel_T003504	NM_001108338_dup1
360845	ZC3H11A	zinc finger CCCH-type containing 11A	chr13	+	58	10	65	10	1	1	BGI_novel_T003682,BGI_novel_T003683,BGI_novel_T003681,NM_001047902_dup1,BGI_novel_T003679	BGI_novel_T003680
360853	UCHL5	ubiquitin C-terminal hydrolase L5	chr13	+	28	26	27	27	1	1	NM_001012149_dup1,BGI_novel_T003733,BGI_novel_T003734	BGI_novel_T003732,BGI_novel_T003735
360863	SUCO	SUN domain containing ossification factor	chr13	-	32	0	20	1	1	1	BGI_novel_T003801	NM_199403_dup1
360865	Prrc2c	proline-rich coiled-coil 2C	chr13	-	18	52	45	48	0.0213453	0.813004	BGI_novel_T003809,NR_111961_dup1,BGI_novel_T003812,BGI_novel_T003808,BGI_novel_T003810	BGI_novel_T003813,BGI_novel_T003811
360891	ENAH	ENAH actin regulator	chr13	-	964	32	941	29	1	1	BGI_novel_T003938,BGI_novel_T003939	BGI_novel_T003937
360904	IDUA	alpha-L-iduronidase	chr14	-	3	37	1	32	1	1	BGI_novel_T004015	BGI_novel_T004014,BGI_novel_T004016,NM_001172084_dup1
360972	THOC5	THO complex 5	chr14	+	33	2	21	2	1	1	BGI_novel_T004368	NM_001012153_dup1
361034	ARHGEF40	Rho guanine nucleotide exchange factor 40	chr15	+	42	24	41	16	0.738498	1	BGI_novel_T004626,BGI_novel_T004628,BGI_novel_T004627	BGI_novel_T004629,BGI_novel_T004625
361034	ARHGEF40	Rho guanine nucleotide exchange factor 40	chr15	+	100	32	97	25	1	1	BGI_novel_T004625	BGI_novel_T004626,BGI_novel_T004629,NM_001271313_dup1,BGI_novel_T004627
361034	ARHGEF40	Rho guanine nucleotide exchange factor 40	chr15	+	58	1	54	1	1	1	BGI_novel_T004625	BGI_novel_T004628
361034	ARHGEF40	Rho guanine nucleotide exchange factor 40	chr15	+	36	32	31	25	1	1	BGI_novel_T004628	BGI_novel_T004626,BGI_novel_T004629,NM_001271313_dup1,BGI_novel_T004627
361041	CARMIL3	capping protein regulator and myosin 1 linker 3	chr15	+	28	110	42	105	0.597569	1	BGI_novel_T004668,BGI_novel_T004669	BGI_novel_T004667,NM_001014138_dup1,BGI_novel_T004666
361041	CARMIL3	capping protein regulator and myosin 1 linker 3	chr15	+	86	18	118	37	0.769979	1	BGI_novel_T004667,BGI_novel_T004668,BGI_novel_T004666	BGI_novel_T004669
361041	CARMIL3	capping protein regulator and myosin 1 linker 3	chr15	+	99	70	99	49	0.548595	1	NM_001014138_dup1,BGI_novel_T004666	BGI_novel_T004667
361063	ENTPD4	ectonucleoside triphosphate diphosphohydrolase 4	chr15	+	56	2	73	0	1	1	BGI_novel_T004791,BGI_novel_T004793,BGI_novel_T004792	NM_001108384_dup1
361073	COG3	component of oligomeric golgi complex 3	chr15	-	11	1	22	3	1	1	NM_001012157_dup1	BGI_novel_T004825
361103	ZMIZ1	zinc finger MIZ-type containing 1	chr16	+	34	69	44	70	0.959788	1	NM_001108393_dup1	BGI_novel_T004941,BGI_novel_T004944,BGI_novel_T004942,BGI_novel_T004943
361120	EPS15L1	epidermal growth factor receptor pathway substrate 15 like 1	chr16	+	92	1	44	2	0.471716	1	BGI_novel_T005049	BGI_novel_T005051
361184	CARS2	cysteinyl-tRNA synthetase 2, mitochondrial	chr16	+	214	0	230	2	1	1	BGI_novel_T005353	BGI_novel_T005354
361184	CARS2	cysteinyl-tRNA synthetase 2, mitochondrial	chr16	+	13	26	17	12	0.103721	1	NM_001177684_dup1	BGI_novel_T005355,BGI_novel_T005354,BGI_novel_T005353
361190	USP19	ubiquitin specific peptidase 19	chr8	+	57	26	56	8	0.044788	0.927278	BGI_novel_T012792,BGI_novel_T012793,BGI_novel_T012790,BGI_novel_T012794	NM_001001516_dup1,BGI_novel_T012791
361190	USP19	ubiquitin specific peptidase 19	chr8	+	81	20	90	36	0.517786	1	BGI_novel_T012792,BGI_novel_T012790,NM_001001516_dup1,BGI_novel_T012794	BGI_novel_T012793,BGI_novel_T012791
361212	RNF44	ring finger protein 44	chr17	+	18	2	12	14	0.0049333	0.612826	BGI_novel_T005450	NM_001024795_dup1
361212	RNF44	ring finger protein 44	chr17	+	2	74	14	65	0.031163	0.858912	NM_001024795_dup1	BGI_novel_T005454,BGI_novel_T005452,BGI_novel_T005451,BGI_novel_T005453
361212	RNF44	ring finger protein 44	chr17	+	18	74	12	65	1	1	BGI_novel_T005450	BGI_novel_T005454,BGI_novel_T005452,BGI_novel_T005451,BGI_novel_T005453
361212	RNF44	ring finger protein 44	chr17	+	48	38	51	28	0.632918	1	BGI_novel_T005451,BGI_novel_T005453	BGI_novel_T005454,BGI_novel_T005452,BGI_novel_T005450,NM_001024795_dup1
361275	BEND7	BEN domain containing 7	chr17	-	3	3	0	3	0.227412	1	NM_001191834_dup1	BGI_novel_T005676
361285	MLLT10	MLLT10 histone lysine methyltransferase DOT1L cofactor	chr17	+	1	3	2	6	1	1	BGI_novel_T005701	BGI_novel_T005698
361381	RAD23A	RAD23 homolog A, nucleotide excision repair protein	chr19	-	14	36	24	18	0.0206942	0.813004	BGI_novel_T006249	BGI_novel_T006253
361381	RAD23A	RAD23 homolog A, nucleotide excision repair protein	chr19	-	104	0	59	2	0.282229	1	BGI_novel_T006251,BGI_novel_T006253,BGI_novel_T006249	NM_001013190_dup1,BGI_novel_T006252,BGI_novel_T006254
361399	EDC4	enhancer of mRNA decapping 4	chr19	+	64	57	66	58	1	1	NM_001033068_dup1	BGI_novel_T006334,BGI_novel_T006333
361401	PLA2G15	phospholipase A2 group XV	chr19	+	9	11	24	7	0.051337	1	NM_001004277_dup1	BGI_novel_T006340
361420	TAF1C	TATA-box binding protein associated factor, RNA polymerase I subunit C	chr19	-	22	4	25	4	1	1	BGI_novel_T006423	BGI_novel_T006422,NM_001014155_dup1
361504	RDH13	retinol dehydrogenase 13	chr1	+	9	0	19	1	1	1	NM_001108468_dup1,BGI_novel_T000327	BGI_novel_T000328
361506	LENG8	leukocyte receptor cluster member 8	chr1	-	582	196	571	178	1	1	BGI_novel_T000332	BGI_novel_T000331,BGI_novel_T000333
361514	MEIS3	Meis homeobox 3	chr1	+	18	11	19	10	1	1	BGI_novel_T000346,NM_001108472_dup1	BGI_novel_T000347
361514	MEIS3	Meis homeobox 3	chr1	+	20	61	20	65	1	1	BGI_novel_T000345	BGI_novel_T000346,NM_001108472_dup1,BGI_novel_T000347
361517	VASP	vasodilator stimulated phosphoprotein	chr1	-	79	9	41	5	1	1	BGI_novel_T000389,BGI_novel_T000390	NM_001108475_dup1
361522	HNRNPUL1	heterogeneous nuclear ribonucleoprotein U like 1	chr1	-	123	236	96	229	1	1	BGI_novel_T000440	NM_001108477_dup1
361532	SIRT2	sirtuin 2	chr1	+	189	7	157	1	1	1	BGI_novel_T000485,BGI_novel_T000484	NM_001008368_dup1
361541	Proser3	proline and serine rich 3	chr1	-	7	7	5	18	0.168262	1	NM_001127579_dup1	BGI_novel_T000517,BGI_novel_T000518
361542	U2af1l4	U2 small nuclear RNA auxiliary factor 1-like 4	chr1	+	25	3	18	1	0.720348	1	BGI_novel_T000523,BGI_novel_T000524,BGI_novel_T000520,BGI_novel_T000522,NM_001008775_dup1	BGI_novel_T000521
361542	U2af1l4	U2 small nuclear RNA auxiliary factor 1-like 4	chr1	+	0	2	4	0	0.0602181	1	BGI_novel_T000524	BGI_novel_T000523
361545	RBM42	RNA binding motif protein 42	chr1	-	15	57	16	68	1	1	NM_001014159_dup1	BGI_novel_T000527
361574	SNRNP70	small nuclear ribonucleoprotein U1 subunit 70	chr1	-	2479	338	2890	318	1	1	BGI_novel_T000649	BGI_novel_T000650
361585	UBE3A	ubiquitin protein ligase E3A	chr1	+	1330	0	1650	1	1	1	BGI_novel_T000708	BGI_novel_T000707
361588	LRRC28	leucine rich repeat containing 28	chr1	-	34	26	24	19	1	1	NM_001108486_dup1	BGI_novel_T000749
361649	ATXN2L	ataxin 2 like	chr1	-	243	9	247	9	1	1	BGI_novel_T001067,BGI_novel_T001069,BGI_novel_T001066,BGI_novel_T001064,BGI_novel_T001061,BGI_novel_T001062,BGI_novel_T001065,BGI_novel_T001068,BGI_novel_T001063	NM_001130097_dup1
361649	ATXN2L	ataxin 2 like	chr1	-	32	142	59	137	0.154558	1	BGI_novel_T001066,BGI_novel_T001061,BGI_novel_T001062	BGI_novel_T001067,BGI_novel_T001069,BGI_novel_T001064,NM_001130097_dup1,BGI_novel_T001065,BGI_novel_T001068,BGI_novel_T001063
361650	HIRIP3	HIRA interacting protein 3	chr1	+	15	1	13	10	0.0226453	0.813004	BGI_novel_T001086	NM_001025725_dup1
361655	TIAL1	TIA1 cytotoxic granule associated RNA binding protein like 1	chr1	-	13	85	29	85	0.312916	1	NM_001013193_dup1,BGI_novel_T001145	BGI_novel_T001144,BGI_novel_T001149,BGI_novel_T001147,BGI_novel_T001148,BGI_novel_T001146
361655	TIAL1	TIA1 cytotoxic granule associated RNA binding protein like 1	chr1	-	54	10	62	11	1	1	BGI_novel_T001145,BGI_novel_T001146	BGI_novel_T001144,BGI_novel_T001147,BGI_novel_T001148
361682	TSSC4	tumor suppressing subtransferable candidate 4	chr1	+	46	2	33	0	0.577009	1	NM_001013194_dup1	NM_001310046_dup1,NM_001310047_dup1
361698	POLD4	DNA polymerase delta 4, accessory subunit	chr1	+	26	0	29	3	0.20906	1	NM_001013195_dup1	BGI_novel_T001287
361717	DNAJC4	DnaJ heat shock protein family (Hsp40) member C4	chr1	-	68	39	55	38	1	1	BGI_novel_T001357,BGI_novel_T001355,BGI_novel_T001360,BGI_novel_T001356,BGI_novel_T001359	BGI_novel_T001358,BGI_novel_T001362,BGI_novel_T001361
361728	TMEM138	transmembrane protein 138	chr1	-	25	11	16	12	0.545365	1	BGI_novel_T001409	BGI_novel_T001408,BGI_novel_T001410
361753	NOC3L	NOC3 like DNA replication regulator	chr1	-	19	2	14	0	0.361345	1	NM_001108523_dup1	BGI_novel_T001521
361760	CUTC	cutC copper transporter	chr1	+	3	1	2	0	0.662676	1	BGI_novel_T001552,BGI_novel_T001551	NM_001108525_dup1
361769	SUFU	SUFU negative regulator of hedgehog signaling	chr1	+	2	18	9	8	0.0138488	0.774148	NM_001024899_dup1	BGI_novel_T001596
361801	RXRB	retinoid X receptor beta	chr20	+	48	47	61	50	1	1	BGI_novel_T007384	NM_206849_dup1
361833	ANK3	ankyrin 3	chr20	+	29	211	48	224	1	1	NM_031805_dup1	BGI_novel_T007572,NM_001033984_dup1,BGI_novel_T007573
361843	AIFM2	apoptosis inducing factor mitochondria associated 2	chr20	+	11	7	8	8	0.743852	1	BGI_novel_T007624	BGI_novel_T007623
361878	TENT2	terminal nucleotidyltransferase 2	chr2	-	16	5	18	10	0.60849	1	NM_001008372_dup1	BGI_novel_T006570
361923	Rpl22l1	ribosomal protein L22 like 1	chr2	+	81	340	85	276	1	1	BGI_novel_T006773	NM_001108548_dup1
361935	SPATA5	spermatogenesis associated 5	chr2	+	17	8	8	6	0.741696	1	BGI_novel_T006826,BGI_novel_T006824	BGI_novel_T006825,BGI_novel_T006823
361944	ELF2	E74 like ETS transcription factor 2	chr2	-	6	40	10	43	1	1	NM_001033909_dup1	BGI_novel_T006847,BGI_novel_T006848,BGI_novel_T006850,NM_001012181_dup1,BGI_novel_T006849
361946	Supt20	SPT20 SAGA complex component	chr2	+	182	19	181	14	0.808517	1	NM_001014170_dup1	BGI_novel_T006858,BGI_novel_T006859,BGI_novel_T006860,BGI_novel_T006861
361946	Supt20	SPT20 SAGA complex component	chr2	+	11	20	8	24	0.655403	1	BGI_novel_T006861	BGI_novel_T006858,BGI_novel_T006859,BGI_novel_T006860,NM_001014170_dup1
361975	LRBA	LPS responsive beige-like anchor protein	chr2	+	1	10	7	10	0.129249	1	BGI_novel_T006947	BGI_novel_T006945
361990	Chtop	chromatin target of PRMT1	chr2	-	73	218	83	151	0.184377	1	BGI_novel_T007067,BGI_novel_T007069	BGI_novel_T007066,BGI_novel_T007068
362078	EHMT1	euchromatic histone lysine methyltransferase 1	chr3	-	28	50	59	46	0.042321	0.927278	BGI_novel_T007709,NM_001108572_dup1,BGI_novel_T007716,BGI_novel_T007710	BGI_novel_T007715,BGI_novel_T007714,BGI_novel_T007711,BGI_novel_T007717,BGI_novel_T007712,BGI_novel_T007718,BGI_novel_T007713,BGI_novel_T007708,BGI_novel_T007719
362078	EHMT1	euchromatic histone lysine methyltransferase 1	chr3	-	31	3	12	1	1	1	BGI_novel_T007711,BGI_novel_T007710	BGI_novel_T007712
362094	MRPS2	mitochondrial ribosomal protein S2	chr3	+	12	81	6	87	1	1	BGI_novel_T007811,BGI_novel_T007809	BGI_novel_T007810,NM_001108576_dup1
362094	MRPS2	mitochondrial ribosomal protein S2	chr3	+	81	119	69	130	1	1	BGI_novel_T007809	BGI_novel_T007811
362094	MRPS2	mitochondrial ribosomal protein S2	chr3	+	0	1	1	2	0.779726	1	BGI_novel_T007811,BGI_novel_T007809	BGI_novel_T007810,NM_001108576_dup1
362095	GTF3C5	general transcription factor IIIC subunit 5	chr3	-	27	9	46	10	0.796475	1	NM_001079941_dup1	BGI_novel_T007815
362133	LYPD6B	LY6/PLAUR domain containing 6B	chr3	+	5	1	6	12	0.0761929	1	BGI_novel_T008021,BGI_novel_T008020	BGI_novel_T008022,BGI_novel_T008019
362137	WDSUB1	WD repeat, sterile alpha motif and U-box domain containing 1	chr3	-	3	8	5	11	1	1	NM_001014179_dup1	BGI_novel_T008048
362152	Hnrnpa3	heterogeneous nuclear ribonucleoprotein A3	chr3	+	8068	2	8157	5	1	1	NM_001111294_dup1,BGI_novel_T008140	NM_198132_dup1
362160	Celf1	CUGBP, Elav-like family member 1	chr3	+	2019	72	2232	97	1	1	BGI_novel_T008210,BGI_novel_T008213	BGI_novel_T008212,BGI_novel_T008209
362160	Celf1	CUGBP, Elav-like family member 1	chr3	+	93	22	97	29	1	1	NM_001025421_dup1,BGI_novel_T008209,BGI_novel_T008211	BGI_novel_T008210
362170	API5	apoptosis inhibitor 5	chr3	-	52	61	45	75	0.593588	1	BGI_novel_T008253	NM_001127379_dup1
362187	CCDC34	coiled-coil domain containing 34	chr3	+	12	0	9	1	0.455637	1	NM_001108587_dup1	BGI_novel_T008289
362257	RALGAPB	Ral GTPase activating protein non-catalytic subunit beta	chr3	+	37	21	51	25	1	1	BGI_novel_T008660	BGI_novel_T008661,BGI_novel_T008662
362258	ACTR5	actin related protein 5	chr3	+	20	2	17	8	0.132815	1	BGI_novel_T008665	NM_001108600_dup1
362263	Ptprt	protein tyrosine phosphatase, receptor type, T	chr3	-	44	10	37	19	0.222745	1	BGI_novel_T008676	BGI_novel_T008680
362263	Ptprt	protein tyrosine phosphatase, receptor type, T	chr3	-	0	13	3	13	0.246761	1	BGI_novel_T008676,BGI_novel_T008680	BGI_novel_T008677,BGI_novel_T008679
362288	RTEL1	regulator of telomere elongation helicase 1	chr3	+	19	6	10	18	0.0108029	0.754852	BGI_novel_T008806	BGI_novel_T008804
362297	Rbm33	RNA binding motif protein 33	chr4	+	51	23	46	14	0.73485	1	NM_001191859_dup1	BGI_novel_T008836
362342	HIPK2	homeodomain interacting protein kinase 2	chr4	-	37	2	33	5	0.686022	1	BGI_novel_T009068,BGI_novel_T009069	NM_001108622_dup1
362342	HIPK2	homeodomain interacting protein kinase 2	chr4	-	29	27	43	34	1	1	BGI_novel_T009068,NM_001108622_dup1	BGI_novel_T009069
362416	RPUSD3	RNA pseudouridine synthase D3	chr4	-	31	1	29	3	0.768142	1	BGI_novel_T009373	NM_001108641_dup1
362427	MICAL3	microtubule associated monooxygenase, calponin and LIM domain containing 3	chr4	-	22	12	33	21	1	1	BGI_novel_T009435,BGI_novel_T009433,BGI_novel_T009440,BGI_novel_T009438,NM_001191085_dup1,BGI_novel_T009437	BGI_novel_T009432,BGI_novel_T009436,BGI_novel_T009439,BGI_novel_T009434
362437	IFFO1	intermediate filament family orphan 1	chr4	+	2	2	2	4	0.771841	1	BGI_novel_T009493,NM_001108647_dup1	BGI_novel_T009494
362437	IFFO1	intermediate filament family orphan 1	chr4	+	23	20	6	11	0.374166	1	BGI_novel_T009493,NM_001108647_dup1	BGI_novel_T009494
362455	FAM234B	family with sequence similarity 234 member B	chr4	+	27	117	26	82	1	1	BGI_novel_T009530	NM_001108652_dup1,BGI_novel_T009529
362472	CSPP1	centrosome and spindle pole associated protein 1	chr5	-	29	10	20	5	0.973618	1	BGI_novel_T009624,BGI_novel_T009626,BGI_novel_T009628,BGI_novel_T009625,BGI_novel_T009627	BGI_novel_T009629,NM_001191864_dup1
362485	CCNE2	cyclin E2	chr5	+	82	0	109	3	0.208226	1	BGI_novel_T009673	NM_001108656_dup1
362505	Ccl27a	chemokine (C-C motif) ligand 27A	chr5	-	42	5	32	3	1	1	NM_001108660_dup1,BGI_novel_T009768	BGI_novel_T009766
362505	Ccl27a	chemokine (C-C motif) ligand 27A	chr5	-	301	42	447	32	0.154756	1	BGI_novel_T009767	NM_001108660_dup1,BGI_novel_T009768
362505	Ccl27a	chemokine (C-C motif) ligand 27A	chr5	-	300	5	449	3	0.360455	1	BGI_novel_T009767	BGI_novel_T009766
362514	TSTD2	thiosulfate sulfurtransferase like domain containing 2	chr5	-	49	1	33	2	0.839793	1	BGI_novel_T009830,NM_001108663_dup1,BGI_novel_T009833,BGI_novel_T009831	BGI_novel_T009832
362564	BEND5	BEN domain containing 5	chr5	+	40	44	40	42	1	1	BGI_novel_T010078,BGI_novel_T010079,BGI_novel_T010077	NM_001108672_dup1
362590	INPP5B	inositol polyphosphate-5-phosphatase B	chr5	+	7	5	9	1	0.183681	1	NM_001100755_dup1	BGI_novel_T010193
362609	PUM1	pumilio RNA binding family member 1	chr5	+	36	3	37	7	0.681017	1	BGI_novel_T010289,BGI_novel_T010284,NM_001108684_dup1	BGI_novel_T010291,BGI_novel_T010292
362609	PUM1	pumilio RNA binding family member 1	chr5	+	29	71	38	70	0.86353	1	NM_001108684_dup1	BGI_novel_T010289,BGI_novel_T010286,BGI_novel_T010291,BGI_novel_T010292,BGI_novel_T010285,BGI_novel_T010287,BGI_novel_T010284,BGI_novel_T010288,BGI_novel_T010290
362617	AHDC1	AT-hook DNA binding motif containing 1	chr5	+	2	82	6	52	1	1	NM_001134956_dup1	BGI_novel_T010314
362626	RSRP1	arginine and serine rich protein 1	chr5	+	651	22	714	44	0.163364	1	BGI_novel_T010348	NM_001014193_dup1
362626	RSRP1	arginine and serine rich protein 1	chr5	+	806	22	913	44	0.197171	1	BGI_novel_T010346	NM_001014193_dup1
362626	RSRP1	arginine and serine rich protein 1	chr5	+	87	0	138	1	1	1	BGI_novel_T010346	BGI_novel_T010348
362630	Srsf10	serine and arginine rich splicing factor 10	chr5	+	46	20	65	28	1	1	BGI_novel_T010365,BGI_novel_T010359,BGI_novel_T010367,BGI_novel_T010362,BGI_novel_T010366	BGI_novel_T010363,BGI_novel_T010364,BGI_novel_T010361,BGI_novel_T010360
362630	Srsf10	serine and arginine rich splicing factor 10	chr5	+	1457	29	1773	25	0.612255	1	BGI_novel_T010359,BGI_novel_T010367,BGI_novel_T010366	BGI_novel_T010365,BGI_novel_T010362
362636	USP48	ubiquitin specific peptidase 48	chr5	+	29	32	42	20	0.0916158	1	BGI_novel_T010401,BGI_novel_T010399	BGI_novel_T010402,BGI_novel_T010403,BGI_novel_T010400
362636	USP48	ubiquitin specific peptidase 48	chr5	+	24	32	30	24	0.430393	1	BGI_novel_T010402,BGI_novel_T010403,BGI_novel_T010399,NM_198785_dup1	BGI_novel_T010401,BGI_novel_T010400
362645	ATP13A2	ATPase cation transporting 13A2	chr5	+	88	189	101	177	1	1	BGI_novel_T010445	BGI_novel_T010446,BGI_novel_T010444
362645	ATP13A2	ATPase cation transporting 13A2	chr5	+	189	5	177	3	1	1	BGI_novel_T010446,BGI_novel_T010444	NM_001173432_dup1
362645	ATP13A2	ATPase cation transporting 13A2	chr5	+	88	5	101	3	1	1	BGI_novel_T010445	NM_001173432_dup1
362665	CAMTA1	calmodulin binding transcription activator 1	chr5	-	439	55	449	61	1	1	BGI_novel_T010537,NM_001195559_dup1	BGI_novel_T010536
362668	ZBTB48	zinc finger and BTB domain containing 48	chr5	-	11	6	11	9	0.793774	1	BGI_novel_T010538	NM_001013216_dup1
362700	SPAST	spastin	chr6	-	70	88	79	81	0.997567	1	BGI_novel_T010684	BGI_novel_T010683
362715	DTNB	dystrobrevin beta	chr6	+	28	7	40	5	0.643512	1	NM_001012191_dup1	BGI_novel_T010735,BGI_novel_T010733,BGI_novel_T010734
362740	MBIP	MAP3K12 binding inhibitory protein 1	chr6	-	4	4	9	2	0.259563	1	BGI_novel_T010896	NM_001108712_dup1
362762	DCAF4	DDB1 and CUL4 associated factor 4	chr6	+	11	39	7	46	0.633301	1	BGI_novel_T011030	NM_001108716_dup1
362766	ALKBH1	alkB homolog 1, histone H2A dioxygenase	chr6	-	22	20	27	14	0.437788	1	BGI_novel_T011081	NM_001108718_dup1
362789	ZFYVE21	zinc finger FYVE-type containing 21	chr6	+	17	12	15	18	0.53836	1	BGI_novel_T011193,NM_001108725_dup1,BGI_novel_T011191	BGI_novel_T011192
362814	RNF41	ring finger protein 41	chr7	+	141	13	187	14	1	1	BGI_novel_T011256,BGI_novel_T011255,BGI_novel_T011254	NM_001012195_dup1
362828	SPPL2B	signal peptide peptidase like 2B	chr7	-	52	27	42	44	0.123509	1	BGI_novel_T011310,BGI_novel_T011311	NM_001014200_dup1,BGI_novel_T011309
362838	PWWP3A	PWWP domain containing 3A, DNA repair factor	chr7	-	2	22	7	22	0.310224	1	BGI_novel_T011359	NM_001108736_dup1,BGI_novel_T011361,BGI_novel_T011360
362876	PPFIA2	PTPRF interacting protein alpha 2	chr7	+	18	23	26	16	0.248666	1	BGI_novel_T011499,BGI_novel_T011500,BGI_novel_T011498,BGI_novel_T011501	NM_001108745_dup1
362876	PPFIA2	PTPRF interacting protein alpha 2	chr7	+	51	36	57	56	0.662529	1	BGI_novel_T011499,NM_001108745_dup1	BGI_novel_T011500,BGI_novel_T011498,BGI_novel_T011501
362892	MBD6	methyl-CpG binding domain protein 6	chr7	-	8	25	9	12	0.319691	1	BGI_novel_T011586	NM_001170566_dup1,BGI_novel_T011587
362894	R3HDM2	R3H domain containing 2	chr7	+	3	2	4	4	0.898197	1	BGI_novel_T011596	BGI_novel_T011594
362906	NUDCD1	NudC domain containing 1	chr7	-	2	2	3	2	0.924658	1	NM_001130561_dup1	BGI_novel_T011653
362938	SCRIB	scribble planar cell polarity protein	chr7	-	56	21	67	22	1	1	NM_001191879_dup1	BGI_novel_T011750,BGI_novel_T011752,BGI_novel_T011753,BGI_novel_T011751
362943	ADCK5	aarF domain containing kinase 5	chr7	+	17	10	14	7	1	1	NM_001135798_dup1	BGI_novel_T011772
362950	RBFOX2	RNA binding fox-1 homolog 2	chr7	-	5	256	5	294	1	1	NM_001079895_dup1	BGI_novel_T011793,BGI_novel_T011790,BGI_novel_T011788,BGI_novel_T011794,BGI_novel_T011787,BGI_novel_T011792,BGI_novel_T011785,BGI_novel_T011791,BGI_novel_T011789,BGI_novel_T011786
362956	TRIOBP	TRIO and F-actin binding protein	chr7	+	20	54	6	22	0.968602	1	BGI_novel_T011819,BGI_novel_T011820	BGI_novel_T011818,BGI_novel_T011817,NM_001013220_dup1,BGI_novel_T011816
362979	PANX2	pannexin 2	chr7	+	20	5	26	8	1	1	NM_199409_dup1,BGI_novel_T011911	BGI_novel_T011910
362981	HDAC10	histone deacetylase 10	chr7	-	32	5	41	6	1	1	BGI_novel_T011919,BGI_novel_T011917,BGI_novel_T011918	NM_001035000_dup1
362987	RABL2A	RAB, member of RAS oncogene family like 2A	chr7	-	53	2	37	2	1	1	BGI_novel_T011945,BGI_novel_T011946	NM_001013221_dup1
363000	PRPF40B	pre-mRNA processing factor 40 homolog B	chr7	+	25	53	18	28	0.831745	1	BGI_novel_T012032,BGI_novel_T012029	BGI_novel_T012031,BGI_novel_T012030,NM_001134583_dup1
363005	PCBP2	poly(rC) binding protein 2	chr7	+	13	2	16	2	1	1	BGI_novel_T012085,BGI_novel_T012090,BGI_novel_T012089	NM_001013223_dup1,BGI_novel_T012086,BGI_novel_T012088,BGI_novel_T012087
363005	PCBP2	poly(rC) binding protein 2	chr7	+	145	142	140	161	1	1	NM_001013223_dup1,BGI_novel_T012085,BGI_novel_T012086,BGI_novel_T012088,BGI_novel_T012087,BGI_novel_T012090	BGI_novel_T012089
363017	TAF1D	TATA-box binding protein associated factor, RNA polymerase I subunit D	chr8	+	11	0	13	1	0.573043	1	BGI_novel_T012150	BGI_novel_T012147,BGI_novel_T012149
363018	CEP295	centrosomal protein 295	chr8	-	5	1	5	0	0.643202	1	BGI_novel_T012151	NM_001271048_dup1
363070	FAM219B	family with sequence similarity 219 member B	chr8	+	39	4	23	4	0.978295	1	BGI_novel_T012417	BGI_novel_T012416
363098	CCPG1	cell cycle progression 1	chr8	+	69	6	93	5	1	1	BGI_novel_T012562,NM_001108770_dup1,BGI_novel_T012561,BGI_novel_T012563	BGI_novel_T012564
363098	CCPG1	cell cycle progression 1	chr8	+	2	1	3	0	0.493028	1	BGI_novel_T012562,NM_001108770_dup1,BGI_novel_T012561,BGI_novel_T012563	BGI_novel_T012564
363113	Syncrip	synaptotagmin binding, cytoplasmic RNA interacting protein	chr8	-	179	37	167	18	0.488419	1	BGI_novel_T012637,BGI_novel_T012636	BGI_novel_T012638
363115	SLC9A9	solute carrier family 9 member A9	chr8	+	3	2	2	0	0.454988	1	BGI_novel_T012656	NM_001271438_dup1
363169	TCAIM	T cell activation inhibitor, mitochondrial	chr8	+	8	7	12	6	0.647213	1	NM_001110838_dup1,BGI_novel_T012931	BGI_novel_T012930
363185	FOXP4	forkhead box P4	chr9	+	52	27	45	37	0.449381	1	BGI_novel_T013051	BGI_novel_T013050
363187	MRPS10	mitochondrial ribosomal protein S10	chr9	-	23	5	9	1	0.85896	1	BGI_novel_T013068	BGI_novel_T013069
363198	CENPQ	centromere protein Q	chr9	+	4	2	2	0	0.524142	1	BGI_novel_T013129	NM_001014215_dup1
363254	ATG9A	autophagy related 9A	chr9	-	30	16	12	25	0.012621	0.774148	BGI_novel_T013415	BGI_novel_T013414
363266	AGFG1	ArfGAP with FG repeats 1	chr9	+	91	41	81	39	1	1	NM_001135596_dup1,BGI_novel_T013475	BGI_novel_T013477,BGI_novel_T013476
363284	UBE2F	ubiquitin conjugating enzyme E2 F (putative)	chr9	+	36	6	31	11	0.448991	1	BGI_novel_T013510	BGI_novel_T013511
363445	USP9X	ubiquitin specific peptidase 9 X-linked	chrX	-	86	67	97	54	0.585556	1	BGI_novel_T013654,BGI_novel_T013648,BGI_novel_T013656,BGI_novel_T013652,BGI_novel_T013651	BGI_novel_T013653,BGI_novel_T013650,NM_001135923_dup1,BGI_novel_T013649,NM_001135893_dup1,BGI_novel_T013655
363452	Otud5	OTU domain containing 5	chrX	-	35	87	43	101	1	1	BGI_novel_T013682,BGI_novel_T013683	BGI_novel_T013684
363455	CHRDL1	chordin like 1	chrX	-	10	35	17	34	0.519512	1	BGI_novel_T014031	BGI_novel_T014032,NM_199502_dup1
363599	TNIP1	TNFAIP3 interacting protein 1	chr10	-	21	4	22	9	0.438841	1	NM_001108826_dup1,BGI_novel_T001978	BGI_novel_T001980,BGI_novel_T001979
363646	ERAL1	Era like 12S mitochondrial rRNA chaperone 1	chr10	+	69	0	66	2	1	1	BGI_novel_T002238	NM_001013229_dup1
363783	ZDHHC23	zinc finger DHHC-type palmitoyltransferase 23	chr11	+	27	14	20	12	1	1	BGI_novel_T002898,NM_213627_dup1	BGI_novel_T002899,BGI_novel_T002897
364033	VAMP4	vesicle associated membrane protein 4	chr13	+	682	6	643	8	0.83981	1	BGI_novel_T003805	BGI_novel_T003807,BGI_novel_T003806
364535	TMEM161A	transmembrane protein 161A	chr16	-	4	24	5	19	0.991144	1	BGI_novel_T005105	BGI_novel_T005106,NM_001108874_dup1
364788	Arl5b	ADP-ribosylation factor like GTPase 5B	chr17	+	18	1	14	2	0.75955	1	BGI_novel_T005695,NM_001015031_dup1	BGI_novel_T005696
364900	CTIF	cap binding complex dependent translation initiation factor	chr18	-	6	18	19	11	0.0177804	0.813004	BGI_novel_T006069,BGI_novel_T006072	BGI_novel_T006070,BGI_novel_T006073
364900	CTIF	cap binding complex dependent translation initiation factor	chr18	-	31	28	36	22	0.632133	1	BGI_novel_T006069	BGI_novel_T006070
365252	ZDHHC13	zinc finger DHHC-type palmitoyltransferase 13	chr1	+	12	7	44	0	0.000399746	0.223458	NM_001039037_dup1,BGI_novel_T000686,BGI_novel_T000685	BGI_novel_T000688,BGI_novel_T000687
365352	MICAL2	microtubule associated monooxygenase, calponin and LIM domain containing 2	chr1	+	11	19	6	21	0.553313	1	BGI_novel_T000972,BGI_novel_T000967	BGI_novel_T000968,BGI_novel_T000970
365380	JAKMIP3	Janus kinase and microtubule interacting protein 3	chr1	+	4	8	2	3	0.976402	1	NM_001163277_dup1	BGI_novel_T001194
365389	LRRC56	leucine rich repeat containing 56	chr1	+	11	4	15	7	1	1	BGI_novel_T001219	NM_001024902_dup1,BGI_novel_T001218,BGI_novel_T001220
365465	CWF19L1	CWF19 like cell cycle control factor 1	chr1	-	21	5	25	10	0.676339	1	NM_001108928_dup1,BGI_novel_T001559	BGI_novel_T001560
365601	Atg5	autophagy related 5	chr20	+	43	2	34	4	0.893978	1	BGI_novel_T007688	NM_001014250_dup1
365842	CLK2	CDC like kinase 2	chr2	+	27	17	23	17	1	1	BGI_novel_T006996	BGI_novel_T006995
365842	CLK2	CDC like kinase 2	chr2	+	73	15	48	15	0.805588	1	BGI_novel_T006994,BGI_novel_T006997,NM_001014254_dup1	BGI_novel_T006995,BGI_novel_T006996
365865	PIP5K1A	phosphatidylinositol-4-phosphate 5-kinase type 1 alpha	chr2	-	8	6	10	5	0.823959	1	BGI_novel_T007095	BGI_novel_T007094
365895	HIPK1	homeodomain interacting protein kinase 1	chr2	-	92	2	110	6	0.802914	1	BGI_novel_T007155,NM_001100986_dup1,BGI_novel_T007154	BGI_novel_T007156
365962	SLC44A5	solute carrier family 44 member 5	chr2	+	253	5	229	8	0.544235	1	BGI_novel_T007338,BGI_novel_T007340	BGI_novel_T007342,BGI_novel_T007337,BGI_novel_T007339,BGI_novel_T007341
366508	PIK3CD	phosphatidylinositol-4,5-bisphosphate 3-kinase catalytic subunit delta	chr5	-	11	33	9	26	1	1	BGI_novel_T010518	BGI_novel_T010519,BGI_novel_T010517
367034	ZNF266	zinc finger protein 266	chr8	-	95	3	113	14	0.192039	1	NM_001135018_dup1,BGI_novel_T012178	BGI_novel_T012177
367235	FAM135A	family with sequence similarity 135 member A	chr9	-	96	5	158	16	0.395053	1	BGI_novel_T013154,BGI_novel_T013152	BGI_novel_T013155,BGI_novel_T013153,BGI_novel_T013156
367242	RAB23	RAB23, member RAS oncogene family	chr9	-	32	0	53	1	1	1	BGI_novel_T013176,BGI_novel_T013175,BGI_novel_T013177	NM_001109005_dup1
368062	ANKIB1	ankyrin repeat and IBR domain containing 1	chr4	+	47	2	61	5	0.86188	1	BGI_novel_T008938,NM_001134781_dup1	BGI_novel_T008939
368062	ANKIB1	ankyrin repeat and IBR domain containing 1	chr4	+	22	14	24	14	1	1	BGI_novel_T008938,BGI_novel_T008939	NM_001134781_dup1
404781	IQSEC3	IQ motif and Sec7 domain ArfGEF 3	chr4	-	20	7	27	10	1	1	BGI_novel_T009450,BGI_novel_T009446,BGI_novel_T009448,BGI_novel_T009443,BGI_novel_T009449,BGI_novel_T009451	BGI_novel_T009447,BGI_novel_T009452,BGI_novel_T009444,BGI_novel_T009445
404781	IQSEC3	IQ motif and Sec7 domain ArfGEF 3	chr4	-	9	7	11	3	0.337977	1	BGI_novel_T009446,BGI_novel_T009449	BGI_novel_T009444,BGI_novel_T009445
407765	ST6GALNAC6	ST6 N-acetylgalactosaminide alpha-2,6-sialyltransferase 6	chr3	+	73	13	85	2	0.059925	1	BGI_novel_T007918,BGI_novel_T007915,BGI_novel_T007917	BGI_novel_T007916
444982	EML5	EMAP like 5	chr6	-	1	1	3	3	1	1	NM_001003402_dup1	BGI_novel_T011096
445442	THBS1	thrombospondin 1	chr3	+	7	3	11	1	0.367978	1	BGI_novel_T008318	BGI_novel_T008317
445541	REPIN1	replication initiator 1	chr4	+	18	6	10	11	0.13573	1	BGI_novel_T009124	BGI_novel_T009125
445541	REPIN1	replication initiator 1	chr4	+	6	19	3	9	1	1	BGI_novel_T009123	BGI_novel_T009124
474147	MIB2	mindbomb E3 ubiquitin protein ligase 2	chr5	-	21	27	23	41	0.780551	1	BGI_novel_T010574,BGI_novel_T010578	NM_001005901_dup1,BGI_novel_T010580
494340	Zfp868	zinc finger protein 868	chr16	+	22	1	30	0	0.484255	1	BGI_novel_T005122	BGI_novel_T005126,BGI_novel_T005125,BGI_novel_T005124,NM_001009538_dup1
494342	B4GALT3	beta-1,4-galactosyltransferase 3	chr13	+	60	15	69	4	0.0802832	1	BGI_novel_T003860	NM_001009539_dup1
497897	ZFP2	ZFP2 zinc finger protein	chr10	-	8	5	10	11	0.639846	1	BGI_novel_T001945	BGI_novel_T001944
497923	ZNF286A	zinc finger protein 286A	chr10	-	24	3	19	5	0.637093	1	NM_001191921_dup1	BGI_novel_T002080
497940	2810408A11Rik	RIKEN cDNA 2810408A11 gene	chr10	-	48	15	36	26	0.106673	1	BGI_novel_T002132,BGI_novel_T002133	BGI_novel_T002131
497991	MED1	mediator complex subunit 1	chr10	-	2369	7	2727	9	1	1	BGI_novel_T002411	BGI_novel_T002410
498011	MRC2	mannose receptor C type 2	chr10	+	3	10	1	2	0.900102	1	BGI_novel_T002525	BGI_novel_T002524
498549	AKAP11	A-kinase anchoring protein 11	chr15	-	79	48	98	57	1	1	NM_012773_dup1,BGI_novel_T004829	BGI_novel_T004830
498945	ZFP90	ZFP90 zinc finger protein	chr19	+	13	11	12	14	0.882832	1	BGI_novel_T006352	NM_001025765_dup1,BGI_novel_T006353
498951	IL34	interleukin 34	chr19	+	6	1	6	0	0.67744	1	BGI_novel_T006368	NM_001025766_dup1
498972	CPNE2	copine 2	chr19	-	160	9	125	6	1	1	BGI_novel_T006159,BGI_novel_T006160	BGI_novel_T006158,BGI_novel_T006157
499076	PPP1R12C	protein phosphatase 1 regulatory subunit 12C	chr1	+	17	35	16	53	0.61118	1	NM_001191946_dup1	BGI_novel_T000326
499106	RGD1560854	similar to FLJ41131 protein	chr1	+	16	0	19	4	0.119202	1	NM_001346308_dup1	BGI_novel_T000446
499309	C11orf95	chromosome 11 open reading frame 95	chr1	+	1725	5	1662	2	1	1	BGI_novel_T001374	BGI_novel_T001372
499390	Clasrp	CLK4-associating serine/arginine rich protein	chr1	-	101	4	89	0	0.145088	1	BGI_novel_T000397	BGI_novel_T000396,NM_001024294_dup1
499505	MSH3	mutS homolog 3	chr2	-	10	3	10	4	1	1	NM_001191957_dup1	BGI_novel_T006564
499669	CELF3	CUGBP Elav-like family member 3	chr2	+	2	0	1	1	0.455084	1	BGI_novel_T007077,BGI_novel_T007078	NM_001109190_dup1
499669	CELF3	CUGBP Elav-like family member 3	chr2	+	160	229	178	253	1	1	BGI_novel_T007077,BGI_novel_T007078	NM_001109190_dup1
499669	CELF3	CUGBP Elav-like family member 3	chr2	+	168	38	185	51	1	1	BGI_novel_T007077,NM_001109190_dup1	BGI_novel_T007078
499891	C20orf194	chromosome 20 open reading frame 194	chr3	-	2	9	3	0	0.0318141	0.858912	BGI_novel_T008486,NM_001109206_dup1	BGI_novel_T008487,BGI_novel_T008488
499941	DBNDD2	dysbindin domain containing 2	chr3	+	15	15	14	5	0.201356	1	BGI_novel_T008689	BGI_novel_T008688
500116	TRA2A	transformer 2 alpha homolog	chr4	-	12	0	6	4	0.0394015	0.881017	NM_001126296_dup1,BGI_novel_T009135	BGI_novel_T009131,BGI_novel_T009134
500118	FAM221A	family with sequence similarity 221 member A	chr4	+	9	13	5	9	1	1	BGI_novel_T009138,NM_001025771_dup1	BGI_novel_T009139
500244	AAK1	AP2 associated kinase 1	chr4	+	38	65	28	45	1	1	BGI_novel_T009241,NM_001173450_dup1	BGI_novel_T009242
500244	AAK1	AP2 associated kinase 1	chr4	+	73	6	75	3	1	1	BGI_novel_T009242,NM_001173450_dup1	BGI_novel_T009241
500244	AAK1	AP2 associated kinase 1	chr4	+	4	0	1	1	0.327554	1	BGI_novel_T009241,NM_001173450_dup1	BGI_novel_T009242
500261	MAGI1	membrane associated guanylate kinase, WW and PDZ domain containing 1	chr4	-	32	22	51	22	0.525543	1	BGI_novel_T009313,NM_001030045_dup1	BGI_novel_T009314,BGI_novel_T009310,BGI_novel_T009312,BGI_novel_T009311
500261	MAGI1	membrane associated guanylate kinase, WW and PDZ domain containing 1	chr4	-	17	4	21	2	0.649332	1	BGI_novel_T009313,BGI_novel_T009309,BGI_novel_T009310,NM_001030045_dup1,BGI_novel_T009312,BGI_novel_T009311	BGI_novel_T009314,BGI_novel_T009308
500413	TRIQK	triple QxxK/R motif containing	chr5	+	62	12	40	8	1	1	NM_001171802_dup1	BGI_novel_T009693
500546	C1orf109	chromosome 1 open reading frame 109	chr5	+	5	3	5	0	0.20123	1	BGI_novel_T010201,BGI_novel_T010199	BGI_novel_T010200
500575	SZRD1	SUZ RNA binding domain containing 1	chr5	-	23	29	22	14	0.283617	1	NM_001114599_dup1	BGI_novel_T010454
500694	ISCA2	iron-sulfur cluster assembly 2	chr6	+	80	14	92	14	1	1	BGI_novel_T011053	BGI_novel_T011054
500832	BBS10	Bardet-Biedl syndrome 10	chr7	+	9	0	5	2	0.185761	1	NM_001109286_dup1	BGI_novel_T011515
500950	ZNF317	zinc finger protein 317	chr8	+	12	17	16	17	0.891477	1	BGI_novel_T012158,BGI_novel_T012159,BGI_novel_T012157	NM_001134634_dup1
500950	ZNF317	zinc finger protein 317	chr8	+	3	16	1	19	0.644561	1	BGI_novel_T012159	BGI_novel_T012158,NM_001134634_dup1,BGI_novel_T012157
501083	PDCD6IP	programmed cell death 6 interacting protein	chr8	-	14	61	13	58	1	1	BGI_novel_T012860	NM_001029910_dup1
501088	TBC1D5	TBC1 domain family member 5	chr9	+	43	1	25	1	1	1	BGI_novel_T012951,BGI_novel_T012948,NM_001134762_dup1,BGI_novel_T012949	BGI_novel_T012950
501194	Ppip5k2	diphosphoinositol pentakisphosphate kinase 2	chr9	+	31	6	63	21	0.651596	1	BGI_novel_T013541,BGI_novel_T013542,BGI_novel_T013546,BGI_novel_T013543	BGI_novel_T013539,BGI_novel_T013544,BGI_novel_T013540,BGI_novel_T013545
501194	Ppip5k2	diphosphoinositol pentakisphosphate kinase 2	chr9	+	65	7	96	10	1	1	BGI_novel_T013540,BGI_novel_T013541,BGI_novel_T013545,BGI_novel_T013542,BGI_novel_T013546	BGI_novel_T013539,BGI_novel_T013544,BGI_novel_T013543
501454	OAZ2	ornithine decarboxylase antizyme 2	chr8	+	310	26	279	12	1	1	NM_001109899_dup1	NM_001301297_dup1
501664	FAM3A	FAM3 metabolism regulating signaling molecule A	chrX	+	236	5	187	7	0.690568	1	BGI_novel_T014152,BGI_novel_T014151	NM_001109324_dup1,BGI_novel_T014153
502084	RWDD4	RWD domain containing 4	chr16	-	45	8	37	4	0.988404	1	BGI_novel_T005190,NM_001034994_dup1	BGI_novel_T005191
502643	YPEL4	yippee like 4	chr3	+	8	0	21	2	0.544534	1	BGI_novel_T008184	NM_001024369_dup1
502684	C20orf96	chromosome 20 open reading frame 96	chr3	+	0	4	6	3	0.0507039	1	BGI_novel_T008579,NM_001025060_dup1	BGI_novel_T008580
502994	PRAMEF7/PRAMEF8	PRAME family member 7	chr5	+	6	0	3	4	0.0520352	1	BGI_novel_T010472	BGI_novel_T010473
503035	TMEM229B	transmembrane protein 229B	chr6	-	133	101	112	86	1	1	BGI_novel_T010995	BGI_novel_T010996
503165	ARFGAP3	ADP ribosylation factor GTPase activating protein 3	chr7	-	1	1	1	1	1	1	NM_001044273_dup1	BGI_novel_T011873
503165	ARFGAP3	ADP ribosylation factor GTPase activating protein 3	chr7	-	29	7	39	7	1	1	NM_001044273_dup1	BGI_novel_T011873
619550	GPR153	G protein-coupled receptor 153	chr5	+	10	7	11	14	0.570235	1	BGI_novel_T010542	BGI_novel_T010543
679640	CNTLN	centlein	chr5	+	11	0	4	3	0.0562852	1	BGI_novel_T009966,BGI_novel_T009965	NM_001114402_dup1
679692	LPGAT1	lysophosphatidylglycerol acyltransferase 1	chr13	+	9	0	5	1	0.550599	1	BGI_novel_T003991	BGI_novel_T003990
680172	MBD2	methyl-CpG binding domain protein 2	chr18	+	125	37	117	14	0.047332	0.962131	BGI_novel_T006042	BGI_novel_T006040
680172	MBD2	methyl-CpG binding domain protein 2	chr18	+	122	30	111	15	0.289915	1	BGI_novel_T006042	BGI_novel_T006041
680172	MBD2	methyl-CpG binding domain protein 2	chr18	+	30	37	15	14	0.878897	1	BGI_novel_T006041	BGI_novel_T006040
680616	PPP1R16B	protein phosphatase 1 regulatory subunit 16B	chr3	+	63	3	53	4	1	1	NM_001191072_dup1	BGI_novel_T008666,BGI_novel_T008667
684274	MTIF3	mitochondrial translational initiation factor 3	chr12	+	5	13	2	17	0.374937	1	NM_001115041_dup1	BGI_novel_T003172
685462	EMID1	EMI domain containing 1	chr14	-	1	5	0	3	1	1	BGI_novel_T004380	BGI_novel_T004381,BGI_novel_T004382
685612	COL26A1	collagen type XXVI alpha 1 chain	chr12	+	4	31	11	24	0.133063	1	BGI_novel_T003312	NM_001271268_dup1
687001	HDAC9	histone deacetylase 9	chr6	-	80	23	81	24	1	1	BGI_novel_T010831,BGI_novel_T010827,BGI_novel_T010829,NM_001200045_dup1,BGI_novel_T010832,BGI_novel_T010833	BGI_novel_T010830,BGI_novel_T010828
687147	RIC3	RIC3 acetylcholine receptor chaperone	chr1	-	11	6	15	12	0.805954	1	NM_001115045_dup1	NM_001277069_dup1
688540	MAST3	microtubule associated serine/threonine kinase 3	chr16	+	58	21	54	24	1	1	NM_001134796_dup1,BGI_novel_T005086,BGI_novel_T005087	BGI_novel_T005085
689055	RAD51AP1	RAD51 associated protein 1	chr4	-	3	6	13	2	0.022569	0.813004	BGI_novel_T009501,BGI_novel_T009500,BGI_novel_T009502	NM_001079711_dup1
689074	CAMSAP3	calmodulin regulated spectrin associated protein family member 3	chr12	+	11	63	15	46	0.525247	1	BGI_novel_T003126	BGI_novel_T003124,BGI_novel_T003125,NM_001144840_dup1
689593	DNAJB2	DnaJ heat shock protein family (Hsp40) member B2	chr9	+	42	6	21	5	0.668228	1	BGI_novel_T013425	BGI_novel_T013424
689909	CCDC62	coiled-coil domain containing 62	chr12	-	1	8	1	10	1	1	NM_001134766_dup1	BGI_novel_T003429,BGI_novel_T003428
690032	WDR4	WD repeat domain 4	chr20	-	7	7	16	10	0.715054	1	BGI_novel_T007486	BGI_novel_T007485
690407	RAB36	RAB36, member RAS oncogene family	chr20	-	7	6	4	5	0.919578	1	BGI_novel_T007555,BGI_novel_T007561	BGI_novel_T007560,BGI_novel_T007558,BGI_novel_T007559
690407	RAB36	RAB36, member RAS oncogene family	chr20	-	11	7	10	10	0.72688	1	BGI_novel_T007558	BGI_novel_T007557
690516	SMURF1	SMAD specific E3 ubiquitin protein ligase 1	chr12	+	61	19	49	29	0.244039	1	BGI_novel_T003195,BGI_novel_T003196	NM_001109598_dup1
690728	INTS13	integrator complex subunit 13	chr4	-	27	7	40	0	0.00910045	0.754852	NM_001109608_dup1,BGI_novel_T009577,BGI_novel_T009576	BGI_novel_T009578
690752	Med12l	mediator complex subunit 12-like	chr2	+	15	0	11	1	0.813869	1	BGI_novel_T006879	BGI_novel_T006878
690848	UQCR11	ubiquinol-cytochrome c reductase, complex III subunit XI	chr7	+	484	23	474	18	1	1	NM_001126097_dup1	NM_001287109_dup1
690895	ZNF426	zinc finger protein 426	chr8	-	8	9	13	12	1	1	BGI_novel_T012173,BGI_novel_T012171,BGI_novel_T012167,BGI_novel_T012166,BGI_novel_T012170	BGI_novel_T012172,BGI_novel_T012164,BGI_novel_T012174,BGI_novel_T012168,BGI_novel_T012169,BGI_novel_T012165
690899	VSIR	V-set immunoregulatory receptor	chr20	+	2	2	3	0	0.269192	1	BGI_novel_T007617	NM_001044300_dup1
691024	FAM219A	family with sequence similarity 219 member A	chr5	-	95	49	106	51	1	1	BGI_novel_T009763	BGI_novel_T009762
691042	SBF2	SET binding factor 2	chr1	-	109	30	120	20	0.62719	1	BGI_novel_T000963,BGI_novel_T000962,NM_001134970_dup1	BGI_novel_T000961
691231	GEMIN5	gem nuclear organelle associated protein 5	chr10	-	1	19	9	21	0.0726623	1	NM_001172089_dup1	BGI_novel_T001997
691429	SHISA7	shisa family member 7	chr1	+	98	12	68	23	0.0722245	1	BGI_novel_T000315,NM_001145175_dup1	BGI_novel_T000312
691429	SHISA7	shisa family member 7	chr1	+	64	64	56	73	0.97998	1	BGI_novel_T000312,BGI_novel_T000315	BGI_novel_T000313,BGI_novel_T000314
691589	CHD5	chromodomain helicase DNA binding protein 5	chr5	+	104	27	141	20	0.457129	1	BGI_novel_T010547,BGI_novel_T010546	NM_001271226_dup1
751787	FLAD1	flavin adenine dinucleotide synthetase 1	chr2	-	51	7	35	4	1	1	BGI_novel_T007016,BGI_novel_T007019,BGI_novel_T007017,BGI_novel_T007015,NM_001110138_dup1	BGI_novel_T007018
100151767	NKAPD1	NKAP domain containing 1	chr8	-	37	25	29	24	1	1	BGI_novel_T012365	BGI_novel_T012366,BGI_novel_T012364
100174909	Smim11	small integral membrane protein 11	chr11	+	41	28	48	38	1	1	BGI_novel_T002798	BGI_novel_T002797
100190936	RNF123	ring finger protein 123	chr8	-	23	29	27	21	0.513337	1	BGI_novel_T012777,BGI_novel_T012776	BGI_novel_T012778
100190936	RNF123	ring finger protein 123	chr8	-	9	7	13	10	1	1	BGI_novel_T012775	BGI_novel_T012774
100192314	INAFM1	InaF motif containing 1	chr1	-	21	26	17	22	1	1	BGI_novel_T000352,BGI_novel_T000350	BGI_novel_T000353,BGI_novel_T000351
100233177	Zfp949	zinc finger protein 949	chr8	+	5	3	11	10	0.830666	1	BGI_novel_T012643	BGI_novel_T012644
100270678	SPNS2	sphingolipid transporter 2	chr10	-	22	11	31	7	0.303371	1	NM_001144991_dup1	BGI_novel_T002177
100270678	SPNS2	sphingolipid transporter 2	chr10	-	0	12	3	22	0.48769	1	NM_001144991_dup1	BGI_novel_T002178
100270678	SPNS2	sphingolipid transporter 2	chr10	-	32	11	47	7	0.247393	1	BGI_novel_T002178	BGI_novel_T002177
100302453	METTL9	methyltransferase like 9	chr1	+	227	66	241	90	1	1	NM_001163164_dup1	BGI_novel_T001035
100302453	METTL9	methyltransferase like 9	chr1	+	3	0	6	3	0.37767	1	NM_001163164_dup1	BGI_novel_T001035
100312982	Ddx3	DEAD (Asp-Glu-Ala-Asp) box polypeptide 3	chrY	-	12	33	7	43	0.368717	1	NM_001167665_dup1	BGI_novel_T014211
100322884	NEMF	nuclear export mediator factor	chr6	-	33	4	9	4	0.236832	1	BGI_novel_T010919,NM_001170586_dup1	BGI_novel_T010918
100360066	EVI5	ecotropic viral integration site 5	chr14	+	1	0	0	2	0.274168	1	BGI_novel_T004029,BGI_novel_T004032	BGI_novel_T004031,BGI_novel_T004030
100360427	E2F4	E2F transcription factor 4	chr19	+	58	9	68	11	1	1	NM_001271345_dup1	BGI_novel_T006315
100361138	DGKQ	diacylglycerol kinase theta	chr14	+	14	1	5	3	0.147239	1	NM_001198804_dup1	BGI_novel_T004017
100361323	ASTN2	astrotactin 2	chr5	-	21	7	12	6	0.822599	1	NM_001271363_dup1,BGI_novel_T009908	BGI_novel_T009907,BGI_novel_T009905,BGI_novel_T009906
100362554	OTULIN	OTU deubiquitinase with linear linkage specificity	chr2	-	31	10	20	4	0.817921	1	NM_001302889_dup1	BGI_novel_T006726
100526638	Mir3577	microRNA 3577	chr10	+	44	18	21	11	0.937436	1	BGI_novel_T002617	BGI_novel_T002619,BGI_novel_T002618
100529260	ANKHD1/ANKHD1-EIF4EBP3	ankyrin repeat and KH domain containing 1	chr18	+	13	18	20	6	0.0236584	0.813004	BGI_novel_T005861,BGI_novel_T005867,BGI_novel_T005868,NM_001204053_dup1,BGI_novel_T005863,BGI_novel_T005869	BGI_novel_T005865,BGI_novel_T005866,BGI_novel_T005860,BGI_novel_T005864,BGI_novel_T005870,BGI_novel_T005862
100529260	ANKHD1/ANKHD1-EIF4EBP3	ankyrin repeat and KH domain containing 1	chr18	+	156	10	213	25	0.385486	1	BGI_novel_T005865,BGI_novel_T005860,BGI_novel_T005863	BGI_novel_T005861,BGI_novel_T005867,BGI_novel_T005870,BGI_novel_T005868,BGI_novel_T005862
100529260	ANKHD1/ANKHD1-EIF4EBP3	ankyrin repeat and KH domain containing 1	chr18	+	19	15	29	9	0.16388	1	BGI_novel_T005865,BGI_novel_T005861,BGI_novel_T005860,BGI_novel_T005863,BGI_novel_T005862	BGI_novel_T005867,BGI_novel_T005866,BGI_novel_T005870,BGI_novel_T005868,NM_001204053_dup1,BGI_novel_T005869
100534597	CENPS/CENPS-CORT	centromere protein S	chr5	-	24	0	39	1	0.617929	1	BGI_novel_T010510,BGI_novel_T010511	NM_001204879_dup1
102552664	Miat	myocardial infarction associated transcript	chr12	+	109	21	142	27	1	1	BGI_novel_T003558,BGI_novel_T003557	BGI_novel_T003559
104845260	Lnc215	long non-coding RNA 215	chr8	+	1069	1	1084	6	0.269117	1	BGI_novel_T012305	BGI_novel_T012306

## Sheet: 5SS
GeneID	Gene	Description	Chr	Strand	Hippocampus_M_Control-IC	Hippocampus_M_Control-SC	Hippocampus_M_BPA-IC	Hippocampus_M_BPA-SC	Pvalue	FDR	LongExonTranscripts	ShortExonTranscripts
24170	ADD1	adducin 1	chr14	-	147	306	177	252	0.511171	1	BGI_novel_T004318	BGI_novel_T004319,NM_016990_dup1
24309	DBP	D-box binding PAR bZIP transcription factor	chr1	+	5	7	18	10	0.561452	1	BGI_novel_T000659	NM_012543_dup1
24410	GRIN2B	glutamate ionotropic receptor NMDA type subunit 2B	chr4	-	28	0	19	1	0.960503	1	BGI_novel_T009532,BGI_novel_T009534,BGI_novel_T009535,NM_012574_dup1	BGI_novel_T009533
24565	ABCC1*	ATP binding cassette subfamily C member 1	chr10	-	6	3	9	9	0.608985	1	BGI_novel_T001665	NM_022281_dup1,BGI_novel_T001664
24565	ABCC1*	ATP binding cassette subfamily C member 1	chr10	-	115	2	114	0	0.313836	1	BGI_novel_T001665	BGI_novel_T001663,NM_022281_dup1,BGI_novel_T001664
24916	RNF112	ring finger protein 112	chr10	-	65	6	66	4	0.881093	1	BGI_novel_T002040	BGI_novel_T002041,BGI_novel_T002043,BGI_novel_T002039,BGI_novel_T002042
24923	STX1B	syntaxin 1B	chr1	-	5	27	1	31	0.32657	1	BGI_novel_T001125	BGI_novel_T001126
24943	PLP1	proteolipid protein 1	chrX	+	6	4	4	3	1	1	BGI_novel_T014003,NM_030990_dup1	BGI_novel_T014002,BGI_novel_T014001,BGI_novel_T014004,BGI_novel_T014000
25009	VARS1	valyl-tRNA synthetase 1	chr20	+	162	1	135	2	1	1	NM_053292_dup1,BGI_novel_T007403	BGI_novel_T007402
25050	CAMK4	calcium/calmodulin dependent protein kinase IV	chr18	+	10	5	3	7	0.169838	1	BGI_novel_T005819	BGI_novel_T005818
25124	STAT1	signal transducer and activator of transcription 1	chr9	-	21	6	18	12	0.292232	1	NM_001034164_dup1,NM_032612_dup1	BGI_novel_T013274
25153	MAS1*	MAS1 proto-oncogene, G protein-coupled receptor	chr1	+	1	2	0	2	0.614047	1	BGI_novel_T000177	BGI_novel_T000176
25153	MAS1*	MAS1 proto-oncogene, G protein-coupled receptor	chr1	+	21	27	12	23	0.830458	1	BGI_novel_T000177	BGI_novel_T000176,BGI_novel_T000175
25249	COQ7	coenzyme Q7, hydroxylase	chr1	-	18	38	6	34	0.242493	1	BGI_novel_T001016	NM_012785_dup1
25252	DLG1	discs large MAGUK scaffold protein 1	chr11	-	31	7	27	4	0.883894	1	BGI_novel_T002996,BGI_novel_T002993,BGI_novel_T002988,BGI_novel_T002992,NM_012788_dup1,BGI_novel_T002990,BGI_novel_T002994,BGI_novel_T002991,BGI_novel_T002989	BGI_novel_T002995
25262	ITPR1	inositol 1,4,5-trisphosphate receptor type 1	chr4	+	18	16	13	10	1	1	BGI_novel_T009349,BGI_novel_T009350,BGI_novel_T009348	NM_001270596_dup1,BGI_novel_T009351,NM_001007235_dup1,BGI_novel_T009352,NM_001270597_dup1,BGI_novel_T009347
25272	MAPK10	mitogen-activated protein kinase 10	chr14	+	48	44	41	37	1	1	BGI_novel_T004072,NM_012806_dup1	NM_001270556_dup1,NM_001318190_dup1
25367	ADARB1	adenosine deaminase RNA specific B1	chr20	+	42	17	47	25	0.887809	1	BGI_novel_T007505,NM_012894_dup1,NM_001111056_dup1	BGI_novel_T007504,NM_001111055_dup1,NM_001111057_dup1,BGI_novel_T007506
25486	MYO9B*	myosin IXB	chr16	+	6	14	21	12	0.0478412	1	BGI_novel_T005061,BGI_novel_T005057,BGI_novel_T005062,BGI_novel_T005058,BGI_novel_T005056,BGI_novel_T005055	NM_001271067_dup1,BGI_novel_T005060,NM_012984_dup1,BGI_novel_T005059,NM_001271066_dup1
25486	MYO9B*	myosin IXB	chr16	+	120	5	128	1	0.169709	1	BGI_novel_T005055	NM_001271067_dup1,NM_012984_dup1,BGI_novel_T005057,BGI_novel_T005062,BGI_novel_T005056,BGI_novel_T005059,NM_001271066_dup1
25516	PNOC	prepronociceptin	chr15	-	30	8	18	2	0.49999	1	BGI_novel_T004784	BGI_novel_T004785,BGI_novel_T004783
25532	RAB4A	RAB4A, member RAS oncogene family	chr19	+	123	0	113	4	1	1	NM_013019_dup1	BGI_novel_T006468
25559	ABCC8	ATP binding cassette subfamily C member 8	chr1	-	19	1	25	0	0.46666	1	BGI_novel_T000670	NM_013039_dup1
25574	UBTF	upstream binding transcription factor	chr10	-	1195	46	1038	33	1	1	BGI_novel_T002483	BGI_novel_T002481,BGI_novel_T002482
25613	PTPRZ1*	protein tyrosine phosphatase receptor type Z1	chr4	+	14583	0	12813	1	1	1	BGI_novel_T008998	BGI_novel_T008999
25613	PTPRZ1*	protein tyrosine phosphatase receptor type Z1	chr4	+	10845	68	9437	39	1	1	BGI_novel_T008997,NM_013080_dup1	BGI_novel_T008999
25690	AHR*	aryl hydrocarbon receptor	chr6	-	0	2	1	4	0.927248	1	NR_131775_dup1	NM_013149_dup1
25690	AHR*	aryl hydrocarbon receptor	chr6	-	0	2	1	1	0.46099	1	NR_131775_dup1	NR_131776_dup1
25690	AHR*	aryl hydrocarbon receptor	chr6	-	2	2	1	4	0.563553	1	NR_131776_dup1	NM_013149_dup1
25728	APOE	apolipoprotein E	chr1	-	20	50	11	35	1	1	NM_001270681_dup1	NM_138828_dup1
29332	STMN1	stathmin 1	chr5	+	4	4987	10	5386	1	1	BGI_novel_T010339	BGI_novel_T010338,NM_017166_dup1
29430	HAP1	huntingtin associated protein 1	chr10	-	222	0	253	1	1	1	BGI_novel_T002441	NM_177982_dup1
29474	CORO1B	coronin 1B	chr1	+	46	40	60	21	0.0372113	1	BGI_novel_T001281	BGI_novel_T001282
29479	Odf2	outer dense fiber of sperm tails 2	chr3	+	68	26	73	27	1	1	BGI_novel_T007846,BGI_novel_T007848	BGI_novel_T007847,NM_001145005_dup1,BGI_novel_T007849,NM_017213_dup1
29508	NFYA	nuclear transcription factor Y subunit alpha	chr9	+	51	26	41	12	0.450745	1	NM_012865_dup1,BGI_novel_T013042	BGI_novel_T013044
29524	LIMK2	LIM domain kinase 2	chr14	-	35	96	49	74	0.355903	1	BGI_novel_T004351	BGI_novel_T004352,NM_024135_dup1
29573	SLC37A4	solute carrier family 37 member 4	chr8	+	22	17	26	21	1	1	BGI_novel_T012324	BGI_novel_T012323
29667	Srsf5*	serine and arginine-rich splicing factor 5	chr6	+	354	188	537	182	0.0460938	1	NM_001195505_dup1	NM_001195506_dup1
29667	Srsf5*	serine and arginine-rich splicing factor 5	chr6	+	172	188	206	182	0.935118	1	NM_019257_dup1	NM_001195506_dup1
29667	Srsf5*	serine and arginine-rich splicing factor 5	chr6	+	365	172	547	206	0.84938	1	NM_001195505_dup1	NM_019257_dup1
29693	ATP2A2	ATPase sarcoplasmic/endoplasmic reticulum Ca2+ transporting 2	chr12	+	3655	1	3509	1	1	1	NR_027839_dup1	NM_001110139_dup1
29722	APBB1	amyloid beta precursor protein binding family B member 1	chr1	-	7	55	12	43	0.808381	1	BGI_novel_T000942	BGI_novel_T000943
29735	SLC16A7	solute carrier family 16 member 7	chr7	-	134	1	43	5	0.0142569	0.976568	BGI_novel_T011569,BGI_novel_T011570,BGI_novel_T011571	BGI_novel_T011568
29752	FAU	FAU ubiquitin like and ribosomal protein S30 fusion	chr1	+	951	269	876	286	1	1	NM_001012739_dup1	NM_001160231_dup1
56042	USO1	USO1 vesicle transport factor	chr14	-	274	2	245	0	0.639898	1	BGI_novel_T004111	NM_019379_dup1
56769	NDUFAF3	NADH:ubiquinone oxidoreductase complex assembly factor 3	chr8	-	81	19	61	12	1	1	NM_020080_dup1	NM_001033971_dup1
56785	RALGAPA1	Ral GTPase activating protein catalytic subunit alpha 1	chr6	-	12	29	16	34	1	1	BGI_novel_T010891,BGI_novel_T010893	BGI_novel_T010892,NM_020083_dup1
58961	AZIN1	antizyme inhibitor 1	chr7	-	348	0	346	2	1	1	NM_001301702_dup1,NM_022585_dup1	BGI_novel_T011629
59268	IP6K2	inositol hexakisphosphate kinase 2	chr8	+	1153	73	1168	120	0.082073	1	BGI_novel_T012802	BGI_novel_T012801
60357	PROM1	prominin 1	chr14	+	30	1	38	1	1	1	NM_021751_dup1,BGI_novel_T004271,NM_001110137_dup1,BGI_novel_T004275	BGI_novel_T004273,BGI_novel_T004272,BGI_novel_T004274
60391	NRXN1	neurexin 1	chr6	-	156	179	182	126	0.0561545	1	BGI_novel_T010655,BGI_novel_T010662,BGI_novel_T010657	BGI_novel_T010660,BGI_novel_T010656,BGI_novel_T010659,BGI_novel_T010661,BGI_novel_T010658
60416	PFKP	phosphofructokinase, platelet	chr17	-	158	3	186	16	0.0256329	1	BGI_novel_T005648	BGI_novel_T005651,NM_206847_dup1,BGI_novel_T005650
60445	TSC1	TSC complex subunit 1	chr3	+	4	0	5	2	0.378183	1	BGI_novel_T007817	BGI_novel_T007816
60450	MATK	megakaryocyte-associated tyrosine kinase	chr7	-	97	5	58	10	0.224877	1	NM_021859_dup1,BGI_novel_T011294,BGI_novel_T011296	BGI_novel_T011295
64030	KIT	KIT proto-oncogene, receptor tyrosine kinase	chr14	-	60	74	49	83	0.673315	1	NM_022264_dup1	BGI_novel_T004177
64158	TUBA1A	tubulin alpha 1a	chr7	-	275	2	252	0	1	1	BGI_novel_T012020	BGI_novel_T012018
64171	CARD9	caspase recruitment domain family member 9	chr3	-	55	90	49	80	1	1	BGI_novel_T007761	BGI_novel_T007762
64200	HNRNPF*	heterogeneous nuclear ribonucleoprotein F	chr4	+	0	14	2	10	0.524416	1	NM_001037285_dup1	NM_022397_dup1
64200	HNRNPF*	heterogeneous nuclear ribonucleoprotein F	chr4	+	246	57	251	63	1	1	BGI_novel_T009413	BGI_novel_T009412
64510	RBM10	RNA binding motif protein 10	chrX	-	50	37	46	30	1	1	NM_152861_dup1	BGI_novel_T013632,BGI_novel_T013633
64530	CNBP	CCHC-type zinc finger nucleic acid binding protein	chr4	-	405	227	392	266	1	1	NM_022598_dup1	BGI_novel_T009248
64538	ILKAP*	ILK associated serine/threonine phosphatase	chr9	-	8	32	16	22	0.159399	1	BGI_novel_T013512	NM_022606_dup1
64538	ILKAP*	ILK associated serine/threonine phosphatase	chr9	-	109	40	78	28	1	1	NM_022606_dup1	BGI_novel_T013512
64547	BCL2L11	BCL2 like 11	chr3	+	43	1	43	5	0.230273	1	NM_171988_dup1	BGI_novel_T008446,BGI_novel_T008445
64678	TFRC*	transferrin receptor	chr11	-	10	8	14	4	0.337638	1	BGI_novel_T002976	NM_022712_dup1
64678	TFRC*	transferrin receptor	chr11	-	3	8	7	4	0.209144	1	BGI_novel_T002975	NM_022712_dup1
64678	TFRC*	transferrin receptor	chr11	-	6	0	6	1	0.534608	1	BGI_novel_T002976	BGI_novel_T002975
65038	INPPL1	inositol polyphosphate phosphatase like 1	chr1	-	3	6	11	5	0.169072	1	BGI_novel_T000914	BGI_novel_T000915,NM_022944_dup1
65198	KCNH1	potassium voltage-gated channel subfamily H member 1	chr13	+	3	11	4	7	0.705503	1	BGI_novel_T003999	BGI_novel_T003998,NM_031742_dup1
65201	Clip1	CAP-GLY domain containing linker protein 1	chr12	+	33	37	37	41	1	1	BGI_novel_T003434	BGI_novel_T003435,NM_031745_dup1
79114	FGFR1	fibroblast growth factor receptor 1	chr16	-	177	106	203	124	1	1	NM_024146_dup1,BGI_novel_T005281	BGI_novel_T005282
79245	HSF1	heat shock transcription factor 1	chr7	+	19	13	9	9	0.84131	1	BGI_novel_T011769	BGI_novel_T011768,BGI_novel_T011766
80846	HNRNPL	heterogeneous nuclear ribonucleoprotein L	chr1	+	1430	1	1518	0	1	1	NM_001134760_dup1	NM_032619_dup1
80849	INPP4A*	inositol polyphosphate-4-phosphatase type I A	chr9	+	62	45	48	34	1	1	BGI_novel_T013209,BGI_novel_T013207	NM_031002_dup1,BGI_novel_T013206,BGI_novel_T013208
80849	INPP4A*	inositol polyphosphate-4-phosphatase type I A	chr9	+	44	0	41	2	0.587461	1	BGI_novel_T013209,BGI_novel_T013207	BGI_novel_T013206,BGI_novel_T013208
81024	ICA1	islet cell autoantigen 1	chr4	-	8	30	8	18	1	1	BGI_novel_T008972	NM_030844_dup1,BGI_novel_T008976,BGI_novel_T008975
81515	LYN	LYN proto-oncogene, Src family tyrosine kinase	chr5	+	13	1	16	1	1	1	NM_030857_dup1	NM_001111098_dup1
81738	NUP98	nucleoporin 98 and 96 precursor	chr1	-	18	34	16	35	1	1	NM_031074_dup1	BGI_novel_T000929,BGI_novel_T000928,BGI_novel_T000927
81812	THRA*	thyroid hormone receptor alpha	chr10	+	1098	1	934	0	1	1	BGI_novel_T002425	BGI_novel_T002424
81812	THRA*	thyroid hormone receptor alpha	chr10	+	2773	5	2408	11	1	1	BGI_novel_T002425	BGI_novel_T002422
81812	THRA*	thyroid hormone receptor alpha	chr10	+	2887	14	2515	17	1	1	BGI_novel_T002425	BGI_novel_T002423
81812	THRA*	thyroid hormone receptor alpha	chr10	+	2705	59	2368	40	1	1	BGI_novel_T002425	BGI_novel_T002424
81812	THRA*	thyroid hormone receptor alpha	chr10	+	119	14	116	17	0.971426	1	BGI_novel_T002422	BGI_novel_T002423
81812	THRA*	thyroid hormone receptor alpha	chr10	+	127	5	80	11	0.104381	1	BGI_novel_T002424	BGI_novel_T002422
81812	THRA*	thyroid hormone receptor alpha	chr10	+	241	14	187	17	0.537968	1	BGI_novel_T002424	BGI_novel_T002423
81825	CIRBP*	cold inducible RNA binding protein	chr7	-	766	0	729	1	1	1	BGI_novel_T011366	BGI_novel_T011362,BGI_novel_T011363,BGI_novel_T011365
81825	CIRBP*	cold inducible RNA binding protein	chr7	-	459	1	459	5	0.278718	1	BGI_novel_T011366	BGI_novel_T011362,BGI_novel_T011363,BGI_novel_T011365
81918	PARD3*	par-3 family cell polarity regulator	chr19	+	4	11	8	26	1	1	NM_031235_dup1	BGI_novel_T006510,BGI_novel_T006511,BGI_novel_T006515,BGI_novel_T006513
81918	PARD3*	par-3 family cell polarity regulator	chr19	+	5	10	3	10	0.793281	1	BGI_novel_T006512	BGI_novel_T006514,BGI_novel_T006509
83499	PSMD4	proteasome 26S subunit, non-ATPase 4	chr2	-	125	114	134	107	1	1	NM_031331_dup1	BGI_novel_T007093
83586	USF1	upstream transcription factor 1	chr13	+	191	59	225	69	1	1	BGI_novel_T003872,NM_031777_dup1	BGI_novel_T003871
83624	PPIG	peptidylprolyl isomerase G	chr3	+	46	11	60	6	0.224483	1	BGI_novel_T008100	BGI_novel_T008099
83809	NSFL1C	NSFL1 cofactor	chr3	+	196	14	266	17	1	1	BGI_novel_T008573	NM_031981_dup1
84009	KALRN	kalirin RhoGEF kinase	chr11	+	137	17	129	19	1	1	BGI_novel_T002947,BGI_novel_T002948,BGI_novel_T002944,NM_032062_dup1,BGI_novel_T002951,BGI_novel_T002943,BGI_novel_T002942,BGI_novel_T002949,BGI_novel_T002950,BGI_novel_T002945	BGI_novel_T002941,BGI_novel_T002946
84050	ENPP2	ectonucleotide pyrophosphatase/phosphodiesterase 2	chr7	-	7	4	18	8	0.983375	1	BGI_novel_T011671,BGI_novel_T011672,NM_057104_dup1	BGI_novel_T011670,BGI_novel_T011669
84382	TCF4	transcription factor 4	chr18	+	143	206	118	149	1	1	BGI_novel_T006037,BGI_novel_T006038,BGI_novel_T006035,BGI_novel_T006032	BGI_novel_T006034,BGI_novel_T006036,BGI_novel_T006033,NM_053369_dup1,BGI_novel_T006039
84391	KIF2A	kinesin family member 2A	chr2	-	103	15	105	7	0.402953	1	NM_053376_dup1,BGI_novel_T006635	BGI_novel_T006634
84424	TLE3*	TLE family member 3, transcriptional corepressor	chr8	+	61	26	60	22	1	1	BGI_novel_T012464,BGI_novel_T012459,BGI_novel_T012461,BGI_novel_T012460,BGI_novel_T012462,BGI_novel_T012463	NM_053400_dup1
84424	TLE3*	TLE family member 3, transcriptional corepressor	chr8	+	30	41	37	50	1	1	BGI_novel_T012460,BGI_novel_T012462	BGI_novel_T012461,NM_053400_dup1,BGI_novel_T012463
84424	TLE3*	TLE family member 3, transcriptional corepressor	chr8	+	41	77	31	69	1	1	BGI_novel_T012464,BGI_novel_T012460,BGI_novel_T012463	BGI_novel_T012459,BGI_novel_T012461,BGI_novel_T012462
84478	UFD1	ubiquitin recognition factor in ER associated degradation 1	chr11	-	37	16	44	17	1	1	NM_053418_dup1	BGI_novel_T003059
84494	TRPC4	transient receptor potential cation channel subfamily C member 4	chr2	+	63	10	31	8	0.690848	1	BGI_novel_T006855,NM_001083115_dup1,NM_080396_dup1	BGI_novel_T006856
84573	OTOF	otoferlin	chr6	+	19	1	11	10	0.00573408	0.94337	BGI_novel_T010728	BGI_novel_T010729
84598	JAK1	Janus kinase 1	chr5	-	309	1	326	0	1	1	BGI_novel_T010014	NM_053466_dup1,BGI_novel_T010015
85262	SLC25A27	solute carrier family 25 member 27	chr9	+	11	4	12	8	0.634265	1	BGI_novel_T013122	BGI_novel_T013120
85263	SLC25A14	solute carrier family 25 member 14	chrX	+	16	4	13	6	0.66552	1	BGI_novel_T014118,NM_053501_dup1	BGI_novel_T014116
85423	TFPT	TCF3 fusion partner	chr1	+	32	13	36	16	1	1	BGI_novel_T000243	BGI_novel_T000244
89806	TIE1	tyrosine kinase with immunoglobulin like and EGF like domains 1	chr5	-	20	11	22	8	0.766555	1	NM_053545_dup1	BGI_novel_T010140
89807	ANGPT1	angiopoietin 1	chr7	-	4	17	6	9	0.326188	1	BGI_novel_T011644	NM_053546_dup1
89841	PCYT2*	phosphate cytidylyltransferase 2, ethanolamine	chr10	-	37	10	36	15	0.652193	1	BGI_novel_T002706	NM_053568_dup1
89841	PCYT2*	phosphate cytidylyltransferase 2, ethanolamine	chr10	-	82	1	77	0	0.830483	1	BGI_novel_T002706	NM_053568_dup1,BGI_novel_T002707
93646	SEC31A	SEC31 homolog A, COPII coat complex component	chr14	+	23	45	25	42	1	1	BGI_novel_T004082,NM_033021_dup1	BGI_novel_T004081
94165	CABIN1	calcineurin binding protein 1	chr20	+	18	48	40	44	0.0832651	1	NM_053575_dup1	BGI_novel_T007547,BGI_novel_T007546
94193	MADD	MAP kinase activating death domain	chr3	-	88	38	72	56	0.150251	1	BGI_novel_T008221,BGI_novel_T008215,BGI_novel_T008218,BGI_novel_T008219	NM_053585_dup1,BGI_novel_T008217,BGI_novel_T008216,BGI_novel_T008220
94270	NNAT	neuronatin	chr3	+	759	22	764	25	1	1	NR_073089_dup1,NM_053601_dup1	NM_001270867_dup1
94271	ATP5PF	ATP synthase peripheral stalk subunit F6	chr11	-	1	0	1	3	0.369861	1	BGI_novel_T002758	BGI_novel_T002757
113990	HMGN3	high mobility group nucleosomal binding domain 3	chr8	-	29	91	62	102	0.173525	1	NM_001201355_dup1,NM_001201353_dup1	NM_001201354_dup1
114107	KREMEN1	kringle containing transmembrane protein 1	chr14	-	0	4	6	5	0.0955806	1	NM_053649_dup1	BGI_novel_T004383
114488	RBM3	RNA binding motif protein 3	chrX	+	314	277	422	277	0.41297	1	BGI_novel_T013674	BGI_novel_T013675
114558	BECN1	beclin 1	chr10	-	47	105	35	109	0.823939	1	NM_053739_dup1,BGI_novel_T002465	NM_001034117_dup1
114589	CNTN5	contactin 5	chr8	-	8	8	8	9	1	1	BGI_novel_T012129	BGI_novel_T012130
114901	SORBS2*	sorbin and SH3 domain containing 2	chr16	-	0	18	2	14	0.476401	1	NM_053770_dup1	BGI_novel_T005203,BGI_novel_T005204,BGI_novel_T005208,BGI_novel_T005207,BGI_novel_T005209,BGI_novel_T005201,BGI_novel_T005206,BGI_novel_T005202,BGI_novel_T005205
114901	SORBS2*	sorbin and SH3 domain containing 2	chr16	-	36	6	35	3	0.813195	1	BGI_novel_T005204,BGI_novel_T005208,BGI_novel_T005207,BGI_novel_T005209,BGI_novel_T005201,BGI_novel_T005202,BGI_novel_T005205	BGI_novel_T005203,BGI_novel_T005206
116563	AP2M1	adaptor related protein complex 2 subunit mu 1	chr11	-	41	5	47	5	1	1	BGI_novel_T003045	BGI_novel_T003044
116595	NRXN2	neurexin 2	chr1	+	2	20	1	18	1	1	NM_053846_dup1	BGI_novel_T001340,BGI_novel_T001347,BGI_novel_T001343,BGI_novel_T001346
116659	Dync1i2	dynein cytoplasmic 1 intermediate chain 2	chr3	+	67	0	45	2	0.37664	1	NM_001270625_dup1,NM_053880_dup1,NM_001270624_dup1	BGI_novel_T008120
116666	LMAN1	lectin, mannose binding 1	chr18	-	3	8	8	5	0.176675	1	BGI_novel_T006016,BGI_novel_T006013	BGI_novel_T006018,BGI_novel_T006015
116668	MYT1L	myelin transcription factor 1 like	chr6	+	17	248	14	242	1	1	NM_053888_dup1	BGI_novel_T010802
116675	Pgap2	post-GPI attachment to proteins 2	chr1	+	3	8	9	9	0.375992	1	BGI_novel_T000930	NM_053895_dup1
116680	PTPRU	protein tyrosine phosphatase receptor type U	chr5	-	21	12	29	13	0.979151	1	BGI_novel_T010294,NM_001191575_dup1	BGI_novel_T010293,BGI_novel_T010295
116689	PTPN6	protein tyrosine phosphatase non-receptor type 6	chr4	-	1	0	6	1	0.956948	1	BGI_novel_T009467	NM_053908_dup1,BGI_novel_T009468
116728	SEPTIN5	septin 5	chr11	+	2006	70	1763	62	1	1	BGI_novel_T003061	BGI_novel_T003060,BGI_novel_T003062
116740	B3GNT5	UDP-GlcNAc:betaGal beta-1,3-N-acetylglucosaminyltransferase 5	chr11	-	1	6	1	10	1	1	BGI_novel_T003056	NM_053932_dup1
117020	MCF2L	MCF.2 cell line derived transforming sequence like	chr16	-	115	22	114	25	1	1	BGI_novel_T005331,BGI_novel_T005332	NM_053951_dup1
117039	GPS1	G protein pathway suppressor 1	chr10	+	75	108	84	135	1	1	BGI_novel_T002719	BGI_novel_T002720
117062	HMGA1	high mobility group AT-hook 1	chr20	+	181	51	150	56	0.849046	1	BGI_novel_T007453	BGI_novel_T007454
117287	PARK7	Parkinsonism associated deglycase	chr5	-	243	19	213	18	1	1	NM_001277250_dup1,NM_001277249_dup1,NM_001277251_dup1,BGI_novel_T010533	BGI_novel_T010534,NM_001277252_dup1
117536	NSMF*	NMDA receptor synaptonuclear signaling and neuronal migration factor	chr3	+	236	0	265	2	0.531651	1	BGI_novel_T007731	NM_057190_dup1,NR_073057_dup1,BGI_novel_T007733
117536	NSMF*	NMDA receptor synaptonuclear signaling and neuronal migration factor	chr3	+	377	4	440	2	0.55946	1	BGI_novel_T007732	NM_001270626_dup1,NM_057190_dup1,NR_073057_dup1,NM_001270627_dup1,NM_001270628_dup1,BGI_novel_T007734,BGI_novel_T007733
117536	NSMF*	NMDA receptor synaptonuclear signaling and neuronal migration factor	chr3	+	227	4	267	2	0.53941	1	BGI_novel_T007735,BGI_novel_T007731	NM_001270626_dup1,NM_057190_dup1,NR_073057_dup1,NM_001270627_dup1,NM_001270628_dup1,BGI_novel_T007734,BGI_novel_T007733
117955	SLC4A7	solute carrier family 4 member 7	chr15	-	30	5	26	13	0.145841	1	BGI_novel_T004551,NM_001270861_dup1,BGI_novel_T004550,NM_058211_dup1	NM_001270860_dup1
124461	PACSIN2*	protein kinase C and casein kinase substrate in neurons 2	chr7	-	5	24	5	49	0.773024	1	BGI_novel_T011875	BGI_novel_T011874
124461	PACSIN2*	protein kinase C and casein kinase substrate in neurons 2	chr7	-	4	5	6	1	0.164818	1	BGI_novel_T011875	BGI_novel_T011874
140671	Phkg2	phosphorylase kinase catalytic subunit gamma 2	chr1	+	57	8	64	1	0.0620601	1	BGI_novel_T001119,NM_080584_dup1	BGI_novel_T001120
140694	DNM1	dynamin 1	chr3	-	199	23	144	26	0.869747	1	BGI_novel_T007892,BGI_novel_T007898,BGI_novel_T007894,BGI_novel_T007893,NM_080689_dup1,BGI_novel_T007897,BGI_novel_T007896	BGI_novel_T007899,BGI_novel_T007895,BGI_novel_T007891
170641	ADGRL3	adhesion G protein-coupled receptor L3	chr14	-	24	4	14	1	0.632414	1	BGI_novel_T004154	BGI_novel_T004153
170848	KCNQ2	potassium voltage-gated channel subfamily Q member 2	chr3	-	9	164	5	148	1	1	BGI_novel_T008800,BGI_novel_T008801	BGI_novel_T008797,BGI_novel_T008798,NM_133322_dup1
170897	SPHK1*	sphingosine kinase 1	chr10	+	10	2	10	2	1	1	NM_001270811_dup1	NM_001270809_dup1
170897	SPHK1*	sphingosine kinase 1	chr10	+	10	2	8	2	1	1	NM_001270810_dup1	NM_001270809_dup1
170927	CLCC1	chloride channel CLIC like 1	chr2	+	15	14	21	19	1	1	BGI_novel_T007191	BGI_novel_T007190
170956	YTHDC1	YTH domain containing 1	chr14	-	287	45	348	52	1	1	BGI_novel_T004134	BGI_novel_T004137,NM_133423_dup1,BGI_novel_T004135,BGI_novel_T004136
171039	RPH3A	rabphilin 3A	chr12	+	53	71	56	77	1	1	BGI_novel_T003485,NM_133518_dup1	BGI_novel_T003488,BGI_novel_T003486,BGI_novel_T003487
171041	KLC1*	kinesin light chain 1	chr6	+	260	368	246	365	1	1	BGI_novel_T011186	BGI_novel_T011190,BGI_novel_T011187
171041	KLC1*	kinesin light chain 1	chr6	+	813	0	823	16	1	1	NM_001081974_dup1,NM_001081973_dup1,BGI_novel_T011186,BGI_novel_T011188,NM_001081972_dup1,BGI_novel_T011187	BGI_novel_T011189,BGI_novel_T011190
171041	KLC1*	kinesin light chain 1	chr6	+	5	1002	5	952	1	1	BGI_novel_T011189	NM_001081974_dup1,NM_001081973_dup1,BGI_novel_T011186,BGI_novel_T011190,BGI_novel_T011188,NM_001081972_dup1,BGI_novel_T011187
171061	Mrpl17	mitochondrial ribosomal protein L17	chr1	-	635	8	591	3	1	1	NM_001313842_dup1	NM_001313843_dup1
171381	PSD	pleckstrin and Sec7 domain containing	chr1	-	72	23	67	20	1	1	BGI_novel_T001590	BGI_novel_T001589
171411	TMEM176B*	transmembrane protein 176B	chr4	-	28	2	46	6	0.698874	1	NM_134390_dup1	NM_001270591_dup1,NM_001270593_dup1
171411	TMEM176B*	transmembrane protein 176B	chr4	-	23	3	50	2	0.345451	1	NM_001270589_dup1	NM_001270592_dup1,NM_001270594_dup1
171411	TMEM176B*	transmembrane protein 176B	chr4	-	11	3	10	2	0.984369	1	NM_001270590_dup1	NM_001270592_dup1,NM_001270594_dup1
171434	PHLDB1	pleckstrin homology like domain family B member 1	chr8	-	9	64	15	37	0.15582	1	BGI_novel_T012336	BGI_novel_T012333,BGI_novel_T012337,BGI_novel_T012334,BGI_novel_T012332,NM_001191578_dup1,BGI_novel_T012335
171447	ADGRL2*	adhesion G protein-coupled receptor L2	chr2	-	47	8	36	10	0.694218	1	NM_001302209_dup1,BGI_novel_T007328,NM_001190475_dup1,NM_134408_dup1,BGI_novel_T007325,BGI_novel_T007324,BGI_novel_T007330,BGI_novel_T007323,BGI_novel_T007329	BGI_novel_T007327,NM_001302210_dup1,NM_001302208_dup1
171447	ADGRL2*	adhesion G protein-coupled receptor L2	chr2	-	12	2	18	1	0.669688	1	BGI_novel_T007328,BGI_novel_T007322,BGI_novel_T007325,BGI_novel_T007324,BGI_novel_T007330,BGI_novel_T007323,BGI_novel_T007329,BGI_novel_T007326	BGI_novel_T007327
171454	NACC1	nucleus accumbens associated 1	chr19	-	103	31	88	23	1	1	NM_134413_dup1	BGI_novel_T006245
171501	RNF38*	ring finger protein 38	chr5	-	40	18	27	10	1	1	BGI_novel_T009805	BGI_novel_T009806
171501	RNF38*	ring finger protein 38	chr5	-	46	24	29	34	0.149546	1	BGI_novel_T009807,BGI_novel_T009805	BGI_novel_T009804,BGI_novel_T009806
171571	GRIP2	glutamate receptor interacting protein 2	chr4	+	17	9	18	8	1	1	NM_138535_dup1,BGI_novel_T009289	BGI_novel_T009288
192215	SLC9A5	solute carrier family 9 member A5	chr19	+	88	2	70	6	0.185439	1	BGI_novel_T006322	BGI_novel_T006323,BGI_novel_T006320,BGI_novel_T006321
192268	GLS2	glutaminase 2	chr7	+	13	4	4	3	0.526151	1	NM_001270787_dup1	NM_001270786_dup1
192351	FBXO6	F-box protein 6	chr5	-	18	12	24	17	1	1	BGI_novel_T010489	BGI_novel_T010488
245924	SCAF4	SR-related CTD associated factor 4	chr11	-	10	12	14	4	0.0853293	1	BGI_novel_T002774	NM_001037347_dup1,BGI_novel_T002773
245957	DDX46	DEAD-box helicase 46	chr17	-	59	53	69	53	1	1	NM_139098_dup1	BGI_novel_T005422
245975	SETD4*	SET domain containing 4	chr11	-	170	5	234	5	0.937566	1	BGI_novel_T002801	BGI_novel_T002807,BGI_novel_T002806,BGI_novel_T002805,BGI_novel_T002803,NM_001113747_dup1
245975	SETD4*	SET domain containing 4	chr11	-	30	25	25	22	1	1	BGI_novel_T002802,BGI_novel_T002804,BGI_novel_T002807,NM_001113747_dup1	BGI_novel_T002801,BGI_novel_T002806,BGI_novel_T002805,BGI_novel_T002803
246060	Cdkn1c	cyclin-dependent kinase inhibitor 1C (P57)	chr1	-	19	37	16	27	1	1	BGI_novel_T001235	BGI_novel_T001237
246152	WDR44	WD repeat domain 44	chrX	+	15	10	17	5	0.383485	1	BGI_novel_T014055,BGI_novel_T014057	BGI_novel_T014058,NM_001100823_dup1,BGI_novel_T014056
246211	HSD3B7	hydroxy-delta-5-steroid dehydrogenase, 3 beta- and steroid delta-isomerase 7	chr1	+	62	3	74	2	0.781086	1	BGI_novel_T001131	BGI_novel_T001130
246264	ZNF382	zinc finger protein 382	chr1	+	9	0	15	9	0.0412736	1	BGI_novel_T000510,BGI_novel_T000512	BGI_novel_T000511
246279	ZNF180	zinc finger protein 180	chr1	+	177	0	157	1	1	1	NM_001271280_dup1	NM_144757_dup1
246280	SLC15A4	solute carrier family 15 member 4	chr12	+	19	13	17	9	0.933872	1	BGI_novel_T003392	BGI_novel_T003393
257646	FRMD6	FERM domain containing 6	chr6	+	6	5	1	2	0.688038	1	BGI_novel_T010936,BGI_novel_T010937	NM_001271054_dup1
259269	ERC2	ELKS/RAB6-interacting/CAST family member 2	chr16	+	16	101	21	99	1	1	BGI_novel_T004965	BGI_novel_T004966,NM_170787_dup1,BGI_novel_T004961,BGI_novel_T004960,BGI_novel_T004967,BGI_novel_T004964,BGI_novel_T004963,BGI_novel_T004959,BGI_novel_T004962
259271	APTX	aprataxin	chr5	-	81	5	78	9	0.632441	1	BGI_novel_T009750	BGI_novel_T009754
282587	CTTNBP2	cortactin binding protein 2	chr4	-	15	38	10	57	0.704869	1	NM_001114401_dup1	BGI_novel_T008986
282837	FIBP	FGF1 intracellular binding protein	chr1	+	31	66	31	71	1	1	BGI_novel_T001313	NM_172334_dup1
287095	ZNF205*	zinc finger protein 205	chr10	-	25	12	24	9	0.947442	1	NM_001105765_dup1	BGI_novel_T001761
287095	ZNF205*	zinc finger protein 205	chr10	-	104	12	105	9	0.913335	1	BGI_novel_T001762	BGI_novel_T001761
287110	TBC1D24	TBC1 domain family member 24	chr10	-	547	1	528	6	0.156935	1	BGI_novel_T001777,BGI_novel_T001775	BGI_novel_T001774,BGI_novel_T001776
287119	ZNF598	zinc finger protein 598, E3 ubiquitin ligase	chr10	+	46	37	36	27	1	1	BGI_novel_T001805	NM_001105770_dup1
287173	BOD1	biorientation of chromosomes in cell division 1	chr10	+	2	169	3	133	1	1	NR_073160_dup1	NM_001013854_dup1
287249	CNOT6	CCR4-NOT transcription complex subunit 6	chr10	-	10	18	18	16	0.354374	1	BGI_novel_T001927	BGI_novel_T001928
287269	Clk4	CDC-like kinase 4	chr10	+	106	0	147	2	0.352849	1	BGI_novel_T001952	BGI_novel_T001953,BGI_novel_T001951
287361	ZNF496*	zinc finger protein 496	chr10	-	117	10	109	13	0.841694	1	BGI_novel_T002013,BGI_novel_T002011,NM_001271396_dup1	BGI_novel_T002014,BGI_novel_T002015,BGI_novel_T002012
287361	ZNF496*	zinc finger protein 496	chr10	-	31	6	47	15	0.642549	1	BGI_novel_T002013,BGI_novel_T002015,NM_001271396_dup1,BGI_novel_T002012	BGI_novel_T002014,BGI_novel_T002011
287406	ADPRM	ADP-ribose/CDP-alcohol diphosphatase, manganese dependent	chr10	-	5	25	3	28	1	1	BGI_novel_T002096	BGI_novel_T002097,NM_001009246_dup1
287420	PFAS	phosphoribosylformylglycinamidine synthase	chr10	-	10	35	21	41	0.804285	1	BGI_novel_T002105	BGI_novel_T002106,BGI_novel_T002104,NM_001105791_dup1
287446	ELP5	elongator acetyltransferase complex subunit 5	chr10	-	117	6	110	0	1	1	BGI_novel_T002139	NM_001001718_dup1
287537	ABR	ABR activator of RhoGEF and GTPase	chr10	-	171	20	163	28	0.859937	1	BGI_novel_T002227	NM_001105814_dup1,BGI_novel_T002228
287930	TOP3B	DNA topoisomerase III beta	chr11	-	1	18	9	19	0.0937668	1	BGI_novel_T003104	BGI_novel_T003103
287979	PARL	presenilin associated rhomboid like	chr11	+	77	4	82	3	1	1	BGI_novel_T003052,NM_001035249_dup1	BGI_novel_T003053,BGI_novel_T003054
288238	PIGP	phosphatidylinositol glycan anchor biosynthesis class P	chr11	-	51	7	48	6	1	1	BGI_novel_T002815	NM_001099758_dup1
288525	DHRSX*	dehydrogenase/reductase X-linked	chr12	+	41	113	38	122	1	1	BGI_novel_T003282	NM_001105914_dup1
288525	DHRSX*	dehydrogenase/reductase X-linked	chr12	+	402	3	429	2	1	1	BGI_novel_T003276	BGI_novel_T003275,BGI_novel_T003274
288527	ASMTL	acetylserotonin O-methyltransferase like	chr12	+	17	31	17	30	1	1	BGI_novel_T003283	NM_001105915_dup1
288563	ACTL6B	actin like 6B	chr12	-	14	75	14	77	1	1	BGI_novel_T003299	NM_001105917_dup1
288595	NSUN5	NOP2/Sun RNA methyltransferase 5	chr12	-	43	15	39	13	1	1	BGI_novel_T003334,NM_001191593_dup1	BGI_novel_T003333
288654	MPHOSPH9	M-phase phosphoprotein 9	chr12	+	16	0	2	3	0.0107742	0.94337	BGI_novel_T003421,NM_001170554_dup1,BGI_novel_T003420	BGI_novel_T003422
289222	NIT1	nitrilase 1	chr13	-	44	14	17	8	0.768059	1	NM_001082580_dup1	NM_182668_dup1
289382	INTS7	integrator complex subunit 7	chr13	+	0	65	7	81	1	1	BGI_novel_T003987	NM_001191675_dup1
289457	KLHL8	kelch like family member 8	chr14	+	31	7	35	12	0.745656	1	BGI_novel_T004066	BGI_novel_T004067
289786	Nacad*	NAC alpha domain containing	chr14	-	7	24	21	9	0.00126927	0.771917	BGI_novel_T004403	NM_001100655_dup1
289786	Nacad*	NAC alpha domain containing	chr14	-	17	10	20	24	0.34306	1	BGI_novel_T004402	BGI_novel_T004404
289810	C1d/LOC100912037	C1D nuclear receptor corepressor	chr14	+	30	23	15	10	1	1	BGI_novel_T004423	BGI_novel_T004422
289900	FAM149B1	family with sequence similarity 149 member B1	chr15	-	46	17	48	20	1	1	BGI_novel_T004528,BGI_novel_T004523,BGI_novel_T004527,BGI_novel_T004521,BGI_novel_T004530	BGI_novel_T004522,BGI_novel_T004525,BGI_novel_T004529,NM_001013878_dup1
289993	Cdkn3	cyclin-dependent kinase inhibitor 3	chr15	+	5	8	0	8	0.0784238	1	BGI_novel_T004595	BGI_novel_T004594,NM_001106028_dup1
290046	HNRNPC	heterogeneous nuclear ribonucleoprotein C	chr15	-	0	5	3	4	0.198874	1	BGI_novel_T004632,NM_001277600_dup1,BGI_novel_T004633,BGI_novel_T004630	BGI_novel_T004631,NM_001277602_dup1,NM_001277601_dup1,BGI_novel_T004634
290447	MYCBP2	MYC binding protein 2	chr15	-	24	75	24	92	1	1	BGI_novel_T004888,BGI_novel_T004891	BGI_novel_T004889,BGI_novel_T004887,BGI_novel_T004890,NM_001106055_dup1
290533	SLMAP	sarcolemma associated protein	chr16	-	20	30	13	20	1	1	BGI_novel_T004945	NM_001106060_dup1
290668	MAU2	MAU2 sister chromatid cohesion factor	chr16	+	22	13	11	7	1	1	NM_001106077_dup1	BGI_novel_T005114,BGI_novel_T005113
290669	GATAD2A	GATA zinc finger domain containing 2A	chr16	+	24	76	37	87	0.904671	1	BGI_novel_T005116,BGI_novel_T005117,BGI_novel_T005119	BGI_novel_T005118,BGI_novel_T005115,BGI_novel_T005120
290679	INTS10*	integrator complex subunit 10	chr16	-	347	23	293	21	1	1	BGI_novel_T005131	BGI_novel_T005132,BGI_novel_T005128
290679	INTS10*	integrator complex subunit 10	chr16	-	143	2	175	0	0.355448	1	BGI_novel_T005129	BGI_novel_T005132
290831	NSD3	nuclear receptor binding SET domain protein 3	chr16	-	35	10	20	8	0.869608	1	NM_001106090_dup1,BGI_novel_T005276,BGI_novel_T005275,BGI_novel_T005278	BGI_novel_T005277
290833	TM2D2	TM2 domain containing 2	chr16	-	16	12	41	13	0.199236	1	BGI_novel_T005287,BGI_novel_T005285	BGI_novel_T005286
290997	UIMC1*	ubiquitin interaction motif containing 1	chr17	+	69	2	94	0	0.227124	1	BGI_novel_T005444	NM_001013884_dup1,BGI_novel_T005443
290997	UIMC1*	ubiquitin interaction motif containing 1	chr17	+	28	1	37	1	1	1	NM_001013884_dup1	BGI_novel_T005443
291259	ZMYND11*	zinc finger MYND-type containing 11	chr17	-	108	24	129	8	0.0097893	0.94337	BGI_novel_T005637	BGI_novel_T005638
291259	ZMYND11*	zinc finger MYND-type containing 11	chr17	-	142	101	126	126	0.678604	1	BGI_novel_T005633,NM_203367_dup1,NM_203369_dup1,BGI_novel_T005636	BGI_novel_T005635,NM_203368_dup1,BGI_novel_T005639,BGI_novel_T005638,BGI_novel_T005637,BGI_novel_T005634,NM_203366_dup1
291259	ZMYND11*	zinc finger MYND-type containing 11	chr17	-	66	3	72	0	0.219535	1	BGI_novel_T005637	BGI_novel_T005638
291689	CDC23	cell division cycle 23	chr18	-	849	26	852	35	0.738904	1	BGI_novel_T005838	BGI_novel_T005839
291787	RBBP8	RB binding protein 8, endonuclease	chr18	+	21	14	20	11	1	1	BGI_novel_T005750	BGI_novel_T005751
291841	CNOT1*	CCR4-NOT transcription complex subunit 1	chr19	+	36	42	63	54	0.721746	1	BGI_novel_T006137,BGI_novel_T006133,BGI_novel_T006128	BGI_novel_T006140,BGI_novel_T006131
291841	CNOT1*	CCR4-NOT transcription complex subunit 1	chr19	+	35	61	29	79	0.519517	1	BGI_novel_T006134,BGI_novel_T006129,BGI_novel_T006139,BGI_novel_T006130,BGI_novel_T006140,BGI_novel_T006137	BGI_novel_T006131,BGI_novel_T006138,BGI_novel_T006135,BGI_novel_T006132,NM_001134840_dup1,BGI_novel_T006133,BGI_novel_T006128,BGI_novel_T006136
291874	NUP93	nucleoporin 93	chr19	-	9	38	10	39	1	1	BGI_novel_T006162	NM_001011925_dup1
291939	MMAA	metabolism of cobalamin associated A	chr19	+	15	6	27	5	0.521833	1	NM_001106174_dup1,BGI_novel_T006289	BGI_novel_T006291,BGI_novel_T006290
291961	EXOC3L1*	exocyst complex component 3 like 1	chr19	-	231	36	233	43	1	1	BGI_novel_T006306,BGI_novel_T006312,BGI_novel_T006310,BGI_novel_T006309	BGI_novel_T006307
291961	EXOC3L1*	exocyst complex component 3 like 1	chr19	-	800	31	789	50	0.296057	1	BGI_novel_T006308	BGI_novel_T006311,BGI_novel_T006306,BGI_novel_T006312,BGI_novel_T006310,BGI_novel_T006314,BGI_novel_T006309
291961	EXOC3L1*	exocyst complex component 3 like 1	chr19	-	1078	31	1047	50	0.328823	1	BGI_novel_T006313	BGI_novel_T006311,BGI_novel_T006306,BGI_novel_T006312,BGI_novel_T006310,BGI_novel_T006314,BGI_novel_T006309
291961	EXOC3L1*	exocyst complex component 3 like 1	chr19	-	6	1	7	0	0.611706	1	BGI_novel_T006306,BGI_novel_T006312,BGI_novel_T006310,BGI_novel_T006309	BGI_novel_T006307
291961	EXOC3L1*	exocyst complex component 3 like 1	chr19	-	2	2	1	0	0.566155	1	BGI_novel_T006313	BGI_novel_T006308
291963	TMEM208	transmembrane protein 208	chr19	+	33	55	30	74	0.646928	1	BGI_novel_T006316	NM_001106179_dup1
292023	AARS1	alanyl-tRNA synthetase 1	chr19	-	448	0	360	1	1	1	BGI_novel_T006386	NM_001100517_dup1
292584	FIZ1	FLT3 interacting zinc finger 1	chr1	+	54	13	59	20	0.740275	1	BGI_novel_T000301	BGI_novel_T000300
292875	ASPDH	aspartate dehydrogenase domain containing	chr1	+	29	0	44	2	0.519244	1	BGI_novel_T000595	BGI_novel_T000594
292887	AKT1S1*	AKT1 substrate 1	chr1	+	76	15	63	9	0.813146	1	BGI_novel_T000619	BGI_novel_T000617
292887	AKT1S1*	AKT1 substrate 1	chr1	+	25	14	14	6	0.946933	1	BGI_novel_T000619	BGI_novel_T000618
292887	AKT1S1*	AKT1 substrate 1	chr1	+	64	15	50	9	0.909054	1	BGI_novel_T000618	BGI_novel_T000617
292994	TJP1*	tight junction protein 1	chr1	-	11	9	15	18	0.769175	1	BGI_novel_T000727,BGI_novel_T000728,BGI_novel_T000732	BGI_novel_T000733,BGI_novel_T000730
292994	TJP1*	tight junction protein 1	chr1	-	34	11	31	15	0.710417	1	BGI_novel_T000729,BGI_novel_T000731	BGI_novel_T000727,BGI_novel_T000728,BGI_novel_T000732
292994	TJP1*	tight junction protein 1	chr1	-	34	9	31	18	0.232927	1	BGI_novel_T000729,BGI_novel_T000731	BGI_novel_T000733,BGI_novel_T000730
293104	EED	embryonic ectoderm development	chr1	-	12	9	15	6	0.546745	1	NM_001106278_dup1	BGI_novel_T000837
293343	FAM160A2	family with sequence similarity 160 member A2	chr1	-	50	22	43	20	1	1	NM_001005538_dup1	BGI_novel_T000941
293561	RNF152	ring finger protein 152	chr13	-	2	3	1	5	0.596174	1	BGI_novel_T003604,BGI_novel_T003603	BGI_novel_T003602
293645	PPFIA1	PTPRF interacting protein alpha 1	chr1	-	2	44	5	41	1	1	BGI_novel_T001255,BGI_novel_T001256,BGI_novel_T001258	BGI_novel_T001257,NM_001106320_dup1
293663	RBM4	RNA binding motif protein 4	chr1	-	77	32	100	38	1	1	BGI_novel_T001301,BGI_novel_T001303	BGI_novel_T001302,BGI_novel_T001299
293856	PDZD4	PDZ domain containing 4	chrX	+	57	5	86	0	0.507442	1	BGI_novel_T014174	NM_001135836_dup1
294004	Dpcd	deleted in primary ciliary dyskinesia	chr1	+	115	20	98	20	1	1	BGI_novel_T001571	NM_001013905_dup1
294007	PPRC1	PPARG related coactivator 1	chr1	+	31	7	29	9	0.989951	1	BGI_novel_T001578,NM_001106363_dup1,BGI_novel_T001579	BGI_novel_T001582,BGI_novel_T001580
294258	Nelfe	negative elongation factor complex member E	chr20	+	64	12	46	12	0.787903	1	BGI_novel_T007393	NM_001165901_dup1
294336	PCBP3	poly(rC) binding protein 3	chr20	+	20	15	24	10	0.51827	1	BGI_novel_T007514,BGI_novel_T007512	BGI_novel_T007511,NM_001011945_dup1,BGI_novel_T007513
294513	DNAJB12	DnaJ heat shock protein family (Hsp40) member B12	chr20	+	6	9	17	1	0.00226369	0.771917	BGI_novel_T007611	BGI_novel_T007612
294753	MOCS2	molybdenum cofactor synthesis 2	chr2	+	64	21	64	11	0.372138	1	NM_001007633_dup1,NM_001162413_dup1	BGI_novel_T006658
294978	RGD1307100	similar to RIKEN cDNA D630029K19	chr2	+	123	13	125	11	1	1	BGI_novel_T006818,BGI_novel_T006820,BGI_novel_T006814,BGI_novel_T006817,BGI_novel_T006816,BGI_novel_T006815	BGI_novel_T006819
295672	FKBP7	FKBP prolyl isomerase 7	chr3	-	9	0	30	3	0.473023	1	BGI_novel_T008147	NM_001106485_dup1
296159	VPS16	VPS16 core subunit of CORVET and HOPS complexes	chr3	+	5	114	0	78	1	1	BGI_novel_T008473	NM_001005541_dup1
296639	CIZ1*	CDKN1A interacting zinc finger protein 1	chr3	+	23	23	21	15	0.776283	1	BGI_novel_T007904,BGI_novel_T007905,BGI_novel_T007901	BGI_novel_T007903,BGI_novel_T007900,BGI_novel_T007902,BGI_novel_T007906
296639	CIZ1*	CDKN1A interacting zinc finger protein 1	chr3	+	29	17	28	15	1	1	BGI_novel_T007903,BGI_novel_T007905	BGI_novel_T007904,BGI_novel_T007902
296969	SLC35B4	solute carrier family 35 member B4	chr4	-	9	5	2	0	0.44226	1	BGI_novel_T009044	BGI_novel_T009046
297408	ALMS1	ALMS1 centrosome and basal body associated protein	chr4	+	5	16	2	15	0.615074	1	NM_001106604_dup1	BGI_novel_T009232
297525	MKRN2*	makorin ring finger protein 2	chr4	+	6	35	16	43	0.779833	1	BGI_novel_T009392	NM_001008314_dup1
297525	MKRN2*	makorin ring finger protein 2	chr4	+	5	2	14	3	0.740352	1	BGI_novel_T009392	BGI_novel_T009393
297525	MKRN2*	makorin ring finger protein 2	chr4	+	2	35	4	43	1	1	BGI_novel_T009393	NM_001008314_dup1
297594	CDCA3	cell division cycle associated 3	chr4	+	79	1	64	0	1	1	BGI_novel_T009471	BGI_novel_T009472
297595	P3H3*	prolyl 3-hydroxylase 3	chr4	-	133	9	122	21	0.0919954	1	BGI_novel_T009477,BGI_novel_T009475,BGI_novel_T009478,BGI_novel_T009473	NM_001106620_dup1,BGI_novel_T009479
297595	P3H3*	prolyl 3-hydroxylase 3	chr4	-	1594	12	1364	12	1	1	BGI_novel_T009477,BGI_novel_T009475,BGI_novel_T009479,BGI_novel_T009476,BGI_novel_T009473	BGI_novel_T009474
297595	P3H3*	prolyl 3-hydroxylase 3	chr4	-	141	23	82	31	0.088737	1	BGI_novel_T009477,BGI_novel_T009479,BGI_novel_T009474,BGI_novel_T009473	BGI_novel_T009475,BGI_novel_T009476
297597	ING4	inhibitor of growth family member 4	chr4	+	46	84	44	88	1	1	BGI_novel_T009491	NM_001079887_dup1
297627	Rhno1	RAD9-HUS1-RAD1 interacting nuclear orphan 1	chr4	-	11	7	17	10	1	1	NR_027366_dup1	BGI_novel_T009514
298439	IPP	intracisternal A particle-promoted polypeptide	chr5	+	11	6	20	2	0.121364	1	BGI_novel_T010097	BGI_novel_T010096
298443	TOE1	target of EGR1, exonuclease	chr5	-	15	18	25	26	1	1	BGI_novel_T010102	BGI_novel_T010101
298508	Ppie*	peptidylprolyl isomerase E	chr5	-	11	11	5	2	0.522604	1	BGI_novel_T010186,BGI_novel_T010183,BGI_novel_T010185	BGI_novel_T010182,NM_001047868_dup1,BGI_novel_T010184
298508	Ppie*	peptidylprolyl isomerase E	chr5	-	8	11	9	2	0.112381	1	BGI_novel_T010181	BGI_novel_T010182,NM_001047868_dup1,BGI_novel_T010184
298508	Ppie*	peptidylprolyl isomerase E	chr5	-	8	11	9	5	0.364753	1	BGI_novel_T010181	BGI_novel_T010186,BGI_novel_T010183,BGI_novel_T010185
298508	Ppie*	peptidylprolyl isomerase E	chr5	-	1	0	0	1	0.395277	1	BGI_novel_T010186,BGI_novel_T010183,BGI_novel_T010185	BGI_novel_T010182,NM_001047868_dup1,BGI_novel_T010184
298508	Ppie*	peptidylprolyl isomerase E	chr5	-	2	0	0	1	0.265865	1	BGI_novel_T010181	BGI_novel_T010182,NM_001047868_dup1,BGI_novel_T010184
298508	Ppie*	peptidylprolyl isomerase E	chr5	-	21	4	23	8	0.625611	1	NM_001047868_dup1,BGI_novel_T010186,BGI_novel_T010184	BGI_novel_T010185
298510	PABPC4*	poly(A) binding protein cytoplasmic 4	chr5	+	73	10	53	13	0.520506	1	BGI_novel_T010189	NM_001100538_dup1
298510	PABPC4*	poly(A) binding protein cytoplasmic 4	chr5	+	103	9	126	12	1	1	BGI_novel_T010188,BGI_novel_T010189	NM_001100538_dup1
298521	GRIK3	glutamate ionotropic receptor kainate type subunit 3	chr5	+	5	44	3	36	1	1	NM_181373_dup1	NM_001112716_dup1
298682	ATAD3A	ATPase family AAA domain containing 3A	chr5	-	65	13	68	25	0.339432	1	NM_001034922_dup1	BGI_novel_T010583
298848	MAPRE3	microtubule associated protein RP/EB family member 3	chr6	-	26	195	24	150	1	1	NM_001007656_dup1	BGI_novel_T010724
299117	NIN	ninein	chr6	-	10	4	13	6	1	1	BGI_novel_T010932,BGI_novel_T010928,BGI_novel_T010930,BGI_novel_T010933	BGI_novel_T010934,BGI_novel_T010935,BGI_novel_T010927,BGI_novel_T010929,BGI_novel_T010931
299569	AKAP8L	A-kinase anchoring protein 8 like	chr7	-	87	1	102	1	1	1	NM_001013946_dup1	BGI_novel_T011394
299612	C19orf25*	chromosome 19 open reading frame 25	chr7	+	21	1	4	1	0.491211	1	BGI_novel_T011332,BGI_novel_T011340	BGI_novel_T011339
299612	C19orf25*	chromosome 19 open reading frame 25	chr7	+	23	4	28	1	0.341168	1	BGI_novel_T011349	BGI_novel_T011333
299636	TLE2	TLE family member 2, transcriptional corepressor	chr7	-	3	19	4	10	0.578442	1	BGI_novel_T011283	BGI_novel_T011284,BGI_novel_T011285
299638	SIRT6	sirtuin 6	chr7	+	60	105	46	124	0.553132	1	BGI_novel_T011282	NM_001031649_dup1
300025	LY6H	lymphocyte antigen 6 family member H	chr7	-	646	2	731	0	1	1	BGI_novel_T011732	BGI_novel_T011731
300036	TSTA3	tissue specific transplantation antigen P35B	chr7	-	23	38	15	16	0.809908	1	NM_001270790_dup1,NM_001270789_dup1	NM_001127455_dup1
300441	TMEM205	transmembrane protein 205	chr8	-	6	7	22	4	0.0469073	1	NM_001106804_dup1	BGI_novel_T012209
300443	PLPPR2	phospholipid phosphatase related 2	chr8	+	126	158	140	167	1	1	BGI_novel_T012212	NM_001005881_dup1
300445	PRKCSH	protein kinase C substrate 80K-H	chr8	+	22	5	35	6	1	1	NM_001106806_dup1	BGI_novel_T012215,BGI_novel_T012214
300866	LCA5	lebercilin LCA5	chr8	-	3	1	4	4	0.577982	1	BGI_novel_T012606	BGI_novel_T012605
300944	XRN1	5'-3' exoribonuclease 1	chr8	+	22	2	39	1	0.931196	1	BGI_novel_T012664	NM_001305240_dup1
300989	HEMK1	HemK methyltransferase family member 1	chr8	-	7	11	3	12	0.442131	1	NM_001106853_dup1	BGI_novel_T012743
300993	HYAL3*	hyaluronidase 3	chr8	+	26	1	16	0	0.730027	1	BGI_novel_T012750,BGI_novel_T012751,BGI_novel_T012749	BGI_novel_T012752
300993	HYAL3*	hyaluronidase 3	chr8	+	1530	7	1367	12	0.418127	1	BGI_novel_T012751,BGI_novel_T012749	BGI_novel_T012750,BGI_novel_T012752
300993	HYAL3*	hyaluronidase 3	chr8	+	1556	5	1402	12	0.181279	1	BGI_novel_T012751	BGI_novel_T012750,BGI_novel_T012752
300996	RBM5*	RNA binding motif protein 5	chr8	-	139	8	216	10	1	1	BGI_novel_T012756	NM_001100548_dup1,BGI_novel_T012764,BGI_novel_T012761,BGI_novel_T012757,BGI_novel_T012766,BGI_novel_T012760,BGI_novel_T012765,BGI_novel_T012763
300996	RBM5*	RNA binding motif protein 5	chr8	-	234	11	290	29	0.14461	1	BGI_novel_T012766,BGI_novel_T012762	BGI_novel_T012765
301126	SAFB2	scaffold attachment factor B2	chr9	+	12	29	11	41	0.74811	1	BGI_novel_T012989	NM_001303144_dup1,BGI_novel_T012990
301221	Mocs1	molybdenum cofactor synthesis 1	chr9	-	9	2	10	0	0.316	1	BGI_novel_T013035	BGI_novel_T013034
301416	COQ10B	coenzyme Q10B	chr9	+	8	21	12	28	1	1	BGI_novel_T013285	NM_001009671_dup1,BGI_novel_T013284
301419	TYW5	tRNA-yW synthesizing protein 5	chr9	-	6	2	1	5	0.0668371	1	NM_001170473_dup1	NR_033170_dup1
301436	KCTD18*	potassium channel tetramerization domain containing 18	chr9	-	18	5	23	16	0.249631	1	BGI_novel_T013303,BGI_novel_T013302,NM_001106914_dup1,BGI_novel_T013301,BGI_novel_T013298,BGI_novel_T013297	BGI_novel_T013299,BGI_novel_T013295,BGI_novel_T013304
301436	KCTD18*	potassium channel tetramerization domain containing 18	chr9	-	15	5	20	16	0.342556	1	BGI_novel_T013300,BGI_novel_T013296	BGI_novel_T013299,BGI_novel_T013295,BGI_novel_T013304
301436	KCTD18*	potassium channel tetramerization domain containing 18	chr9	-	15	18	20	23	1	1	BGI_novel_T013300,BGI_novel_T013296	BGI_novel_T013303,BGI_novel_T013302,NM_001106914_dup1,BGI_novel_T013301,BGI_novel_T013298,BGI_novel_T013297
301535	STK11IP	serine/threonine kinase 11 interacting protein	chr9	+	1	37	0	38	1	1	BGI_novel_T013450	BGI_novel_T013446,BGI_novel_T013449,BGI_novel_T013451,BGI_novel_T013448,BGI_novel_T013447,BGI_novel_T013452,NM_001106922_dup1
302422	PDZD11	PDZ domain containing 11	chrX	-	8	19	7	19	1	1	NM_001106945_dup1	BGI_novel_T013863
302972	AMDHD2	amidohydrolase domain containing 2	chr10	-	28	2	30	1	0.828629	1	BGI_novel_T001773	NM_001024990_dup1
302981	SPSB3	splA/ryanodine receptor domain and SOCS box containing 3	chr10	+	61	34	60	24	0.78068	1	BGI_novel_T001815,BGI_novel_T001814	BGI_novel_T001813,BGI_novel_T001812
302983	MAPK8IP3*	mitogen-activated protein kinase 8 interacting protein 3	chr10	-	127	51	120	47	1	1	NM_001100673_dup1,BGI_novel_T001819	BGI_novel_T001818,BGI_novel_T001817
302983	MAPK8IP3*	mitogen-activated protein kinase 8 interacting protein 3	chr10	-	149	8	156	13	1	1	BGI_novel_T001819,BGI_novel_T001818,BGI_novel_T001817	NM_001100673_dup1
303024	Fbxw11	F-box and WD repeat domain containing 11	chr10	+	0	1	1	0	0.398946	1	BGI_novel_T001887,BGI_novel_T001885	BGI_novel_T001883
303248	NEURL4*	neuralized E3 ubiquitin protein ligase 4	chr10	+	62	55	84	60	0.962384	1	BGI_novel_T002134	NM_001107013_dup1,BGI_novel_T002135,BGI_novel_T002136
303248	NEURL4*	neuralized E3 ubiquitin protein ligase 4	chr10	+	1	0	1	2	0.454786	1	BGI_novel_T002134	NM_001107013_dup1,BGI_novel_T002135,BGI_novel_T002136
303306	SRR	serine racemase	chr10	-	30	49	24	62	0.498476	1	BGI_novel_T002193	BGI_novel_T002194
303336	WSB1	WD repeat and SOCS box containing 1	chr10	-	315	16	411	24	1	1	BGI_novel_T002256	BGI_novel_T002254
303577	ACBD4	acyl-CoA binding domain containing 4	chr10	+	6	2	4	0	0.423159	1	BGI_novel_T002498	BGI_novel_T002497
303599	TANC2	tetratricopeptide repeat, ankyrin repeat and coiled-coil containing 2	chr10	+	69	7	96	6	0.854136	1	BGI_novel_T002527,BGI_novel_T002526,BGI_novel_T002528,BGI_novel_T002529	NM_001191653_dup1,BGI_novel_T002530
303605	STRADA	STE20 related adaptor alpha	chr10	-	8	7	7	5	1	1	BGI_novel_T002534,BGI_novel_T002535,BGI_novel_T002536	NM_182820_dup1
303612	POLG2	DNA polymerase gamma 2, accessory subunit	chr10	-	1	8	4	4	0.199413	1	NM_001107060_dup1	BGI_novel_T002545
303638	Abca8a*	ATP-binding cassette, sub-family A (ABC1), member 8a	chr10	-	80	19	84	16	0.966642	1	BGI_novel_T002585,BGI_novel_T002584	NM_001281824_dup1
303638	Abca8a*	ATP-binding cassette, sub-family A (ABC1), member 8a	chr10	-	219	1	343	2	1	1	BGI_novel_T002583,BGI_novel_T002584	BGI_novel_T002585,NM_001281824_dup1
303693	MGAT5B	alpha-1,6-mannosylglycoprotein 6-beta-N-acetylglucosaminyltransferase B	chr10	+	39	1	48	0	0.54305	1	BGI_novel_T002648	BGI_novel_T002649,NM_001107068_dup1,BGI_novel_T002647
303764	C17orf75	chromosome 17 open reading frame 75	chr10	-	6	58	1	69	1	1	BGI_novel_T002270	NM_001139506_dup1
303830	TBCCD1*	TBCC domain containing 1	chr11	+	170	2	161	1	1	1	BGI_novel_T003017,NM_001012016_dup1,BGI_novel_T003016	BGI_novel_T003018
303830	TBCCD1*	TBCC domain containing 1	chr11	+	10	3	12	1	0.431866	1	BGI_novel_T003017	BGI_novel_T003016
303830	TBCCD1*	TBCC domain containing 1	chr11	+	27	7	17	6	0.888416	1	BGI_novel_T003017	BGI_novel_T003016
303923	B4GALT4	beta-1,4-galactosyltransferase 4	chr11	-	21	2	25	0	0.358786	1	BGI_novel_T002910,NM_001012018_dup1	BGI_novel_T002909
304056	Zbtb21*	zinc finger and BTB domain containing 21	chr11	-	8	2	3	1	0.993556	1	BGI_novel_T002845	BGI_novel_T002846
304056	Zbtb21*	zinc finger and BTB domain containing 21	chr11	-	5	3	9	2	0.511512	1	BGI_novel_T002845,NM_001107105_dup1	BGI_novel_T002846
304277	CPSF4	cleavage and polyadenylation specific factor 4	chr12	-	211	1	204	0	0.762392	1	BGI_novel_T003185	BGI_novel_T003186,BGI_novel_T003187
304302	TNRC18	trinucleotide repeat containing 18	chr12	+	146	66	168	62	0.997679	1	BGI_novel_T003229	BGI_novel_T003231
304344	AP4M1	adaptor related protein complex 4 subunit mu 1	chr12	+	45	14	22	20	0.0597024	1	BGI_novel_T003291	NM_001037977_dup1
304396	Lrwd1	leucine-rich repeats and WD repeat domain containing 1	chr12	+	37	0	31	1	1	1	BGI_novel_T003323	NM_001013981_dup1
304431	SFSWAP*	splicing factor SWAP	chr12	-	58	28	58	18	0.509891	1	BGI_novel_T003378,BGI_novel_T003381,BGI_novel_T003377	BGI_novel_T003376,NM_001034924_dup1,BGI_novel_T003379,BGI_novel_T003380
304431	SFSWAP*	splicing factor SWAP	chr12	-	48	16	53	16	1	1	BGI_novel_T003376,BGI_novel_T003381,BGI_novel_T003380,BGI_novel_T003377	NM_001034924_dup1
304546	GIT2	GIT ArfGAP 2	chr12	+	41	6	41	5	1	1	BGI_novel_T003532,BGI_novel_T003535,NM_001005553_dup1,BGI_novel_T003529	BGI_novel_T003528
304669	HOOK2	hook microtubule tethering protein 2	chr19	+	6	1	9	0	0.441837	1	BGI_novel_T006263,BGI_novel_T006260	NM_001100562_dup1,BGI_novel_T006261
304758	CCNT2	cyclin T2	chr13	+	43	5	70	11	0.87837	1	BGI_novel_T003648,BGI_novel_T003647,BGI_novel_T003649	NM_001107171_dup1
304763	R3HDM1	R3H domain containing 1	chr13	+	134	13	127	12	1	1	BGI_novel_T003654,NM_001134867_dup1,BGI_novel_T003653	BGI_novel_T003656,BGI_novel_T003655
304794	RBBP5	RB binding protein 5, histone lysine methyltransferase complex subunit	chr13	+	55	7	46	9	0.726048	1	NM_001107174_dup1,BGI_novel_T003669,BGI_novel_T003671	BGI_novel_T003670
305127	ZNF644*	zinc finger protein 644	chr14	+	25	1	18	4	0.196666	1	BGI_novel_T004049,BGI_novel_T004047	NM_001139484_dup1,BGI_novel_T004046,BGI_novel_T004050,BGI_novel_T004048,BGI_novel_T004045
305127	ZNF644*	zinc finger protein 644	chr14	+	30	1	16	0	0.737759	1	BGI_novel_T004047	NM_001139484_dup1,BGI_novel_T004048,BGI_novel_T004045
305332	LIMCH1	LIM and calponin homology domains 1	chr14	-	33	57	34	50	1	1	BGI_novel_T004206	NM_001191678_dup1,BGI_novel_T004205
305461	FAM53A	family with sequence similarity 53 member A	chr14	+	7	9	11	14	1	1	NM_001107228_dup1	BGI_novel_T004333
305464	DEPDC5	DEP domain containing 5, GATOR1 subcomplex subunit	chr14	-	8	6	9	9	0.983564	1	BGI_novel_T004341	BGI_novel_T004342
305544	AFTPH	aftiphilin	chr14	-	189	12	262	5	0.0589645	1	BGI_novel_T004431	BGI_novel_T004433,BGI_novel_T004432,NM_001305127_dup1
305556	EHBP1	EH domain binding protein 1	chr14	-	81	23	78	19	1	1	BGI_novel_T004439	NM_001305130_dup1
305589	BCL11A	BAF chromatin remodeling complex subunit BCL11A	chr14	+	3399	120	3018	127	1	1	BGI_novel_T004456,BGI_novel_T004454	BGI_novel_T004453,BGI_novel_T004455
305887	NGDN	neuroguidin	chr15	+	8	2	12	2	0.916015	1	BGI_novel_T004659,BGI_novel_T004658	NM_001107263_dup1
305895	DCAF11*	DDB1 and CUL4 associated factor 11	chr15	+	109	17	108	9	0.735479	1	BGI_novel_T004673,BGI_novel_T004672,BGI_novel_T004675,NM_001009686_dup1	NR_073087_dup1
305895	DCAF11*	DDB1 and CUL4 associated factor 11	chr15	+	21	62	48	56	0.235384	1	BGI_novel_T004675	BGI_novel_T004672
306015	FAM160B2	family with sequence similarity 160 member B2	chr15	-	34	8	29	2	0.260324	1	NM_001170474_dup1	BGI_novel_T004804,BGI_novel_T004803
306137	RBM26	RNA binding motif protein 26	chr15	-	60	0	59	2	0.318156	1	BGI_novel_T004881	BGI_novel_T004882
306164	Tgds	TDP-glucose 4,6-dehydratase	chr15	-	6	4	13	3	0.410663	1	NM_001107286_dup1	BGI_novel_T004898
306183	FARP1	FERM, ARH/RhoGEF and pleckstrin domain protein 1	chr15	+	336	17	191	21	0.101277	1	BGI_novel_T004916	BGI_novel_T004915
306253	GLT8D1	glycosyltransferase 8 domain containing 1	chr16	+	185	1	195	0	1	1	BGI_novel_T004978	NM_001007683_dup1
306322	ENTR1*	endosome associated trafficking regulator 1	chr3	-	298	2	315	0	1	1	BGI_novel_T007768,BGI_novel_T007772,BGI_novel_T007767,BGI_novel_T007766	BGI_novel_T007770,BGI_novel_T007765,BGI_novel_T007774,BGI_novel_T007769,NM_001013135_dup1,BGI_novel_T007773
306322	ENTR1*	endosome associated trafficking regulator 1	chr3	-	795	2	877	0	0.833242	1	BGI_novel_T007764	BGI_novel_T007770,BGI_novel_T007765,BGI_novel_T007774,BGI_novel_T007769,NM_001013135_dup1,BGI_novel_T007773
306322	ENTR1*	endosome associated trafficking regulator 1	chr3	-	497	18	568	31	0.493626	1	BGI_novel_T007764	BGI_novel_T007768,BGI_novel_T007772,BGI_novel_T007767,BGI_novel_T007766
306322	ENTR1*	endosome associated trafficking regulator 1	chr3	-	29	12	52	12	0.513479	1	BGI_novel_T007767,BGI_novel_T007766	BGI_novel_T007775
306322	ENTR1*	endosome associated trafficking regulator 1	chr3	-	366	0	424	4	0.149524	1	BGI_novel_T007771	BGI_novel_T007772,BGI_novel_T007767,BGI_novel_T007766
306469	CFAP97*	cilia and flagella associated protein 97	chr16	-	5	1	6	0	0.518154	1	BGI_novel_T005196	BGI_novel_T005197
306469	CFAP97*	cilia and flagella associated protein 97	chr16	-	16	16	21	20	1	1	BGI_novel_T005196	BGI_novel_T005197
306504	TRMT9B	tRNA methyltransferase 9B (putative)	chr16	-	3	10	7	1	0.0110659	0.94337	BGI_novel_T005224	BGI_novel_T005225
306526	MAK16	MAK16 homolog	chr16	+	6	4	7	2	0.706104	1	BGI_novel_T005245	NM_001014002_dup1
306587	TCTA	T cell leukemia translocation altered	chr8	-	116	10	94	10	1	1	BGI_novel_T012784	BGI_novel_T012785
306617	KBTBD11	kelch repeat and BTB domain containing 11	chr16	-	9	5	10	19	0.175422	1	BGI_novel_T005313	BGI_novel_T005314
306626	ING1	inhibitor of growth family member 1	chr16	-	6	1	9	4	0.571563	1	BGI_novel_T005351	BGI_novel_T005352
306764	NSD1*	nuclear receptor binding SET domain protein 1	chr17	-	369	2	365	1	1	1	BGI_novel_T005437,BGI_novel_T005440,BGI_novel_T005439	BGI_novel_T005438
306764	NSD1*	nuclear receptor binding SET domain protein 1	chr17	-	193	2	177	1	1	1	NM_001107337_dup1	BGI_novel_T005438
307067	DIP2C	disco interacting protein 2 homolog C	chr17	+	32	56	17	61	0.186667	1	BGI_novel_T005630,BGI_novel_T005631	NM_001107360_dup1,BGI_novel_T005632,BGI_novel_T005629
307124	CAMK1D	calcium/calmodulin dependent protein kinase ID	chr17	+	6	36	11	43	0.910058	1	BGI_novel_T005671	BGI_novel_T005670
307540	Celf4*	CUGBP, Elav-like family member 4	chr18	-	1	1	0	1	0.637088	1	BGI_novel_T005798,BGI_novel_T005796,BGI_novel_T005800	BGI_novel_T005801,BGI_novel_T005799,BGI_novel_T005797
307540	Celf4*	CUGBP, Elav-like family member 4	chr18	-	85	57	89	56	1	1	BGI_novel_T005798,BGI_novel_T005800	BGI_novel_T005799,BGI_novel_T005797
307540	Celf4*	CUGBP, Elav-like family member 4	chr18	-	50	25	47	25	1	1	BGI_novel_T005796	BGI_novel_T005801
307757	NETO2	neuropilin and tolloid like 2	chr19	+	37	25	34	27	1	1	BGI_novel_T006216,NM_001107417_dup1	BGI_novel_T006215
307811	SLC7A6	solute carrier family 7 member 6	chr19	+	39	4	44	3	1	1	BGI_novel_T006342,NM_001107424_dup1	BGI_novel_T006344
308061	PDCD6	programmed cell death 6	chr1	+	105	42	134	40	0.913013	1	NM_001107452_dup1	BGI_novel_T000100
308282	SHPRH	SNF2 histone linker PHD RING helicase	chr1	+	0	49	2	44	1	1	NM_001107470_dup1	BGI_novel_T000013,BGI_novel_T000014
308320	Zfp954	zinc finger protein 954	chr1	+	21	3	26	4	1	1	NM_001107472_dup1	BGI_novel_T000277
308361	ZNF329	zinc finger protein 329	chr1	+	25	5	14	3	1	1	BGI_novel_T000265	BGI_novel_T000264
308453	COQ8B	coenzyme Q8B	chr1	+	59	11	54	12	1	1	NM_001012065_dup1	BGI_novel_T000447
308478	SPRED3	sprouty related EVH1 domain containing 3	chr1	-	11	4	19	5	0.907607	1	BGI_novel_T000502,BGI_novel_T000503	BGI_novel_T000504
308577	FUZ	fuzzy planar cell polarity protein	chr1	+	2	32	4	12	0.224869	1	BGI_novel_T000626,BGI_novel_T000627	BGI_novel_T000625,BGI_novel_T000628,NM_001037646_dup1
308593	TMEM143	transmembrane protein 143	chr1	+	67	2	85	0	0.307539	1	BGI_novel_T000667,BGI_novel_T000668	BGI_novel_T000669,NM_001107513_dup1
308669	HERC2	HECT and RLD domain containing E3 ubiquitin protein ligase 2	chr1	+	51	0	43	1	1	1	BGI_novel_T000703	BGI_novel_T000704
308751	WDR73*	WD repeat domain 73	chr1	-	131	6	142	13	0.431499	1	BGI_novel_T000811	BGI_novel_T000813
308751	WDR73*	WD repeat domain 73	chr1	-	16	29	31	24	0.168128	1	BGI_novel_T000811,BGI_novel_T000813	NM_001107525_dup1,BGI_novel_T000812
308757	MAN2A2	mannosidase alpha class 2A member 2	chr1	-	60	2	54	1	1	1	BGI_novel_T000798,NM_001107527_dup1,BGI_novel_T000796,BGI_novel_T000795,BGI_novel_T000794,BGI_novel_T000799	BGI_novel_T000797
308846	UVRAG	UV radiation resistance associated	chr1	-	1	0	0	6	0.1614	1	BGI_novel_T000882	BGI_novel_T000883,NM_001107536_dup1
308871	RNF121	ring finger protein 121	chr1	-	5	7	13	14	1	1	BGI_novel_T000925	BGI_novel_T000923
308999	Fbxl19	F-box and leucine-rich repeat protein 19	chr1	+	335	19	322	25	0.865373	1	BGI_novel_T001127	BGI_novel_T001128,NM_001107552_dup1
309051	PIGN	phosphatidylinositol glycan anchor biosynthesis class N	chr13	-	4	0	5	4	0.172597	1	BGI_novel_T003605,BGI_novel_T003607,NM_001100584_dup1	BGI_novel_T003606
309153	RCE1*	Ras converting CAAX endopeptidase 1	chr1	-	38	1	57	3	0.804834	1	BGI_novel_T001294	BGI_novel_T001293,BGI_novel_T001297,BGI_novel_T001295
309153	RCE1*	Ras converting CAAX endopeptidase 1	chr1	-	18	42	28	29	0.131573	1	BGI_novel_T001298,BGI_novel_T001296,BGI_novel_T001293,BGI_novel_T001295	BGI_novel_T001297,NM_001100585_dup1,BGI_novel_T001294
309194	TAF6L*	TATA-box binding protein associated factor 6 like	chr1	-	23	19	37	7	0.0152934	0.976568	BGI_novel_T001386,BGI_novel_T001385	BGI_novel_T001384
309194	TAF6L*	TATA-box binding protein associated factor 6 like	chr1	-	61	1	70	0	0.67001	1	BGI_novel_T001386,BGI_novel_T001385	BGI_novel_T001387,NM_001107575_dup1
309194	TAF6L*	TATA-box binding protein associated factor 6 like	chr1	-	42	1	31	0	0.896081	1	BGI_novel_T001384	BGI_novel_T001387,NM_001107575_dup1
309331	UHRF2	ubiquitin like with PHD and ring finger domains 2	chr1	+	592	36	992	38	0.325739	1	BGI_novel_T001485	NM_001107585_dup1,BGI_novel_T001486
309361	CHUK	component of inhibitor of nuclear factor kappa B kinase complex	chr1	-	67	12	76	23	0.486501	1	BGI_novel_T001557	BGI_novel_T001558,NM_001107588_dup1
309451	GBF1	golgi brefeldin A resistant guanine nucleotide exchange factor 1	chr1	+	26	43	33	49	1	1	NM_001191634_dup1	BGI_novel_T001586
309456	WBP1L	WW domain binding protein 1 like	chr1	+	22	45	24	65	1	1	BGI_novel_T001600,NM_001313908_dup1	NM_001127484_dup1
309891	SEPTIN10	septin 10	chr20	-	10	7	12	13	0.732167	1	BGI_novel_T007607	BGI_novel_T007608
310155	MTMR12	myotubularin related protein 12	chr2	+	16	4	31	7	1	1	BGI_novel_T006710,NM_001012077_dup1	BGI_novel_T006711
310230	SLC10A5	solute carrier family 10 member 5	chr2	+	15	5	6	5	0.406433	1	BGI_novel_T006741	BGI_novel_T006740
310314	TTC14	tetratricopeptide repeat domain 14	chr2	+	25	7	39	5	0.386117	1	BGI_novel_T006791	NM_001107666_dup1
310526	GOLIM4	golgi integral membrane protein 4	chr2	-	19	1	38	0	1	1	BGI_novel_T006910,BGI_novel_T006909,BGI_novel_T006908	NM_001191567_dup1
310630	SEMA4A	semaphorin 4A	chr2	-	173	0	142	1	0.713008	1	BGI_novel_T006977	BGI_novel_T006976,NM_001012078_dup1
310635	ARHGEF2	Rho/Rac guanine nucleotide exchange factor 2	chr2	+	45	21	48	14	0.582294	1	BGI_novel_T006981,NM_001012079_dup1	BGI_novel_T006980
311182	NUP160	nucleoporin 160	chr3	+	2	25	0	14	0.937258	1	BGI_novel_T008203	BGI_novel_T008202,NM_001107744_dup1
311185	Kbtbd4*	kelch repeat and BTB domain containing 4	chr3	+	41	16	37	15	1	1	BGI_novel_T008206	BGI_novel_T008205
311185	Kbtbd4*	kelch repeat and BTB domain containing 4	chr3	+	21	3	12	1	0.914575	1	BGI_novel_T008206	BGI_novel_T008205
311311	MEIS2	Meis homeobox 2	chr3	-	49	62	40	78	1	1	BGI_novel_T008311,BGI_novel_T008313	BGI_novel_T008312,BGI_novel_T008310
311384	SEMA6D	semaphorin 6D	chr3	+	25	15	8	6	0.993733	1	BGI_novel_T008390,BGI_novel_T008403,BGI_novel_T008400,BGI_novel_T008397	BGI_novel_T008395,BGI_novel_T008392
311546	TPX2	TPX2 microtubule nucleation factor	chr3	+	13	8	16	0	0.00756641	0.94337	BGI_novel_T008587,BGI_novel_T008589	BGI_novel_T008588
311730	GPR155	G protein-coupled receptor 155	chr3	-	11	10	19	17	1	1	BGI_novel_T008134	BGI_novel_T008133
311791	ZMYND19	zinc finger MYND-type containing 19	chr3	+	95	3	115	5	1	1	BGI_novel_T007722,BGI_novel_T007724	BGI_novel_T007725
311802	Ssna1	SS nuclear autoantigen 1	chr3	-	110	1	130	0	1	1	NM_001303617_dup1	NR_130647_dup1
311836	NTNG2*	netrin G2	chr3	-	411	17	418	8	0.362145	1	BGI_novel_T007835	BGI_novel_T007836
311836	NTNG2*	netrin G2	chr3	-	12	8	11	11	0.780659	1	BGI_novel_T007837,BGI_novel_T007833	BGI_novel_T007838,BGI_novel_T007831,BGI_novel_T007832
311842	ZER1	zyg-11 related cell cycle regulator	chr3	-	83	42	98	55	1	1	BGI_novel_T007858,NM_001100707_dup1,BGI_novel_T007857	BGI_novel_T007856
311855	RGD1305178	similar to Hypothetical protein MGC11690	chr3	-	13	0	4	1	0.355896	1	BGI_novel_T007875	NM_001025003_dup1
311881	FBXW2*	F-box and WD repeat domain containing 2	chr3	-	162	11	134	11	1	1	NM_001107835_dup1,BGI_novel_T007956,BGI_novel_T007958,BGI_novel_T007957	BGI_novel_T007955,BGI_novel_T007959
311881	FBXW2*	F-box and WD repeat domain containing 2	chr3	-	61	70	52	87	1	1	BGI_novel_T007955,BGI_novel_T007958	BGI_novel_T007956,BGI_novel_T007959
311919	GOLGA1	golgin A1	chr3	-	11	3	9	3	1	1	BGI_novel_T007999	BGI_novel_T008000
311944	Paxip1	PAX interacting (with transcription-activation domain) protein 1	chr4	+	7	8	3	16	0.121569	1	BGI_novel_T008851	BGI_novel_T008855,BGI_novel_T008849
311959	Abcf2	ATP binding cassette subfamily F member 2	chr4	+	89	61	89	40	0.420751	1	BGI_novel_T008873,BGI_novel_T008875,NM_001109666_dup1	BGI_novel_T008874
312030	SCAF11	SR-related CTD associated factor 11	chr7	-	12	33	18	27	0.46852	1	NM_001271170_dup1,BGI_novel_T011975	BGI_novel_T011979,BGI_novel_T011978
312077	GOLGA3	golgin A3	chr12	-	28	16	21	33	0.0657389	1	BGI_novel_T003578	NM_001107847_dup1,BGI_novel_T003579
312227	CNOT4	CCR4-NOT transcription complex subunit 4	chr4	-	0	14	2	21	0.753853	1	BGI_novel_T009053	NM_001037782_dup1,BGI_novel_T009054,BGI_novel_T009052
312510	TIA1	TIA1 cytotoxic granule associated RNA binding protein	chr4	+	142	12	164	10	0.846578	1	BGI_novel_T009237	BGI_novel_T009235
312563	PRICKLE2	prickle planar cell polarity protein 2	chr4	-	12	5	8	0	0.121169	1	BGI_novel_T009306	BGI_novel_T009305
312680	HDHD5*	haloacid dehalogenase like hydrolase domain containing 5	chr4	-	4	4	2	8	0.3177	1	BGI_novel_T009430	NM_001107884_dup1
312680	HDHD5*	haloacid dehalogenase like hydrolase domain containing 5	chr4	-	5	2	3	2	0.860394	1	BGI_novel_T009430	NM_001107884_dup1
312937	CYLD	CYLD lysine 63 deubiquitinase	chr19	-	5	18	4	7	0.838879	1	BGI_novel_T006202	NM_001017380_dup1
313058	ADGRB2	adhesion G protein-coupled receptor B2	chr5	+	10	472	5	413	1	1	BGI_novel_T010278,BGI_novel_T010276,BGI_novel_T010274,BGI_novel_T010277,BGI_novel_T010275	NM_001107914_dup1
313130	PM20D2	peptidase M20 domain containing 2	chr5	-	4	28	7	18	0.34869	1	BGI_novel_T009733	NM_001107922_dup1,BGI_novel_T009732
313449	UPF3B	UPF3B regulator of nonsense mediated mRNA decay	chrX	-	37	3	28	6	0.395357	1	NM_001135873_dup1,BGI_novel_T014082	BGI_novel_T014083
313474	EPS15	epidermal growth factor receptor pathway substrate 15	chr5	+	25	21	16	18	0.900974	1	BGI_novel_T010070	BGI_novel_T010069,NM_001009424_dup1
313876	BIRC6	baculoviral IAP repeat containing 6	chr6	-	16	16	24	39	0.538584	1	BGI_novel_T010673,BGI_novel_T010674,BGI_novel_T010678,BGI_novel_T010676	BGI_novel_T010682,NM_001170596_dup1,BGI_novel_T010681,BGI_novel_T010680,BGI_novel_T010679,BGI_novel_T010677,BGI_novel_T010675
314028	CBLL1	Cbl proto-oncogene like 1	chr6	-	24	9	37	9	0.793472	1	BGI_novel_T010810,BGI_novel_T010809	NM_001108018_dup1
314061	UVSSA	UV stimulated scaffold protein A	chr14	-	26	2	15	1	1	1	NM_001134558_dup1	BGI_novel_T004335
314332	TMEM63C	transmembrane protein 63C	chr6	+	18	5	16	2	0.66806	1	BGI_novel_T011072,BGI_novel_T011071	BGI_novel_T011074,BGI_novel_T011073
314388	PPP4R3A	protein phosphatase 4 regulatory subunit 3A	chr6	-	19	26	6	24	0.138242	1	NM_001271174_dup1	NM_001108050_dup1
314613	RNF126	ring finger protein 126	chr7	+	18	118	27	128	1	1	NM_001033702_dup1	BGI_novel_T011385
314622	Cbarp	calcium channel, voltage-dependent, beta subunit associated regulatory protein	chr7	+	128	144	132	126	1	1	BGI_novel_T011372,BGI_novel_T011374	NM_001108070_dup1,BGI_novel_T011371
314718	ACTR6	actin related protein 6	chr7	-	8	47	18	37	0.268138	1	BGI_novel_T011450	NM_001108081_dup1
314961	ASAP1	ArfGAP with SH3 domain, ankyrin repeat and PH domain 1	chr7	-	1	18	5	12	0.169723	1	BGI_novel_T011689,NM_001044245_dup1,BGI_novel_T011685,BGI_novel_T011691	BGI_novel_T011686,BGI_novel_T011690,BGI_novel_T011687,BGI_novel_T011688
314964	PHF20L1	PHD finger protein 20 like 1	chr7	+	57	3	60	2	0.81619	1	BGI_novel_T011692,BGI_novel_T011694	BGI_novel_T011695,BGI_novel_T011693,NM_001271439_dup1
315112	FOXRED2	FAD dependent oxidoreductase domain containing 2	chr7	-	8	4	12	3	0.622892	1	BGI_novel_T011797	BGI_novel_T011798
315133	Ddx17*	DEAD-box helicase 17	chr7	-	4032	0	4892	1	1	1	BGI_novel_T011835	BGI_novel_T011836,BGI_novel_T011837
315133	Ddx17*	DEAD-box helicase 17	chr7	-	147	226	137	216	1	1	BGI_novel_T011837	BGI_novel_T011836
315141	MIEF1	mitochondrial elongation factor 1	chr7	+	52	2	53	2	1	1	BGI_novel_T011851,BGI_novel_T011850	NM_001007709_dup1
315165	NAGA	alpha-N-acetylgalactosaminidase	chr7	-	33	12	21	7	1	1	BGI_novel_T011867	BGI_novel_T011866
315216	SELENOO	selenoprotein O	chr7	+	16	0	18	2	0.43662	1	BGI_novel_T011912,NM_001085485_dup1,BGI_novel_T011915	BGI_novel_T011914
315219	TYMP*	thymidine phosphorylase	chr7	-	2	9	3	1	0.104525	1	BGI_novel_T011937	BGI_novel_T011938,NM_001012122_dup1
315219	TYMP*	thymidine phosphorylase	chr7	-	114	0	94	2	0.853956	1	BGI_novel_T011936	BGI_novel_T011937,BGI_novel_T011938
315219	TYMP*	thymidine phosphorylase	chr7	-	17	35	5	33	0.127185	1	BGI_novel_T011938	BGI_novel_T011937
315309	TFCP2	transcription factor CP2	chr7	-	21	10	35	13	0.991387	1	BGI_novel_T012048	NM_001134714_dup1
315333	ATF7	activating transcription factor 7	chr7	-	10	2	9	1	0.817355	1	BGI_novel_T012095	BGI_novel_T012094,BGI_novel_T012096,NM_001108115_dup1
315344	SMUG1	single-strand-selective monofunctional uracil-DNA glycosylase 1	chr7	-	23	5	25	13	0.279028	1	BGI_novel_T012100	BGI_novel_T012101
315435	PANX1*	pannexin 1	chr8	-	348	0	303	2	1	1	NM_001270548_dup1,NM_199397_dup1	NM_001270549_dup1
315435	PANX1*	pannexin 1	chr8	-	3	37	2	37	1	1	NM_001270548_dup1	BGI_novel_T012145,NM_199397_dup1
315439	SLC36A4	solute carrier family 36 member 4	chr8	+	13	8	18	5	0.409499	1	NM_001108127_dup1	BGI_novel_T012154
315523	NFRKB	nuclear factor related to kappaB binding protein	chr8	+	139	0	100	1	0.570799	1	BGI_novel_T012265	BGI_novel_T012264,BGI_novel_T012260
315615	DSCAML1	DS cell adhesion molecule like 1	chr8	+	43	13	19	6	1	1	NM_001108141_dup1	BGI_novel_T012345
315758	Dpp8	dipeptidylpeptidase 8	chr8	+	267	0	254	1	1	1	BGI_novel_T012477	NM_001108159_dup1
315763	MTFMT*	mitochondrial methionyl-tRNA formyltransferase	chr8	+	23	13	45	3	0.00367717	0.835943	NM_001009697_dup1	BGI_novel_T012487
315763	MTFMT*	mitochondrial methionyl-tRNA formyltransferase	chr8	+	43	1	56	3	1	1	NM_001009697_dup1	BGI_novel_T012488
315763	MTFMT*	mitochondrial methionyl-tRNA formyltransferase	chr8	+	31	1	18	3	0.344036	1	BGI_novel_T012487	BGI_novel_T012488
316022	TRANK1	tetratricopeptide repeat and ankyrin repeat containing 1	chr8	+	134	20	114	9	0.329137	1	BGI_novel_T012845,BGI_novel_T012847,BGI_novel_T012846	NM_001191799_dup1
316085	TRAK1	trafficking kinesin protein 1	chr8	+	155	59	133	83	0.160637	1	NM_001134565_dup1,BGI_novel_T012910,BGI_novel_T012908,BGI_novel_T012906	BGI_novel_T012907,BGI_novel_T012909
316328	KANSL3	KAT8 regulatory NSL complex subunit 3	chr9	-	23	29	18	36	0.557904	1	BGI_novel_T013195	BGI_novel_T013194
316356	MFSD9	major facilitator superfamily domain containing 9	chr9	-	3	4	3	11	0.524051	1	BGI_novel_T013244	NM_001108215_dup1
316575	TRIP12	thyroid hormone receptor interactor 12	chr9	-	6	62	7	83	1	1	BGI_novel_T013487	BGI_novel_T013485,NM_001031659_dup1,BGI_novel_T013483,BGI_novel_T013484
317196	KLHL4	kelch like family member 4	chrX	+	2	1	1	4	0.33197	1	NM_001108244_dup1	BGI_novel_T013942
317203	RPS6KA6	ribosomal protein S6 kinase A6	chrX	-	24	11	32	20	0.857119	1	BGI_novel_T013932,BGI_novel_T013933	BGI_novel_T013934
317260	ZMYM3	zinc finger MYM-type containing 3	chrX	-	95	25	82	20	1	1	BGI_novel_T013878,NM_001040155_dup1,BGI_novel_T013881	BGI_novel_T013877,BGI_novel_T013880,BGI_novel_T013879
317377	CCDC120	coiled-coil domain containing 120	chrX	+	133	13	142	26	0.264998	1	BGI_novel_T013694	BGI_novel_T013693
317420	WNK3	WNK lysine deficient protein kinase 3	chrX	+	20	13	37	14	0.492197	1	BGI_novel_T013714,BGI_novel_T013716,NM_001163607_dup1,BGI_novel_T013713,BGI_novel_T013718	BGI_novel_T013719,BGI_novel_T013717,BGI_novel_T013715
317464	MSL3	MSL complex subunit 3	chrX	+	64	1	67	1	1	1	BGI_novel_T013771	BGI_novel_T013772
317575	SMARCA1*	SWI/SNF related, matrix associated, actin dependent regulator of chromatin, subfamily a, member 1	chrX	-	15	40	6	36	0.368182	1	NM_001271190_dup1	BGI_novel_T014110,BGI_novel_T014108,BGI_novel_T014109
317575	SMARCA1*	SWI/SNF related, matrix associated, actin dependent regulator of chromatin, subfamily a, member 1	chrX	-	9	28	3	29	0.33688	1	BGI_novel_T014108	BGI_novel_T014110
317627	BAZ2B	bromodomain adjacent to zinc finger domain 2B	chr3	-	3	3	13	10	0.990027	1	NM_001108260_dup1	BGI_novel_T008049,BGI_novel_T008050
353118	MAST1	microtubule associated serine/threonine kinase 1	chr19	-	341	5	269	4	1	1	BGI_novel_T006258	BGI_novel_T006257
359959	RHEBL1	RHEB like 1	chr7	-	18	13	12	17	0.382638	1	BGI_novel_T012011,BGI_novel_T012012,BGI_novel_T012013	BGI_novel_T012014,NM_182825_dup1
360466	ZC3H7A	zinc finger CCCH-type containing 7A	chr10	+	34	3	44	1	0.512152	1	BGI_novel_T001708,BGI_novel_T001707	BGI_novel_T001709,NM_001108262_dup1
360570	MYO18A*	myosin XVIIIA	chr10	-	23	14	24	17	1	1	BGI_novel_T002232,BGI_novel_T002233	BGI_novel_T002235
360570	MYO18A*	myosin XVIIIA	chr10	-	43	110	19	94	0.227008	1	BGI_novel_T002232,BGI_novel_T002231,NM_001172137_dup1	BGI_novel_T002235,BGI_novel_T002234,BGI_novel_T002233
360584	GGNBP2*	gametogenetin binding protein 2	chr10	-	44	12	34	11	1	1	BGI_novel_T002299	BGI_novel_T002300
360584	GGNBP2*	gametogenetin binding protein 2	chr10	-	61	22	67	16	0.744898	1	BGI_novel_T002300,BGI_novel_T002298,BGI_novel_T002299	NM_001004273_dup1
360634	PLEKHH3	pleckstrin homology, MyTH4 and FERM domain containing H3	chr10	-	10	9	5	10	0.431286	1	BGI_novel_T002457	NM_001037202_dup1
360650	AMZ2*	archaelysin family metallopeptidase 2	chr10	+	381	0	392	1	1	1	BGI_novel_T002577	NM_001014121_dup1
360650	AMZ2*	archaelysin family metallopeptidase 2	chr10	+	588	3	611	6	1	1	BGI_novel_T002577	NM_001014121_dup1
360650	AMZ2*	archaelysin family metallopeptidase 2	chr10	+	54	1	86	0	0.65332	1	BGI_novel_T002577	NM_001014121_dup1
360702	TTC3*	tetratricopeptide repeat domain 3	chr11	+	355	8	323	8	1	1	BGI_novel_T002824,BGI_novel_T002820,BGI_novel_T002822	BGI_novel_T002823,BGI_novel_T002816,BGI_novel_T002818,BGI_novel_T002817,BGI_novel_T002821,BGI_novel_T002819
360702	TTC3*	tetratricopeptide repeat domain 3	chr11	+	527	193	482	186	1	1	BGI_novel_T002824,BGI_novel_T002820,BGI_novel_T002822	BGI_novel_T002823,BGI_novel_T002816,BGI_novel_T002818,BGI_novel_T002817,BGI_novel_T002821,BGI_novel_T002819
360768	CCZ1/CCZ1B	CCZ1 homolog B, vacuolar protein trafficking and biogenesis associated	chr12	+	146	11	153	5	0.259071	1	NM_001014126_dup1	BGI_novel_T003206
360773	SUN1	Sad1 and UNC84 domain containing 1	chr12	-	2	10	9	4	0.0207106	1	BGI_novel_T003266,BGI_novel_T003271,BGI_novel_T003268,BGI_novel_T003264	BGI_novel_T003267,BGI_novel_T003270,BGI_novel_T003262,BGI_novel_T003265
360779	LRCH4	leucine rich repeats and calponin homology domain containing 4	chr12	-	1	7	7	6	0.112489	1	NM_001127551_dup1	BGI_novel_T003298
360801	NCOR2*	nuclear receptor corepressor 2	chr12	+	149	30	118	42	0.189877	1	BGI_novel_T003409,BGI_novel_T003400,BGI_novel_T003405,BGI_novel_T003407,BGI_novel_T003401	BGI_novel_T003399,BGI_novel_T003404,NM_001108334_dup1,BGI_novel_T003402,BGI_novel_T003408,BGI_novel_T003403,BGI_novel_T003410,BGI_novel_T003406
360801	NCOR2*	nuclear receptor corepressor 2	chr12	+	50	62	44	61	1	1	BGI_novel_T003400,BGI_novel_T003405,BGI_novel_T003407	BGI_novel_T003409,BGI_novel_T003401
360801	NCOR2*	nuclear receptor corepressor 2	chr12	+	86	1	64	3	0.812914	1	BGI_novel_T003409,BGI_novel_T003400,BGI_novel_T003405,BGI_novel_T003407,BGI_novel_T003401	BGI_novel_T003399,BGI_novel_T003404,NM_001108334_dup1,BGI_novel_T003402,BGI_novel_T003408,BGI_novel_T003403,BGI_novel_T003410,BGI_novel_T003406
360826	HSCB*	HscB mitochondrial iron-sulfur cluster cochaperone	chr12	+	2	2	0	4	0.208523	1	BGI_novel_T003564	NM_001108340_dup1
360826	HSCB*	HscB mitochondrial iron-sulfur cluster cochaperone	chr12	+	10	28	7	42	0.441953	1	BGI_novel_T003564	NM_001108340_dup1
360845	ZC3H11A	zinc finger CCCH-type containing 11A	chr13	+	28	6	34	15	0.40238	1	BGI_novel_T003681	BGI_novel_T003680
360860	COP1	COP1 E3 ubiquitin ligase	chr13	+	65	20	53	25	0.590273	1	BGI_novel_T003790	BGI_novel_T003789
360865	Prrc2c*	proline-rich coiled-coil 2C	chr13	-	18	89	23	80	0.979875	1	BGI_novel_T003808,BGI_novel_T003810	BGI_novel_T003809,BGI_novel_T003813,NR_111961_dup1,BGI_novel_T003811,BGI_novel_T003812
360865	Prrc2c*	proline-rich coiled-coil 2C	chr13	-	40	15	43	7	0.292069	1	BGI_novel_T003813,NR_111961_dup1,BGI_novel_T003811,BGI_novel_T003812,BGI_novel_T003808,BGI_novel_T003810	BGI_novel_T003809
360904	IDUA*	alpha-L-iduronidase	chr14	-	23	5	33	3	0.455123	1	BGI_novel_T004015,BGI_novel_T004016	BGI_novel_T004014,NM_001172084_dup1
360904	IDUA*	alpha-L-iduronidase	chr14	-	26	3	26	0	0.236568	1	BGI_novel_T004014	BGI_novel_T004015,BGI_novel_T004016
360904	IDUA*	alpha-L-iduronidase	chr14	-	117	1	105	0	1	1	BGI_novel_T004016	BGI_novel_T004015
360904	IDUA*	alpha-L-iduronidase	chr14	-	73	0	59	1	0.737174	1	BGI_novel_T004014	NM_001172084_dup1
361057	INTS6	integrator complex subunit 6	chr15	-	7	18	5	9	0.909979	1	NM_001271488_dup1	BGI_novel_T004760
361063	ENTPD4*	ectonucleoside triphosphate diphosphohydrolase 4	chr15	+	78	61	109	54	0.64304	1	BGI_novel_T004793	BGI_novel_T004791,BGI_novel_T004792,NM_001108384_dup1
361063	ENTPD4*	ectonucleoside triphosphate diphosphohydrolase 4	chr15	+	29	37	18	35	0.610323	1	BGI_novel_T004791,BGI_novel_T004793	BGI_novel_T004792
361120	EPS15L1	epidermal growth factor receptor pathway substrate 15 like 1	chr16	+	118	12	106	13	1	1	BGI_novel_T005047,BGI_novel_T005050,BGI_novel_T005049,BGI_novel_T005046,BGI_novel_T005051,BGI_novel_T005048	NM_001029921_dup1
361135	Marchf1	membrane associated ring-CH-type finger 1	chr16	-	22	8	25	7	1	1	BGI_novel_T005144,BGI_novel_T005142	BGI_novel_T005143,BGI_novel_T005141
361151	UFSP2	UFM1 specific peptidase 2	chr16	-	34	8	23	9	0.658787	1	NM_001014142_dup1	BGI_novel_T005199
361174	ALG11	ALG11 alpha-1,2-mannosyltransferase	chr16	-	19	23	32	23	0.450282	1	BGI_novel_T005307	NM_001108401_dup1
361183	ANKRD10	ankyrin repeat domain 10	chr16	+	1242	48	1534	81	0.736311	1	BGI_novel_T005346	NM_001271219_dup1
361190	USP19	ubiquitin specific peptidase 19	chr8	+	17	11	22	15	1	1	BGI_novel_T012793,BGI_novel_T012790	BGI_novel_T012792,BGI_novel_T012794,BGI_novel_T012791
361346	LOC361346	similar to chromosome 18 open reading frame 54	chr18	-	120	0	105	4	0.108275	1	BGI_novel_T006044	NM_001017462_dup1
361391	CBFB	core-binding factor subunit beta	chr19	+	58	18	83	25	1	1	NM_001013191_dup1	BGI_novel_T006304
361399	EDC4	enhancer of mRNA decapping 4	chr19	+	15	69	15	49	0.986716	1	BGI_novel_T006334	BGI_novel_T006333,NM_001033068_dup1
361403	TERF2	telomeric repeat binding factor 2	chr19	-	208	18	223	22	1	1	NM_001108448_dup1	BGI_novel_T006366,NM_001242355_dup1
361508	MZF1	myeloid zinc finger 1	chr1	+	129	1	180	1	1	1	BGI_novel_T000252	BGI_novel_T000253
361527	PLD3	phospholipase D family member 3	chr1	-	170	106	171	113	1	1	BGI_novel_T000455	BGI_novel_T000454,BGI_novel_T000456
361649	ATXN2L	ataxin 2 like	chr1	-	275	23	242	22	1	1	BGI_novel_T001067,BGI_novel_T001064	BGI_novel_T001069,BGI_novel_T001066,BGI_novel_T001062,BGI_novel_T001068,BGI_novel_T001063
361659	PLEKHA1	pleckstrin homology domain containing A1	chr1	+	431	37	587	29	0.171638	1	BGI_novel_T001164	BGI_novel_T001163
361671	PWWP2B	PWWP domain containing 2B	chr1	+	38	12	34	15	0.803449	1	BGI_novel_T001198	NM_001108507_dup1
361682	TSSC4	tumor suppressing subtransferable candidate 4	chr1	+	0	8	3	4	0.0992297	1	NM_001310046_dup1	NM_001310047_dup1
361695	TMEM134	transmembrane protein 134	chr1	+	18	67	21	70	1	1	BGI_novel_T001279,BGI_novel_T001278	NM_001078648_dup1,NM_001078647_dup1
361696	RPS6KB2	ribosomal protein S6 kinase B2	chr1	-	10	1	16	4	0.660871	1	NM_001010962_dup1	BGI_novel_T001286
361746	Rfx3	regulatory factor X3	chr1	-	43	1	38	0	1	1	BGI_novel_T001464,BGI_novel_T001465,BGI_novel_T001466	NM_001012172_dup1
361833	ANK3	ankyrin 3	chr20	+	1855	32	1954	27	1	1	BGI_novel_T007573	BGI_novel_T007572
361924	MYNN	myoneurin	chr2	-	24	1	26	4	0.419551	1	BGI_novel_T006781	NM_001012178_dup1
361944	ELF2	E74 like ETS transcription factor 2	chr2	-	81	2	121	0	1	1	BGI_novel_T006850,BGI_novel_T006849	BGI_novel_T006848
361946	Supt20	SPT20 SAGA complex component	chr2	+	38	20	40	16	0.866131	1	BGI_novel_T006858	BGI_novel_T006859
361984	UBAP2L*	ubiquitin associated protein 2 like	chr2	-	5	7	6	4	0.591462	1	BGI_novel_T007050,BGI_novel_T007047,BGI_novel_T007033,BGI_novel_T007048,BGI_novel_T007039,BGI_novel_T007044	NM_001024798_dup1,BGI_novel_T007041
361984	UBAP2L*	ubiquitin associated protein 2 like	chr2	-	120	152	124	136	1	1	BGI_novel_T007038,BGI_novel_T007037,BGI_novel_T007043,BGI_novel_T007046,BGI_novel_T007048,BGI_novel_T007034,BGI_novel_T007044	BGI_novel_T007040,BGI_novel_T007042,BGI_novel_T007049,BGI_novel_T007050,BGI_novel_T007035,BGI_novel_T007047,BGI_novel_T007033,NM_001024798_dup1,BGI_novel_T007041,BGI_novel_T007045,BGI_novel_T007039,BGI_novel_T007036
361984	UBAP2L*	ubiquitin associated protein 2 like	chr2	-	63	33	42	16	0.764058	1	BGI_novel_T007037,BGI_novel_T007048,BGI_novel_T007039,BGI_novel_T007034	BGI_novel_T007038,BGI_novel_T007040,BGI_novel_T007047,BGI_novel_T007041
362045	LAMTOR3	late endosomal/lysosomal adaptor, MAPK and MTOR activator 3	chr2	+	17	5	17	2	0.479137	1	BGI_novel_T007277	BGI_novel_T007278
362111	SH2D3C	SH2 domain containing 3C	chr3	+	27	11	28	18	0.627411	1	BGI_novel_T007926	BGI_novel_T007925
362152	Hnrnpa3	heterogeneous nuclear ribonucleoprotein A3	chr3	+	589	225	450	250	0.122907	1	NM_198132_dup1,NM_001111294_dup1	BGI_novel_T008140,NM_001111295_dup1
362169	ALKBH3	alkB homolog 3, alpha-ketoglutaratedependent dioxygenase	chr3	-	16	28	8	33	0.421094	1	BGI_novel_T008249	NM_001014180_dup1
362176	LMO2	LIM domain only 2	chr3	+	48	17	41	13	1	1	NM_001037358_dup1	NM_001244781_dup1
362228	NAA20	N-alpha-acetyltransferase 20, NatB catalytic subunit	chr3	+	14	60	25	50	0.231216	1	NM_001108595_dup1	BGI_novel_T008553
362283	STX16	syntaxin 16	chr3	+	13	2	8	5	0.234206	1	BGI_novel_T008757	BGI_novel_T008756
362368	GGCT	gamma-glutamylcyclotransferase	chr4	-	21	8	20	3	0.3463	1	NM_001108629_dup1	BGI_novel_T009151
362520	FKTN	fukutin	chr5	+	44	19	44	13	0.681279	1	BGI_novel_T009859	NM_001108667_dup1
362581	SCMH1	Scm polycomb group protein homolog 1	chr5	+	58	8	51	6	1	1	BGI_novel_T010157,NM_001109669_dup1,BGI_novel_T010159,BGI_novel_T010158	BGI_novel_T010160
362609	PUM1	pumilio RNA binding family member 1	chr5	+	59	43	80	30	0.133947	1	BGI_novel_T010291,BGI_novel_T010292,BGI_novel_T010284,NM_001108684_dup1,BGI_novel_T010288	BGI_novel_T010289,BGI_novel_T010286,BGI_novel_T010285,BGI_novel_T010287,BGI_novel_T010290
362687	SRSF7	serine and arginine rich splicing factor 7	chr6	-	41	43	42	49	1	1	NM_001039035_dup1	BGI_novel_T010614
362710	AGBL5	ATP/GTP binding protein like 5	chr6	-	63	12	64	19	0.575025	1	BGI_novel_T010722,BGI_novel_T010718	BGI_novel_T010717,BGI_novel_T010719
362724	SH3YL1	SH3 and SYLF domain containing 1	chr6	+	52	13	48	18	0.710446	1	BGI_novel_T010807	NM_001108705_dup1
362739	PPP2R3C	protein phosphatase 2 regulatory subunit B''gamma	chr6	-	32	0	40	3	0.199991	1	BGI_novel_T010888,BGI_novel_T010887	BGI_novel_T010886
362757	RDH11	retinol dehydrogenase 11	chr6	-	4	77	5	64	1	1	BGI_novel_T011000	NM_001012193_dup1
362787	MOK*	MOK protein kinase	chr6	-	3	0	3	2	0.336283	1	BGI_novel_T011172	NM_001010965_dup1,BGI_novel_T011171
362787	MOK*	MOK protein kinase	chr6	-	5	0	2	2	0.161535	1	BGI_novel_T011173	NM_001010965_dup1,BGI_novel_T011171
362834	MBD3	methyl-CpG binding domain protein 3	chr7	+	178	349	133	263	1	1	BGI_novel_T011329,NM_001108735_dup1	BGI_novel_T011328
362931	ADGRB1	adhesion G protein-coupled receptor B1	chr7	+	90	33	108	37	1	1	BGI_novel_T011723,BGI_novel_T011725,BGI_novel_T011724	NM_001170597_dup1,BGI_novel_T011726,BGI_novel_T011727,BGI_novel_T011722
362969	TTLL1	tubulin tyrosine ligase like 1	chr7	-	95	16	80	16	1	1	BGI_novel_T011879,NM_001012200_dup1	BGI_novel_T011878
363040	ST3GAL4	ST3 beta-galactoside alpha-2,3-sialyltransferase 4	chr8	-	26	11	31	5	0.254209	1	NM_203337_dup1	BGI_novel_T012273
363068	COMMD4	COMM domain containing 4	chr8	-	166	19	177	9	0.176373	1	BGI_novel_T012410	BGI_novel_T012409
363153	ARPP21	cAMP regulated phosphoprotein 21	chr8	-	371	9	315	12	0.62808	1	BGI_novel_T012857,BGI_novel_T012856	BGI_novel_T012859
363256	SPEG	striated muscle enriched protein kinase	chr9	+	46	17	48	19	1	1	BGI_novel_T013434,BGI_novel_T013436	BGI_novel_T013429,BGI_novel_T013431,NM_001108802_dup1,BGI_novel_T013430,BGI_novel_T013433
363287	HDAC4	histone deacetylase 4	chr9	-	11	3	8	13	0.0433522	1	BGI_novel_T013518	NM_053449_dup1,BGI_novel_T013517
363445	USP9X	ubiquitin specific peptidase 9 X-linked	chrX	-	69	42	63	36	1	1	BGI_novel_T013653	BGI_novel_T013654
363502	MID2	midline 2	chrX	+	4	10	4	11	1	1	NM_001191889_dup1	BGI_novel_T014018,BGI_novel_T014017
363661	MRM1	mitochondrial rRNA methyltransferase 1	chr10	-	48	0	58	4	0.138272	1	BGI_novel_T002295	BGI_novel_T002296
363675	STARD3	StAR related lipid transfer domain containing 3	chr10	+	28	8	17	6	1	1	NM_001014229_dup1	BGI_novel_T002417
363849	HIRA	histone cell cycle regulator	chr11	-	0	1	1	0	0.39643	1	BGI_novel_T003057,BGI_novel_T003058	NM_001135760_dup1
364900	CTIF	cap binding complex dependent translation initiation factor	chr18	-	7	18	19	11	0.0271141	1	BGI_novel_T006068,NM_001108891_dup1,BGI_novel_T006071	BGI_novel_T006070,BGI_novel_T006073
365222	LRFN1	leucine rich repeat and fibronectin type III domain containing 1	chr1	-	17	0	30	3	0.279964	1	BGI_novel_T000465	BGI_novel_T000464
365361	LYRM1	LYR motif containing 1	chr1	+	16	17	14	12	0.991536	1	BGI_novel_T001030	BGI_novel_T001029
365372	TBC1D10B	TBC1 domain family member 10B	chr1	-	20	54	16	61	0.894499	1	BGI_novel_T001096	BGI_novel_T001095
365380	JAKMIP3	Janus kinase and microtubule interacting protein 3	chr1	+	1	1	1	1	1	1	BGI_novel_T001194	NM_001163277_dup1
365407	CPSF7	cleavage and polyadenylation specific factor 7	chr1	+	50	25	70	15	0.109257	1	BGI_novel_T001403	NM_001014245_dup1
365592	PDSS2	decaprenyl diphosphate synthase subunit 2	chr20	+	23	2	21	5	0.461693	1	BGI_novel_T007679	BGI_novel_T007680
365895	HIPK1	homeodomain interacting protein kinase 1	chr2	-	49	11	61	17	0.998298	1	NM_001100986_dup1	BGI_novel_T007155,BGI_novel_T007156,BGI_novel_T007154
366029	ZBTB6	zinc finger and BTB domain containing 6	chr3	-	246	18	298	21	1	1	BGI_novel_T007984,BGI_novel_T007981,BGI_novel_T007979	BGI_novel_T007982,BGI_novel_T007980
366203	ESF1	ESF1 nucleolar pre-rRNA processing protein homolog	chr3	-	16	4	10	2	1	1	BGI_novel_T008528	NM_001100771_dup1
366698	ADCK1	aarF domain containing kinase 1	chr6	+	28	10	40	12	1	1	BGI_novel_T011084	BGI_novel_T011083
366790	PYM1	PYM homolog 1, exon junction complex associated factor	chr7	+	34	53	14	59	0.124552	1	BGI_novel_T011268	BGI_novel_T011269,BGI_novel_T011270
367034	ZNF266	zinc finger protein 266	chr8	-	7	30	8	59	0.829794	1	BGI_novel_T012177	BGI_novel_T012176
367235	FAM135A	family with sequence similarity 135 member A	chr9	-	13	0	21	1	0.964957	1	NM_001134597_dup1,BGI_novel_T013154,BGI_novel_T013157,BGI_novel_T013152,BGI_novel_T013153	BGI_novel_T013155,BGI_novel_T013156
367242	RAB23	RAB23, member RAS oncogene family	chr9	-	13	32	16	53	0.946228	1	BGI_novel_T013178	BGI_novel_T013176,BGI_novel_T013175,BGI_novel_T013177
367252	MGAT4A	alpha-1,3-mannosyl-glycoprotein 4-beta-N-acetylglucosaminyltransferase A	chr9	-	6	0	8	2	0.410653	1	NM_001160155_dup1,BGI_novel_T013211	NM_001012225_dup1
367562	GAA	glucosidase alpha, acid	chr10	+	166	39	134	26	1	1	BGI_novel_T002674	BGI_novel_T002673
407765	ST6GALNAC6	ST6 N-acetylgalactosaminide alpha-2,6-sialyltransferase 6	chr3	+	68	14	73	10	0.949365	1	NM_001015036_dup1,BGI_novel_T007916,BGI_novel_T007917	BGI_novel_T007918,BGI_novel_T007915
474147	MIB2*	mindbomb E3 ubiquitin protein ligase 2	chr5	-	213	11	194	7	0.96937	1	NM_001005901_dup1,BGI_novel_T010576,BGI_novel_T010579,BGI_novel_T010580,BGI_novel_T010574,BGI_novel_T010577	BGI_novel_T010575,BGI_novel_T010578
474147	MIB2*	mindbomb E3 ubiquitin protein ligase 2	chr5	-	90	58	88	51	1	1	BGI_novel_T010576	NM_001005901_dup1,BGI_novel_T010575,BGI_novel_T010579,BGI_novel_T010580,BGI_novel_T010574,BGI_novel_T010577,BGI_novel_T010578
474147	MIB2*	mindbomb E3 ubiquitin protein ligase 2	chr5	-	35	9	27	11	0.633453	1	BGI_novel_T010574,BGI_novel_T010577	BGI_novel_T010576
494340	Zfp868	zinc finger protein 868	chr16	+	6	12	7	4	0.238628	1	BGI_novel_T005124	NM_001009538_dup1
497770	SCN3A	sodium voltage-gated channel alpha subunit 3	chr3	-	10	33	4	58	0.266818	1	BGI_novel_T008075,BGI_novel_T008072,BGI_novel_T008073	BGI_novel_T008076,NM_013119_dup1,BGI_novel_T008074,BGI_novel_T008071
497815	NRCAM*	neuronal cell adhesion molecule	chr6	+	14	34	10	28	1	1	BGI_novel_T010852	NM_013150_dup1
497815	NRCAM*	neuronal cell adhesion molecule	chr6	+	16	15	6	24	0.032786	1	BGI_novel_T010852	NM_013150_dup1
497940	2810408A11Rik*	RIKEN cDNA 2810408A11 gene	chr10	-	15	1	16	6	0.172399	1	NM_001017476_dup1	BGI_novel_T002129
497940	2810408A11Rik*	RIKEN cDNA 2810408A11 gene	chr10	-	297	0	331	1	0.995344	1	BGI_novel_T002133	BGI_novel_T002129
497940	2810408A11Rik*	RIKEN cDNA 2810408A11 gene	chr10	-	282	0	317	1	1	1	BGI_novel_T002133	BGI_novel_T002132,BGI_novel_T002131
497940	2810408A11Rik*	RIKEN cDNA 2810408A11 gene	chr10	-	3	0	5	1	0.671306	1	BGI_novel_T002132,BGI_novel_T002131	BGI_novel_T002129
497972	HEATR6	HEAT repeat containing 6	chr10	+	0	17	2	18	0.596847	1	BGI_novel_T002282	NM_001079897_dup1
497978	Dgke	diacylglycerol kinase epsilon	chr10	-	0	30	1	21	1	1	NM_001039341_dup1	BGI_novel_T002336
498183	MAPKAPK5	MAPK activated protein kinase 5	chr12	+	56	60	65	80	1	1	BGI_novel_T003474,BGI_novel_T003476,NM_001164043_dup1,NM_001025761_dup1	BGI_novel_T003475
498301	WDR26	WD repeat domain 26	chr13	-	55	29	71	45	1	1	BGI_novel_T003934,NM_001109081_dup1	BGI_novel_T003933
498606	KXD1	KxDL motif containing 1	chr16	+	73	31	103	33	1	1	BGI_novel_T005093	BGI_novel_T005091,NM_001025143_dup1,BGI_novel_T005092
498695	IDNK	IDNK gluconokinase	chr17	-	157	2	108	1	1	1	BGI_novel_T005407	BGI_novel_T005406
498728	ELOVL2	ELOVL fatty acid elongase 2	chr17	+	1	0	2	1	0.724089	1	BGI_novel_T005490	NM_001109118_dup1
499020	WTAP*	WT1 associated protein	chr1	+	43	3	41	2	1	1	BGI_novel_T000170,BGI_novel_T000169	BGI_novel_T000172
499020	WTAP*	WT1 associated protein	chr1	+	1342	32	1320	43	0.740044	1	BGI_novel_T000172	NM_001113542_dup1,BGI_novel_T000171
499020	WTAP*	WT1 associated protein	chr1	+	1384	32	1360	43	0.705595	1	BGI_novel_T000170,BGI_novel_T000169	NM_001113542_dup1,BGI_novel_T000171
499095	Zfp94	zinc finger protein 94	chr1	-	1	5	4	13	0.975607	1	BGI_novel_T000408	BGI_novel_T000407,NM_001037212_dup1
499249	Plekha7	pleckstrin homology domain containing A7	chr1	+	7	1	6	3	0.47482	1	BGI_novel_T000999	BGI_novel_T000998,BGI_novel_T000996
499360	SLF2	SMC5-SMC6 complex localization factor 2	chr1	+	53	13	40	13	0.948284	1	BGI_novel_T001564	NM_001134612_dup1,BGI_novel_T001563
499770	Spout1	SPOUT domain containing methyltransferase 1	chr3	-	2	22	2	17	1	1	NM_001047110_dup1	BGI_novel_T007860,BGI_novel_T007861
500084	Trim24	tripartite motif-containing 24	chr4	+	100	58	94	52	1	1	BGI_novel_T009060	BGI_novel_T009059
500116	TRA2A	transformer 2 alpha homolog	chr4	-	39	12	55	5	0.14792	1	NM_001126296_dup1,BGI_novel_T009135	BGI_novel_T009136
500546	C1orf109	chromosome 1 open reading frame 109	chr5	+	20	0	9	2	0.163863	1	BGI_novel_T010201,BGI_novel_T010199	NM_001109264_dup1
500587	FBXO44	F-box protein 44	chr5	-	27	4	22	9	0.273438	1	NM_001191576_dup1	BGI_novel_T010491
500625	Atad2b*	ATPase family, AAA domain containing 2B	chr6	+	2	21	3	15	0.84806	1	BGI_novel_T010749	BGI_novel_T010748,BGI_novel_T010747
500625	Atad2b*	ATPase family, AAA domain containing 2B	chr6	+	9	4	27	9	0.97564	1	BGI_novel_T010747	BGI_novel_T010748,BGI_novel_T010749
500717	RGD1566401	similar to GTL2, imprinted maternally expressed untranslated	chr6	+	431	24	519	13	1	1	BGI_novel_T011159,NR_131064_dup1	BGI_novel_T011160
500863	RSPO2	R-spondin 2	chr7	-	9	10	6	19	0.231595	1	BGI_novel_T011647	BGI_novel_T011645
500950	ZNF317*	zinc finger protein 317	chr8	+	9	4	4	7	0.203027	1	BGI_novel_T012159,BGI_novel_T012157	BGI_novel_T012158,NM_001134634_dup1
500950	ZNF317*	zinc finger protein 317	chr8	+	13	3	4	2	0.666895	1	BGI_novel_T012159,BGI_novel_T012157	BGI_novel_T012158,NM_001134634_dup1
500989	ZPR1	ZPR1 zinc finger	chr8	+	26	0	44	1	0.728386	1	BGI_novel_T012352	NM_001137646_dup1
501002	TMEM266	transmembrane protein 266	chr8	+	5	2	1	3	0.278313	1	NM_001109294_dup1	BGI_novel_T012400
501167	GMPPA	GDP-mannose pyrophosphorylase A	chr9	+	62	31	71	11	0.0157511	0.976568	BGI_novel_T013441,BGI_novel_T013439	BGI_novel_T013442,NM_001025056_dup1,BGI_novel_T013440,BGI_novel_T013438
502317	APLP1	amyloid beta precursor like protein 1	chr1	-	271	2	277	4	1	1	BGI_novel_T000514	NM_001100802_dup1
502603	SRSF11	serine and arginine rich splicing factor 11	chr2	-	670	114	751	115	1	1	BGI_novel_T007349	NM_001035255_dup1,BGI_novel_T007348
502642	SELENOH	selenoprotein H	chr3	-	134	95	146	93	1	1	NM_001114939_dup1	NM_001321292_dup1
619382	ACAP2	ArfGAP with coiled-coil, ankyrin repeat and PH domains 2	chr11	+	452	14	521	9	0.426408	1	BGI_novel_T002999	BGI_novel_T002997,BGI_novel_T002998
619550	GPR153	G protein-coupled receptor 153	chr5	+	93	1	65	0	1	1	BGI_novel_T010542,BGI_novel_T010543	NM_001034855_dup1
654441	COX6B2	cytochrome c oxidase subunit 6B2	chr1	+	34	3	30	5	0.80018	1	NM_001039085_dup1	BGI_novel_T000319
654496	FUBP1	far upstream element binding protein 1	chr2	+	105	76	94	71	1	1	BGI_novel_T007314	NM_001037653_dup1
678769	ATG4A	autophagy related 4A cysteine peptidase	chrX	+	0	3	1	12	1	1	NM_001126298_dup1	BGI_novel_T014023
679668	LRRTM1	leucine rich repeat transmembrane neuronal 1	chr4	+	12	54	10	49	1	1	BGI_novel_T009198	BGI_novel_T009197
679693	MED12	mediator complex subunit 12	chrX	+	9	11	9	3	0.183931	1	BGI_novel_T013875,BGI_novel_T013873,BGI_novel_T013874	NM_001193292_dup1
679713	BRPF1	bromodomain and PHD finger containing 1	chr4	+	9	13	25	32	1	1	BGI_novel_T009369	BGI_novel_T009368,NM_001191572_dup1
680014	ESCO1	establishment of sister chromatid cohesion N-acetyltransferase 1	chr18	-	263	4	322	3	0.826042	1	BGI_novel_T005747,BGI_novel_T005746	BGI_novel_T005745
680466	PLPP5*	phospholipid phosphatase 5	chr16	-	28	10	20	7	1	1	NM_001109411_dup1	BGI_novel_T005274,BGI_novel_T005272
680466	PLPP5*	phospholipid phosphatase 5	chr16	-	159	3	129	4	0.849172	1	BGI_novel_T005273,BGI_novel_T005274	BGI_novel_T005272
680971	DDHD2*	DDHD domain containing 2	chr16	+	23	3	51	3	0.564387	1	BGI_novel_T005270,BGI_novel_T005269	BGI_novel_T005268,NM_001318416_dup1,BGI_novel_T005267,BGI_novel_T005271,BGI_novel_T005266
680971	DDHD2*	DDHD domain containing 2	chr16	+	0	27	1	39	1	1	BGI_novel_T005270	BGI_novel_T005268,NM_001318416_dup1,BGI_novel_T005267,BGI_novel_T005271,BGI_novel_T005269,BGI_novel_T005266
680971	DDHD2*	DDHD domain containing 2	chr16	+	24	28	14	28	0.522975	1	BGI_novel_T005268	BGI_novel_T005267
681287	MAP7D1	MAP7 domain containing 1	chr5	-	128	75	112	66	1	1	NM_001109438_dup1	BGI_novel_T010210
682033	Ppp2r3d	protein phosphatase 2 (formerly 2A), regulatory subunit B'', delta	chr14	+	16	22	12	20	1	1	NM_001139492_dup1	BGI_novel_T004011,BGI_novel_T004010
684112	SIK3	SIK family kinase 3	chr8	+	523	13	482	20	0.396795	1	BGI_novel_T012350	BGI_novel_T012349,NM_001271216_dup1
687001	HDAC9*	histone deacetylase 9	chr6	-	82	8	84	3	0.323857	1	BGI_novel_T010829	BGI_novel_T010828
687001	HDAC9*	histone deacetylase 9	chr6	-	87	29	66	27	1	1	BGI_novel_T010831,BGI_novel_T010827,BGI_novel_T010829,NM_001200045_dup1	BGI_novel_T010830,BGI_novel_T010828,BGI_novel_T010832,BGI_novel_T010833
688146	RSAD1	radical S-adenosyl methionine domain containing 1	chr10	-	39	2	34	4	0.525425	1	BGI_novel_T002359	BGI_novel_T002357,BGI_novel_T002358,NM_001271211_dup1
689055	RAD51AP1	RAD51 associated protein 1	chr4	-	4	8	2	7	0.797966	1	BGI_novel_T009500	NM_001079711_dup1,BGI_novel_T009501,BGI_novel_T009502
689432	MRPS21	mitochondrial ribosomal protein S21	chr2	-	151	100	128	92	1	1	BGI_novel_T007117	NM_001287116_dup1
689593	DNAJB2	DnaJ heat shock protein family (Hsp40) member B2	chr9	+	423	30	419	27	1	1	BGI_novel_T013423,BGI_novel_T013421,BGI_novel_T013420	BGI_novel_T013425,BGI_novel_T013426,BGI_novel_T013422,BGI_novel_T013424,BGI_novel_T013427
690032	WDR4	WD repeat domain 4	chr20	-	8	7	13	10	1	1	NM_001135667_dup1,BGI_novel_T007487	BGI_novel_T007485
690294	TMEM169	transmembrane protein 169	chr9	+	23	10	27	13	1	1	NM_001109574_dup1,BGI_novel_T013394	BGI_novel_T013393
690895	ZNF426	zinc finger protein 426	chr8	-	6	0	4	1	0.494258	1	BGI_novel_T012173,BGI_novel_T012165	BGI_novel_T012167
690911	SPEN	spen family transcriptional repressor	chr5	-	127	26	167	28	1	1	BGI_novel_T010460	BGI_novel_T010461,NM_001271495_dup1
691024	FAM219A	family with sequence similarity 219 member A	chr5	-	44	66	43	37	0.294597	1	BGI_novel_T009762	BGI_novel_T009763,NM_001109616_dup1
691484	ERI2	ERI1 exoribonuclease family member 2	chr1	-	4	7	10	7	0.399442	1	BGI_novel_T001025	BGI_novel_T001026,NM_001191114_dup1,BGI_novel_T001024
691589	CHD5	chromodomain helicase DNA binding protein 5	chr5	+	23	161	30	119	0.541146	1	BGI_novel_T010547	NM_001271226_dup1,BGI_novel_T010546
691750	TMEM107	transmembrane protein 107	chr10	+	114	16	84	14	1	1	NM_001109648_dup1	BGI_novel_T002108
751787	FLAD1	flavin adenine dinucleotide synthetase 1	chr2	-	85	6	67	2	0.466361	1	BGI_novel_T007019	BGI_novel_T007017,BGI_novel_T007015
100158225	TEDC2	tubulin epsilon and delta complex 2	chr10	-	15	5	10	8	0.375309	1	NM_001127606_dup1	BGI_novel_T001778
100158233	Slc35a2	solute carrier family 35 (UDP-galactose transporter), member A2	chrX	-	124	17	139	11	0.403291	1	NM_001127642_dup1	BGI_novel_T013680
100233177	Zfp949	zinc finger protein 949	chr8	+	9	5	10	3	0.698838	1	BGI_novel_T012643	NM_001134531_dup1
100359982	MPC2	mitochondrial pyruvate carrier 2	chr13	+	52	195	51	184	1	1	BGI_novel_T003830	NM_001077643_dup1
102553190	LOC102553190	uncharacterized LOC102553190	chr10	+	8	11	16	4	0.0384025	1	BGI_novel_T002293	NR_132638_dup1

## Sheet: MXE
GeneID	Gene	Description	Chr	Strand	Hippocampus_M_Control-IC	Hippocampus_M_Control-SC	Hippocampus_M_BPA-IC	Hippocampus_M_BPA-SC	Pvalue	FDR	1stExonTranscripts	2ndExonTranscripts
24157	ACAA1	acetyl-CoA acyltransferase 1	chr8	+	70	31	80	53	0.474739	1	NM_012489_dup1	NA
24159	ACLY	ATP citrate lyase	chr10	-	65	608	56	570	1	1	NM_001111095_dup1,NM_016987_dup1	NA
24167	ADCYAP1R1*	ADCYAP receptor type I	chr4	+	4	109	11	103	0.809814	1	BGI_novel_T009156,NM_001270579_dup1,NM_001270580_dup1	BGI_novel_T009157,NM_001270583_dup1
24167	ADCYAP1R1*	ADCYAP receptor type I	chr4	+	4	159	11	162	1	1	BGI_novel_T009156,NM_001270579_dup1,NM_001270580_dup1	NM_133511_dup1,BGI_novel_T009155
24191	ALDOC	aldolase, fructose-bisphosphate C	chr10	+	280	800	282	810	1	1	NM_012497_dup1	NA
24205	APC*	APC regulator of WNT signaling pathway	chr18	+	289	231	277	267	1	1	BGI_novel_T005831,BGI_novel_T005829,BGI_novel_T005827,BGI_novel_T005832,NM_012499_dup1,BGI_novel_T005830,BGI_novel_T005828	NA
24205	APC*	APC regulator of WNT signaling pathway	chr18	+	114	174	98	209	0.642029	1	BGI_novel_T005831	NA
24205	APC*	APC regulator of WNT signaling pathway	chr18	+	163	173	154	194	1	1	BGI_novel_T005831	NA
24205	APC*	APC regulator of WNT signaling pathway	chr18	+	156	171	185	191	1	1	BGI_novel_T005827	NA
24239	CACNA1C*	calcium voltage-gated channel subunit alpha1 C	chr4	-	49	11	57	16	1	1	BGI_novel_T009422	BGI_novel_T009421,NM_012517_dup1,BGI_novel_T009420
24239	CACNA1C*	calcium voltage-gated channel subunit alpha1 C	chr4	-	17	27	8	33	0.159564	1	BGI_novel_T009421,NM_012517_dup1,BGI_novel_T009420	BGI_novel_T009422
24239	CACNA1C*	calcium voltage-gated channel subunit alpha1 C	chr4	-	1	42	0	49	1	1	BGI_novel_T009421,BGI_novel_T009422,BGI_novel_T009420	NM_012517_dup1
24245	CAMK2B	calcium/calmodulin dependent protein kinase II beta	chr14	-	469	776	408	765	1	1	BGI_novel_T004390,NM_021739_dup1,BGI_novel_T004389,NM_001042356_dup1,NM_001042354_dup1	NA
24260	CHRM3	cholinergic receptor muscarinic 3	chr17	-	7	6	14	4	0.326277	1	BGI_novel_T005640	NM_012527_dup1
24406	GRIK4	glutamate ionotropic receptor kainate type subunit 4	chr8	-	88	50	58	61	0.121888	1	BGI_novel_T012308,NM_012572_dup1,BGI_novel_T012309	NA
24414	GRM1*	glutamate metabotropic receptor 1	chr1	-	20	160	8	156	0.124143	1	NM_001114330_dup1	NA
24414	GRM1*	glutamate metabotropic receptor 1	chr1	-	161	11	149	13	0.976718	1	NM_001114330_dup1	NM_017011_dup1
24479	IDH1	isocitrate dehydrogenase (NADP(+)) 1	chr9	-	747	918	669	807	1	1	BGI_novel_T013355	NA
24547	Mbp*	myelin basic protein	chr18	+	34	260	38	200	0.542951	1	BGI_novel_T006098,BGI_novel_T006097,BGI_novel_T006099,BGI_novel_T006096,BGI_novel_T006095	NA
24547	Mbp*	myelin basic protein	chr18	+	19	270	19	202	1	1	BGI_novel_T006098,BGI_novel_T006097,BGI_novel_T006099,BGI_novel_T006096,BGI_novel_T006095	NA
24553	MET	MET proto-oncogene, receptor tyrosine kinase	chr4	+	320	51	253	36	1	1	BGI_novel_T008988	NA
24560	CD200*	CD200 molecule	chr11	+	1360	862	1423	954	1	1	NM_031518_dup1	NA
24560	CD200*	CD200 molecule	chr11	+	991	862	1051	954	1	1	NM_031518_dup1	NA
24560	CD200*	CD200 molecule	chr11	+	356	1333	396	1368	1	1	NM_031518_dup1	NA
24629	PDGFRB	platelet derived growth factor receptor beta	chr18	+	1	0	1	3	0.369215	1	BGI_novel_T005969	NM_031525_dup1
24640	PFKFB2*	6-phosphofructo-2-kinase/fructose-2,6-biphosphatase 2	chr13	-	66	82	71	109	0.97731	1	BGI_novel_T003661	NA
24640	PFKFB2*	6-phosphofructo-2-kinase/fructose-2,6-biphosphatase 2	chr13	-	97	38	83	38	1	1	NM_001033965_dup1,NM_001033964_dup1,NM_080477_dup1,BGI_novel_T003661	NA
24708	RB1	RB transcriptional corepressor 1	chr15	-	46	52	35	47	1	1	NM_017045_dup1	NA
24766	SCN2A	sodium voltage-gated channel alpha subunit 2	chr3	+	86	53	102	50	0.973209	1	NM_012647_dup1	BGI_novel_T008077
24851	Tpm1*	tropomyosin 1, alpha	chr8	-	3	143	2	149	1	1	NM_001034070_dup1,NM_001034069_dup1,NM_001034072_dup1,NM_001301336_dup1,NM_001034068_dup1	NM_001034071_dup1,BGI_novel_T012508,BGI_novel_T012506,NM_001301342_dup1
24851	Tpm1*	tropomyosin 1, alpha	chr8	-	22	179	23	193	1	1	NM_019131_dup1,NM_001034069_dup1,NM_001301736_dup1,NM_001034072_dup1,NM_001301336_dup1,BGI_novel_T012506,NM_001301342_dup1,NM_001034068_dup1,NM_001034075_dup1,NM_001034073_dup1	NM_001034074_dup1,NM_001034070_dup1,NM_001034071_dup1,BGI_novel_T012507,BGI_novel_T012508
24919	YY1	YY1 transcription factor	chr6	+	79	176	71	201	0.849215	1	NM_173290_dup1	NA
24922	GABRB3	gamma-aminobutyric acid type A receptor subunit beta3	chr1	+	103	613	110	572	1	1	NM_017065_dup1	NA
24947	GABRA3	gamma-aminobutyric acid type A receptor subunit alpha3	chrX	-	50	21	56	30	0.919327	1	BGI_novel_T014139,NM_017069_dup1	NA
25049	ATXN1	ataxin 1	chr17	+	12	433	12	392	1	1	BGI_novel_T005486,BGI_novel_T005487,NM_012726_dup1	NA
25073	SCARB1	scavenger receptor class B member 1	chr12	+	143	102	93	112	0.0995751	1	BGI_novel_T003398,BGI_novel_T003397,NM_031541_dup1	NA
25126	STAT5B*	signal transducer and activator of transcription 5B	chr10	-	26	12	11	18	0.0411553	1	NM_022380_dup1,BGI_novel_T002448	NA
25126	STAT5B*	signal transducer and activator of transcription 5B	chr10	-	15	12	8	18	0.161135	1	NM_022380_dup1,BGI_novel_T002448	NA
25150	FYN	FYN proto-oncogene, Src family tyrosine kinase	chr20	+	122	315	106	292	1	1	NM_012755_dup1	NA
25183	GDI1	GDP dissociation inhibitor 1	chrX	-	1240	1715	1271	1808	1	1	NM_017088_dup1	NA
25227	ARSB	arylsulfatase B	chr2	+	280	57	188	55	0.486947	1	NM_033443_dup1	NA
25232	TYRO3	TYRO3 protein tyrosine kinase	chr3	+	59	68	53	83	0.680554	1	NM_017092_dup1	NA
25233	AKT2	AKT serine/threonine kinase 2	chr1	+	98	159	83	168	0.995556	1	BGI_novel_T000457	NA
25249	COQ7	coenzyme Q7, hydroxylase	chr1	-	68	68	65	63	1	1	BGI_novel_T001016	NA
25252	DLG1*	discs large MAGUK scaffold protein 1	chr11	-	6	1	2	1	0.751282	1	BGI_novel_T002996,BGI_novel_T002988,BGI_novel_T002992,NM_012788_dup1,BGI_novel_T002990,BGI_novel_T002994,BGI_novel_T002989,BGI_novel_T002995	BGI_novel_T002993
25252	DLG1*	discs large MAGUK scaffold protein 1	chr11	-	6	1	14	1	0.75689	1	BGI_novel_T002996,BGI_novel_T002988,BGI_novel_T002992,NM_012788_dup1,BGI_novel_T002990,BGI_novel_T002994,BGI_novel_T002989,BGI_novel_T002995	BGI_novel_T002991
25272	MAPK10	mitogen-activated protein kinase 10	chr14	+	87	262	105	303	1	1	BGI_novel_T004072,NM_012806_dup1	NM_001270556_dup1,NM_001318190_dup1,BGI_novel_T004073
25297	CACNB3*	calcium voltage-gated channel auxiliary subunit beta 3	chr7	+	9	467	14	414	1	1	BGI_novel_T012002	NA
25297	CACNB3*	calcium voltage-gated channel auxiliary subunit beta 3	chr7	+	332	523	264	589	1	1	BGI_novel_T012002	NA
25297	CACNB3*	calcium voltage-gated channel auxiliary subunit beta 3	chr7	+	320	676	259	746	1	1	BGI_novel_T012002	BGI_novel_T012003
25297	CACNB3*	calcium voltage-gated channel auxiliary subunit beta 3	chr7	+	559	321	604	356	1	1	BGI_novel_T012003,BGI_novel_T012002,NM_012828_dup1	NA
25332	MGMT	O-6-methylguanine-DNA methyltransferase	chr1	+	9	4	6	5	0.66796	1	NM_012861_dup1	NA
25368	ADK*	adenosine kinase	chr15	-	56	71	28	57	0.398229	1	BGI_novel_T004503	NA
25368	ADK*	adenosine kinase	chr15	-	36	101	19	71	0.798444	1	BGI_novel_T004503,NM_012895_dup1	NA
25393	BCAN	brevican	chr2	-	2677	537	2380	479	1	1	NM_001033665_dup1	NA
25398	CACNA1A	calcium voltage-gated channel subunit alpha1 A	chr19	+	2	131	1	107	1	1	NM_012918_dup1	BGI_novel_T006244,BGI_novel_T006241,BGI_novel_T006243,BGI_novel_T006242,BGI_novel_T006239,BGI_novel_T006240
25417	DPYSL4	dihydropyrimidinase like 4	chr1	+	172	387	152	394	1	1	NM_012933_dup1	NA
25435	EEF2K	eukaryotic elongation factor 2 kinase	chr1	+	51	164	64	130	0.246661	1	BGI_novel_T001034,NM_012947_dup1	NA
25458	GSS*	glutathione synthetase	chr3	-	17	18	29	23	0.853403	1	NM_012962_dup1	NA
25458	GSS*	glutathione synthetase	chr3	-	34	51	14	57	0.0368842	1	NM_012962_dup1	NA
25486	MYO9B*	myosin IXB	chr16	+	12	8	5	5	0.866356	1	NM_001271067_dup1,NM_012984_dup1,BGI_novel_T005057,BGI_novel_T005062,BGI_novel_T005056,BGI_novel_T005059,NM_001271066_dup1	BGI_novel_T005060,BGI_novel_T005058
25486	MYO9B*	myosin IXB	chr16	+	11	10	6	5	1	1	NM_001271067_dup1,BGI_novel_T005056,NM_001271066_dup1	BGI_novel_T005060,BGI_novel_T005058
25486	MYO9B*	myosin IXB	chr16	+	6	20	7	6	0.128336	1	NM_001271067_dup1,BGI_novel_T005060,BGI_novel_T005058,BGI_novel_T005056,NM_001271066_dup1	NM_012984_dup1,BGI_novel_T005057,BGI_novel_T005062,BGI_novel_T005059
25486	MYO9B*	myosin IXB	chr16	+	4	8	6	5	0.537246	1	NM_001271067_dup1,BGI_novel_T005060,BGI_novel_T005058,BGI_novel_T005056,NM_001271066_dup1	NM_012984_dup1,BGI_novel_T005057,BGI_novel_T005062,BGI_novel_T005059
25486	MYO9B*	myosin IXB	chr16	+	4	12	6	5	0.22326	1	NM_001271067_dup1,BGI_novel_T005060,BGI_novel_T005058,BGI_novel_T005056,NM_001271066_dup1	NM_012984_dup1,BGI_novel_T005057,BGI_novel_T005062,BGI_novel_T005059
25486	MYO9B*	myosin IXB	chr16	+	8	3	7	10	0.618893	1	NM_001271067_dup1,BGI_novel_T005056,NM_001271066_dup1	BGI_novel_T005057,BGI_novel_T005062,BGI_novel_T005059
25511	PEMT	phosphatidylethanolamine N-methyltransferase	chr10	-	10	5	6	2	0.906304	1	BGI_novel_T002022	NA
25514	LYPLA1	lysophospholipase 1	chr5	-	44	113	68	117	0.410741	1	NM_013006_dup1	NA
25522	PRKCZ	protein kinase C zeta	chr5	-	212	73	243	81	1	1	BGI_novel_T010570,NM_022507_dup1	NA
25524	PSAP	prosaposin	chr20	+	526	1130	551	1325	1	1	NM_013013_dup1,NM_001190238_dup1	NM_001190236_dup1
25529	PTPRS*	protein tyrosine phosphatase receptor type S	chr9	+	454	1702	410	1979	1	1	NM_019140_dup1	NA
25529	PTPRS*	protein tyrosine phosphatase receptor type S	chr9	+	1287	1276	1035	1319	0.415288	1	BGI_novel_T012992	NA
25562	ELOA	elongin A	chr5	-	694	64	810	74	1	1	BGI_novel_T010371,NM_017103_dup1	NA
25565	TLE4*	TLE family member 4, transcriptional corepressor	chr1	-	9	40	18	50	0.639973	1	BGI_novel_T001425	NA
25565	TLE4*	TLE family member 4, transcriptional corepressor	chr1	-	20	16	28	25	1	1	BGI_novel_T001424,BGI_novel_T001426	NM_019141_dup1
25567	TNR	tenascin R	chr13	+	98	45	83	49	0.852001	1	BGI_novel_T003791,BGI_novel_T003792	NA
25577	YWHAQ	tyrosine 3-monooxygenase/tryptophan 5-monooxygenase activation protein theta	chr6	-	1886	1958	1813	1945	1	1	NM_013053_dup1	NA
25581	PSMC2	proteasome 26S subunit, ATPase 2	chr4	-	376	273	397	262	1	1	NM_033236_dup1	NA
25595	MAP2*	microtubule associated protein 2	chr9	+	918	481	856	502	1	1	NM_013066_dup1,BGI_novel_T013365	NA
25595	MAP2*	microtubule associated protein 2	chr9	+	149	479	163	503	1	1	BGI_novel_T013370,BGI_novel_T013367,BGI_novel_T013369,NM_013066_dup1,BGI_novel_T013365,BGI_novel_T013371,BGI_novel_T013366,BGI_novel_T013368	NA
25595	MAP2*	microtubule associated protein 2	chr9	+	1496	623	1308	660	1	1	BGI_novel_T013370,BGI_novel_T013367,BGI_novel_T013369,BGI_novel_T013365,BGI_novel_T013371,BGI_novel_T013366,BGI_novel_T013368	NA
25595	MAP2*	microtubule associated protein 2	chr9	+	140	367	125	335	1	1	BGI_novel_T013367,BGI_novel_T013369,BGI_novel_T013365,BGI_novel_T013366,BGI_novel_T013368	NA
25595	MAP2*	microtubule associated protein 2	chr9	+	48	2056	45	1970	1	1	BGI_novel_T013367,BGI_novel_T013369,BGI_novel_T013365,BGI_novel_T013366,BGI_novel_T013368	NA
25595	MAP2*	microtubule associated protein 2	chr9	+	208	2056	174	1970	1	1	BGI_novel_T013371	NA
25595	MAP2*	microtubule associated protein 2	chr9	+	107	367	87	336	1	1	BGI_novel_T013368	NA
25595	MAP2*	microtubule associated protein 2	chr9	+	15	2055	7	1971	1	1	BGI_novel_T013368	NA
25595	MAP2*	microtubule associated protein 2	chr9	+	200	107	156	87	1	1	BGI_novel_T013365,BGI_novel_T013366	NA
25595	MAP2*	microtubule associated protein 2	chr9	+	200	367	156	336	1	1	BGI_novel_T013365,BGI_novel_T013366	NA
25595	MAP2*	microtubule associated protein 2	chr9	+	201	204	156	180	1	1	BGI_novel_T013366	NA
25614	PTK2*	protein tyrosine kinase 2	chr7	-	333	196	296	219	0.824913	1	BGI_novel_T011714,BGI_novel_T011711,BGI_novel_T011710,NM_013081_dup1,BGI_novel_T011713,BGI_novel_T011712	NA
25614	PTK2*	protein tyrosine kinase 2	chr7	-	115	376	104	340	1	1	BGI_novel_T011714,BGI_novel_T011711,BGI_novel_T011710,NM_013081_dup1,BGI_novel_T011713,BGI_novel_T011712	NA
25630	PKM	pyruvate kinase M1/2	chr8	+	1107	588	1155	627	1	1	NM_053297_dup1	BGI_novel_T012451
25639	FKBP1A	FKBP prolyl isomerase 1A	chr3	+	488	1246	466	1026	1	1	NM_013102_dup1	NA
25646	OTX1	orthodenticle homeobox 1	chr14	-	3	17	4	30	1	1	BGI_novel_T004438	NA
25666	DGKG	diacylglycerol kinase gamma	chr11	+	20	23	27	19	0.526958	1	NM_013126_dup1	NA
25669	CPE*	carboxypeptidase E	chr16	+	2355	2859	2210	2626	1	1	NM_013128_dup1	NA
25669	CPE*	carboxypeptidase E	chr16	+	3439	2823	3283	2594	1	1	NM_013128_dup1	NA
25716	SYT1*	synaptotagmin 1	chr7	-	207	606	165	492	1	1	NM_001033680_dup1	NA
25716	SYT1*	synaptotagmin 1	chr7	-	563	478	439	441	1	1	NM_001033680_dup1	NA
25716	SYT1*	synaptotagmin 1	chr7	-	317	245	274	187	1	1	NM_001033680_dup1	NA
25720	TCF12	transcription factor 12	chr8	-	57	57	40	49	1	1	NM_013176_dup1,BGI_novel_T012551,BGI_novel_T012547,BGI_novel_T012550,BGI_novel_T012549,BGI_novel_T012548	NA
25725	PRKAR1A	protein kinase cAMP-dependent type I regulatory subunit alpha	chr10	+	820	952	723	990	1	1	NM_013181_dup1	NA
25744	NF2	neurofibromin 2	chr14	-	349	235	360	225	1	1	NM_013193_dup1	NA
25751	DNM2	dynamin 2	chr8	+	43	178	28	155	1	1	NM_013199_dup1	BGI_novel_T012199,BGI_novel_T012202,BGI_novel_T012200,BGI_novel_T012203,BGI_novel_T012198
26759	ACOT7*	acyl-CoA thioesterase 7	chr5	+	718	1436	666	1428	1	1	NM_001146061_dup1,NM_013214_dup1	NA
26759	ACOT7*	acyl-CoA thioesterase 7	chr5	+	661	781	657	690	1	1	NM_001146061_dup1,NM_013214_dup1	NA
26759	ACOT7*	acyl-CoA thioesterase 7	chr5	+	662	596	691	554	1	1	NM_001146061_dup1,NM_013214_dup1	NA
26989	CADPS*	calcium dependent secretion activator	chr15	+	40	25	47	24	1	1	BGI_novel_T004575,BGI_novel_T004570,BGI_novel_T004569,BGI_novel_T004573,BGI_novel_T004571	BGI_novel_T004576,BGI_novel_T004574
26989	CADPS*	calcium dependent secretion activator	chr15	+	687	127	560	113	1	1	BGI_novel_T004572,BGI_novel_T004570,BGI_novel_T004569,BGI_novel_T004573,BGI_novel_T004571,BGI_novel_T004574	NA
29222	LOC100359583/Ptma	prothymosin alpha	chr9	+	3209	1577	3088	1381	1	1	NM_021740_dup1	NA
29223	AK4	adenylate kinase 4	chr5	+	230	147	173	176	0.0830872	1	BGI_novel_T010016	NA
29228	NFIC	nuclear factor I C	chr7	+	91	32	95	25	0.821777	1	NM_031567_dup1	NA
29264	CLIP2	CAP-Gly domain containing linker protein 2	chr12	+	184	183	201	215	1	1	NM_021997_dup1,BGI_novel_T003339	NA
29332	STMN1	stathmin 1	chr5	+	10507	13836	11188	14854	1	1	BGI_novel_T010338	NA
29357	SMAD2	SMAD family member 2	chr18	+	204	38	216	43	1	1	BGI_novel_T006077,NM_001277450_dup1	NA
29364	CD47	CD47 molecule	chr11	-	556	117	532	147	0.66854	1	BGI_novel_T002872	NA
29372	RASA3	RAS p21 protein activator 3	chr16	-	112	100	114	89	1	1	NM_031574_dup1	NA
29374	CCT4	chaperonin containing TCP1 subunit 4	chr14	+	1381	682	1388	662	1	1	NM_182814_dup1	NA
29414	AKT3*	AKT serine/threonine kinase 3	chr13	-	437	3	393	6	1	1	BGI_novel_T003904,NM_031575_dup1,BGI_novel_T003905	NA
29414	AKT3*	AKT serine/threonine kinase 3	chr13	-	323	54	298	54	1	1	NM_031575_dup1	NA
29419	NUMB	NUMB endocytic adaptor protein	chr6	-	24	4	20	3	1	1	BGI_novel_T011040	BGI_novel_T011039
29428	CELF2*	CUGBP Elav-like family member 2	chr17	+	583	598	560	601	1	1	BGI_novel_T005666	NA
29428	CELF2*	CUGBP Elav-like family member 2	chr17	+	428	352	442	299	1	1	BGI_novel_T005666,BGI_novel_T005668,BGI_novel_T005667,NM_001083586_dup1,NM_017197_dup1	NA
29428	CELF2*	CUGBP Elav-like family member 2	chr17	+	234	150	219	128	1	1	BGI_novel_T005668	NA
29428	CELF2*	CUGBP Elav-like family member 2	chr17	+	493	408	514	349	1	1	BGI_novel_T005668,NM_001083586_dup1	NA
29428	CELF2*	CUGBP Elav-like family member 2	chr17	+	177	408	197	349	0.809193	1	BGI_novel_T005668,NM_001083586_dup1	NA
29433	PAK3	p21 (RAC1) activated kinase 3	chrX	+	35	316	36	337	1	1	BGI_novel_T014034	BGI_novel_T014035
29447	MSRA*	methionine sulfoxide reductase A	chr15	-	184	43	196	35	0.941693	1	BGI_novel_T004765	NA
29447	MSRA*	methionine sulfoxide reductase A	chr15	-	85	242	101	220	0.753122	1	BGI_novel_T004767	NA
29466	TLE5	TLE family member 5, transcriptional modulator	chr7	-	607	104	514	76	1	1	NM_019220_dup1	NA
29477	MAPT	microtubule associated protein tau	chr10	+	2494	585	2756	606	1	1	BGI_novel_T002510	NA
29491	ITSN1	intersectin 1	chr11	+	315	99	322	108	1	1	BGI_novel_T002793,BGI_novel_T002794,NM_019227_dup1,NM_001136096_dup1	NA
29564	DYNC1I1	dynein cytoplasmic 1 intermediate chain 1	chr4	+	326	376	317	441	1	1	NM_019234_dup1,BGI_novel_T008957,BGI_novel_T008956	NA
29592	BCAT1	branched chain amino acid transaminase 1	chr4	-	2140	1648	2155	1684	1	1	NM_017253_dup1,BGI_novel_T009571,BGI_novel_T009572	NA
29596	IFRD1	interferon related developmental regulator 1	chr6	-	105	134	102	103	0.864085	1	NM_019242_dup1,BGI_novel_T010844	NA
29627	GRIA2*	glutamate ionotropic receptor AMPA type subunit 2	chr2	-	97	218	119	220	1	1	NM_017261_dup1	NM_001083811_dup1
29627	GRIA2*	glutamate ionotropic receptor AMPA type subunit 2	chr2	-	188	348	224	355	1	1	BGI_novel_T006920	BGI_novel_T006918
29629	GRIA4	glutamate ionotropic receptor AMPA type subunit 4	chr8	-	29	33	37	33	0.910684	1	NM_017263_dup1	NM_001113184_dup1
29633	NDST1	N-deacetylase and N-sulfotransferase 1	chr18	-	758	131	769	121	1	1	BGI_novel_T005961,NM_024361_dup1,BGI_novel_T005962	NA
29644	PTPN5*	protein tyrosine phosphatase non-receptor type 5	chr1	-	131	137	129	124	1	1	BGI_novel_T000684	NA
29644	PTPN5*	protein tyrosine phosphatase non-receptor type 5	chr1	-	73	158	107	160	0.457164	1	BGI_novel_T000683,BGI_novel_T000684	NA
29662	GDI2	GDP dissociation inhibitor 2	chr17	-	416	571	422	612	1	1	NM_017276_dup1	NA
29710	SCN8A*	sodium voltage-gated channel alpha subunit 8	chr7	+	7	59	6	33	0.887953	1	BGI_novel_T012063	BGI_novel_T012059,BGI_novel_T012062,NM_019266_dup1
29710	SCN8A*	sodium voltage-gated channel alpha subunit 8	chr7	+	28	41	29	30	0.696132	1	BGI_novel_T012059,BGI_novel_T012060,BGI_novel_T012062,BGI_novel_T012063	BGI_novel_T012061,NM_019266_dup1
29714	PTPRN2*	protein tyrosine phosphatase receptor type N2	chr6	+	199	245	217	285	1	1	NM_031600_dup1	NA
29714	PTPRN2*	protein tyrosine phosphatase receptor type N2	chr6	+	64	99	63	130	0.702444	1	NM_031600_dup1	NA
29715	SLC8A1*	solute carrier family 8 member A1	chr6	-	140	4	114	4	1	1	NM_001270776_dup1,NM_001270778_dup1,NM_001270775_dup1,NM_001270777_dup1,NM_001270773_dup1	NM_001270774_dup1,NM_001270779_dup1,NM_019268_dup1,NM_001270772_dup1
29715	SLC8A1*	solute carrier family 8 member A1	chr6	-	128	4	104	3	1	1	NM_001270776_dup1,NM_001270778_dup1	NM_001270779_dup1,NM_019268_dup1
29716	CACNA1D*	calcium voltage-gated channel subunit alpha1 D	chr16	-	5	14	5	8	0.795606	1	BGI_novel_T004970	NM_017298_dup1
29716	CACNA1D*	calcium voltage-gated channel subunit alpha1 D	chr16	-	49	13	45	1	0.0210022	1	NM_017298_dup1	BGI_novel_T004970
29735	SLC16A7	solute carrier family 16 member 7	chr7	-	6	22	4	21	0.850621	1	BGI_novel_T011570,BGI_novel_T011571,BGI_novel_T011568	NA
29744	SEMA6C*	semaphorin 6C	chr2	+	37	33	28	23	1	1	BGI_novel_T007098	NA
29744	SEMA6C*	semaphorin 6C	chr2	+	183	26	176	32	1	1	BGI_novel_T007098,BGI_novel_T007097,BGI_novel_T007099	NA
29750	GALNT7*	polypeptide N-acetylgalactosaminyltransferase 7	chr16	+	35	22	31	17	1	1	BGI_novel_T005170,BGI_novel_T005167,BGI_novel_T005171	NM_022926_dup1
29750	GALNT7*	polypeptide N-acetylgalactosaminyltransferase 7	chr16	+	24	22	29	17	0.589335	1	BGI_novel_T005169,BGI_novel_T005168	NM_022926_dup1
29758	ST6GALNAC3	ST6 N-acetylgalactosaminide alpha-2,6-sialyltransferase 3	chr2	-	76	125	50	116	0.524847	1	NM_019123_dup1	NA
50558	NPEPPS	aminopeptidase puromycin sensitive	chr10	-	158	343	145	342	1	1	NM_080395_dup1	NA
50560	IP6K1	inositol hexakisphosphate kinase 1	chr8	+	442	373	529	426	1	1	NM_053316_dup1,BGI_novel_T012773	NA
50568	CSPG5*	chondroitin sulfate proteoglycan 5	chr8	+	786	370	693	262	0.866675	1	NM_019284_dup1	NA
50568	CSPG5*	chondroitin sulfate proteoglycan 5	chr8	+	786	158	693	107	1	1	NM_133652_dup1	NA
50592	GRIA1	glutamate ionotropic receptor AMPA type subunit 1	chr10	+	103	564	103	534	1	1	NM_031608_dup1	BGI_novel_T001983
50622	SLC23A2	solute carrier family 23 member 2	chr3	-	109	38	75	33	0.928556	1	BGI_novel_T008505	NA
50658	MAPK9	mitogen-activated protein kinase 9	chr10	+	152	62	141	48	1	1	NM_001270544_dup1	NM_001270545_dup1,NM_017322_dup1
50659	NR2C2	nuclear receptor subfamily 2 group C member 2	chr4	+	34	74	23	72	1	1	BGI_novel_T009294	BGI_novel_T009293
50671	FASN*	fatty acid synthase	chr10	-	790	631	897	769	1	1	NM_017332_dup1	NA
50671	FASN*	fatty acid synthase	chr10	-	2012	758	2289	924	1	1	NM_017332_dup1	NA
50686	GSK3A	glycogen synthase kinase 3 alpha	chr1	-	545	1000	602	1035	1	1	NM_017344_dup1	NA
54190	RABEP1*	rabaptin, RAB GTPase binding effector protein 1	chr10	+	129	163	110	125	1	1	NM_019124_dup1	NA
54190	RABEP1*	rabaptin, RAB GTPase binding effector protein 1	chr10	+	46	169	37	128	1	1	NM_019124_dup1	NA
54190	RABEP1*	rabaptin, RAB GTPase binding effector protein 1	chr10	+	657	163	599	126	1	1	NM_019124_dup1	NA
54190	RABEP1*	rabaptin, RAB GTPase binding effector protein 1	chr10	+	140	183	106	181	0.715818	1	NM_019124_dup1	NA
54190	RABEP1*	rabaptin, RAB GTPase binding effector protein 1	chr10	+	144	242	146	198	0.93843	1	NM_019124_dup1	NA
54190	RABEP1*	rabaptin, RAB GTPase binding effector protein 1	chr10	+	7	236	5	199	1	1	NM_019124_dup1	NA
54190	RABEP1*	rabaptin, RAB GTPase binding effector protein 1	chr10	+	1	235	3	201	1	1	NM_019124_dup1	NA
54226	APP*	amyloid beta precursor protein	chr11	-	355	92	333	70	1	1	NM_019288_dup1	NA
54226	APP*	amyloid beta precursor protein	chr11	-	2967	1339	3011	1344	1	1	BGI_novel_T002760,NM_019288_dup1	NA
54243	CR1L*	complement C3b/C4b receptor 1 like	chr13	-	7	16	6	12	1	1	BGI_novel_T004006,BGI_novel_T004005,BGI_novel_T004008,BGI_novel_T004009	NM_001005265_dup1,NM_019301_dup1,NM_001005330_dup1
54243	CR1L*	complement C3b/C4b receptor 1 like	chr13	-	0	45	1	38	1	1	BGI_novel_T004006,BGI_novel_T004007,BGI_novel_T004008	BGI_novel_T004005,BGI_novel_T004009
54257	GRIK2	glutamate ionotropic receptor kainate type subunit 2	chr20	-	81	134	99	154	1	1	BGI_novel_T007691,NM_019309_dup1	NA
54265	LLGL1	LLGL scribble cell polarity complex component 1	chr10	+	168	75	150	65	1	1	NM_001304613_dup1	NA
54309	SYT5	synaptotagmin 5	chr1	+	270	517	229	554	0.90689	1	NM_019350_dup1	NA
56029	SRCIN1*	SRC kinase signaling inhibitor 1	chr10	-	50	36	41	21	0.847397	1	BGI_novel_T002391,BGI_novel_T002387,BGI_novel_T002390,NM_019378_dup1,BGI_novel_T002388,BGI_novel_T002393	NA
56029	SRCIN1*	SRC kinase signaling inhibitor 1	chr10	-	281	23	223	17	1	1	BGI_novel_T002391,BGI_novel_T002390	BGI_novel_T002392
56785	RALGAPA1*	Ral GTPase activating protein catalytic subunit alpha 1	chr6	-	126	479	94	548	0.132989	1	BGI_novel_T010892,BGI_novel_T010891,BGI_novel_T010889,BGI_novel_T010890,BGI_novel_T010893,NM_020083_dup1	NA
56785	RALGAPA1*	Ral GTPase activating protein catalytic subunit alpha 1	chr6	-	69	77	54	54	1	1	BGI_novel_T010894	NA
58820	ZNF148	zinc finger protein 148	chr11	-	81	84	97	96	1	1	NM_031615_dup1	NA
58840	MAPK6	mitogen-activated protein kinase 6	chr8	-	287	372	219	336	1	1	NM_031622_dup1	NA
58845	IGBP1	immunoglobulin binding protein 1	chrX	+	276	122	329	155	1	1	NM_031624_dup1	NA
58854	PSMB4	proteasome 20S subunit beta 4	chr2	-	1298	692	1270	720	1	1	BGI_novel_T007084,NM_031629_dup1	NA
58960	MAP2K2	mitogen-activated protein kinase kinase 2	chr7	-	212	63	181	65	1	1	NM_133283_dup1	NA
58982	NCAN*	neurocan	chr16	+	966	786	816	668	1	1	NM_031653_dup1	NA
58982	NCAN*	neurocan	chr16	+	9095	815	7823	620	1	1	NM_031653_dup1	NA
59077	GRK4	G protein-coupled receptor kinase 4	chr14	-	0	1	2	4	0.689062	1	BGI_novel_T004312,NM_022928_dup1	BGI_novel_T004313
59267	Syt7*	synaptotagmin 7	chr1	+	115	194	114	189	1	1	BGI_novel_T001402,BGI_novel_T001401,BGI_novel_T001400	NA
59267	Syt7*	synaptotagmin 7	chr1	+	63	205	71	200	1	1	BGI_novel_T001401	BGI_novel_T001402
59267	Syt7*	synaptotagmin 7	chr1	+	104	217	106	237	1	1	BGI_novel_T001402,BGI_novel_T001401,BGI_novel_T001400,NM_021659_dup1	NA
59267	Syt7*	synaptotagmin 7	chr1	+	121	25	94	19	1	1	NM_021659_dup1	NA
59267	Syt7*	synaptotagmin 7	chr1	+	162	451	155	433	1	1	BGI_novel_T001401	NA
59267	Syt7*	synaptotagmin 7	chr1	+	143	473	125	448	1	1	BGI_novel_T001402,BGI_novel_T001401	BGI_novel_T001400
59267	Syt7*	synaptotagmin 7	chr1	+	132	450	114	433	1	1	BGI_novel_T001402,BGI_novel_T001401	BGI_novel_T001400
59312	SHANK3*	SH3 and multiple ankyrin repeat domains 3	chr7	+	77	2347	73	2194	1	1	BGI_novel_T011944	NA
59312	SHANK3*	SH3 and multiple ankyrin repeat domains 3	chr7	+	77	2371	73	2206	1	1	BGI_novel_T011943,BGI_novel_T011941	NA
59312	SHANK3*	SH3 and multiple ankyrin repeat domains 3	chr7	+	2429	3	2256	0	0.40651	1	BGI_novel_T011943,BGI_novel_T011941	NA
59317	EPB41L1*	erythrocyte membrane protein band 4.1 like 1	chr3	+	99	38	60	35	0.467974	1	BGI_novel_T008620	NA
59317	EPB41L1*	erythrocyte membrane protein band 4.1 like 1	chr3	+	176	255	157	248	1	1	BGI_novel_T008624,BGI_novel_T008621,BGI_novel_T008620,BGI_novel_T008623,NM_172090_dup1,NM_021681_dup1	NA
59319	AMBRA1*	autophagy and beclin 1 regulator 1	chr3	+	27	99	44	95	0.271293	1	BGI_novel_T008231	BGI_novel_T008229,BGI_novel_T008230
59319	AMBRA1*	autophagy and beclin 1 regulator 1	chr3	+	28	83	53	75	0.0710989	1	BGI_novel_T008229,BGI_novel_T008231,BGI_novel_T008230,BGI_novel_T008232	NA
59319	AMBRA1*	autophagy and beclin 1 regulator 1	chr3	+	87	24	107	22	0.849969	1	BGI_novel_T008229,BGI_novel_T008231,BGI_novel_T008230	NA
59324	KCNK1	potassium two pore domain channel subfamily K member 1	chr19	+	2	22	2	18	1	1	BGI_novel_T006492	BGI_novel_T006493
59328	SMAD5	SMAD family member 5	chr17	-	8	36	11	37	1	1	BGI_novel_T005417	NA
60334	ENSA	endosulfine alpha	chr2	+	379	434	429	448	1	1	NM_021842_dup1	NA
60357	PROM1	prominin 1	chr14	+	6	2	5	1	1	1	NM_021751_dup1,BGI_novel_T004272,BGI_novel_T004271	NA
60373	NOP58	NOP58 ribonucleoprotein	chr9	+	53	197	62	175	0.751726	1	NM_021754_dup1	NA
60391	NRXN1*	neurexin 1	chr6	-	1105	157	1035	182	1	1	BGI_novel_T010655,BGI_novel_T010662,BGI_novel_T010657	BGI_novel_T010660,BGI_novel_T010656,BGI_novel_T010659,BGI_novel_T010661,BGI_novel_T010658
60391	NRXN1*	neurexin 1	chr6	-	1105	180	1035	126	0.741266	1	BGI_novel_T010660,BGI_novel_T010656,BGI_novel_T010659,BGI_novel_T010661,BGI_novel_T010658	BGI_novel_T010655,BGI_novel_T010662,BGI_novel_T010657
60586	CLCN4	chloride voltage-gated channel 4	chrX	+	253	113	236	127	1	1	NM_022198_dup1	NA
60660	PPP2R2B	protein phosphatase 2 regulatory subunit Bbeta	chr18	-	626	356	677	324	1	1	NR_073588_dup1,NM_022209_dup1	NA
63836	ACTN4*	actinin alpha 4	chr1	-	96	166	110	170	1	1	BGI_novel_T000487,BGI_novel_T000486	NM_031675_dup1
63836	ACTN4*	actinin alpha 4	chr1	-	76	105	104	160	1	1	BGI_novel_T000487	NM_031675_dup1,BGI_novel_T000486
64015	KHDRBS3*	KH RNA binding domain containing, signal transduction associated 3	chr7	+	574	978	485	799	1	1	NM_022249_dup1,BGI_novel_T011705	NA
64015	KHDRBS3*	KH RNA binding domain containing, signal transduction associated 3	chr7	+	311	731	237	597	1	1	BGI_novel_T011705	NA
64015	KHDRBS3*	KH RNA binding domain containing, signal transduction associated 3	chr7	+	631	391	524	324	1	1	NM_022249_dup1	NA
64015	KHDRBS3*	KH RNA binding domain containing, signal transduction associated 3	chr7	+	1302	293	1071	227	1	1	NM_022249_dup1,BGI_novel_T011705	NA
64023	Masp1	mannan-binding lectin serine peptidase 1	chr11	+	575	769	505	692	1	1	NM_022257_dup1,BGI_novel_T003014	NA
64053	DLG2	discs large MAGUK scaffold protein 2	chr1	+	39	52	69	61	0.854505	1	BGI_novel_T000841,BGI_novel_T000844	BGI_novel_T000842,BGI_novel_T000843
64183	PDE4DIP	phosphodiesterase 4D interacting protein	chr2	-	144	94	115	92	0.992202	1	BGI_novel_T007139,BGI_novel_T007140,BGI_novel_T007138	NA
64187	ARL1*	ADP ribosylation factor like GTPase 1	chr7	+	110	212	133	180	0.365478	1	NM_022385_dup1	NA
64187	ARL1*	ADP ribosylation factor like GTPase 1	chr7	+	213	139	171	127	1	1	NM_022385_dup1	NA
64351	YKT6	YKT6 v-SNARE homolog	chr14	+	21	305	16	333	1	1	NM_031692_dup1	NA
64366	CALU	calumenin	chr4	+	480	117	454	96	1	1	NM_022535_dup1	NM_001033898_dup1
64445	ST3GAL3	ST3 beta-galactoside alpha-2,3-sialyltransferase 3	chr5	-	107	39	74	23	1	1	NM_031697_dup1	NA
64475	P4HA1*	prolyl 4-hydroxylase subunit alpha 1	chr20	+	23	22	44	23	0.324363	1	BGI_novel_T007610	NM_172062_dup1
64475	P4HA1*	prolyl 4-hydroxylase subunit alpha 1	chr20	+	60	38	48	41	0.758145	1	NM_172062_dup1	NA
64475	P4HA1*	prolyl 4-hydroxylase subunit alpha 1	chr20	+	64	89	54	79	1	1	BGI_novel_T007610,NM_172062_dup1	NA
64520	MTA1	metastasis associated 1	chr6	+	94	0	73	1	0.929375	1	BGI_novel_T011220,BGI_novel_T011218,BGI_novel_T011221,BGI_novel_T011219	NA
64538	ILKAP*	ILK associated serine/threonine phosphatase	chr9	-	191	122	133	132	0.160662	1	NM_022606_dup1,BGI_novel_T013512	NA
64538	ILKAP*	ILK associated serine/threonine phosphatase	chr9	-	133	158	113	166	0.949589	1	NM_022606_dup1,BGI_novel_T013512	NA
64554	SLC7A2	solute carrier family 7 member 2	chr16	-	11	1	18	0	0.842365	1	NM_022619_dup1	NM_001134686_dup1
64635	SND1*	staphylococcal nuclease and tudor domain containing 1	chr4	+	246	443	237	374	1	1	NM_022694_dup1	NA
64635	SND1*	staphylococcal nuclease and tudor domain containing 1	chr4	+	232	234	220	174	0.759293	1	NM_022694_dup1	NA
64828	B4GALNT1*	beta-1,4-N-acetyl-galactosaminyltransferase 1	chr7	+	75	232	62	240	0.907708	1	NM_022860_dup1	NA
64828	B4GALNT1*	beta-1,4-N-acetyl-galactosaminyltransferase 1	chr7	+	146	45	126	43	1	1	NM_022860_dup1	NA
65040	DLGAP1	DLG associated protein 1	chr9	+	49	848	58	906	1	1	NM_022946_dup1	NA
65096	ADGRL1	adhesion G protein-coupled receptor L1	chr19	+	90	47	107	36	0.884407	1	BGI_novel_T006227	NM_022962_dup1
65138	ADRM1	adhesion regulating molecule 1	chr3	+	545	335	525	403	0.824328	1	NM_031708_dup1	NA
65196	B4GALT6	beta-1,4-galactosyltransferase 6	chr18	+	130	124	101	114	1	1	NM_031740_dup1	NA
65208	DPYSL5	dihydropyrimidinase like 5	chr6	-	3622	548	3449	559	1	1	NM_023023_dup1	NA
65241	TRNAU1AP	tRNA selenocysteine 1 associated protein 1	chr5	-	115	8	79	10	0.704269	1	BGI_novel_T010302,BGI_novel_T010303	NA
65272	KCNK10	potassium two pore domain channel subfamily K member 10	chr6	-	89	49	118	41	0.311461	1	NM_023096_dup1	NA
66012	GUCY1A2	guanylate cyclase 1 soluble subunit alpha 2	chr8	+	63	33	50	4	0.000692554	0.161105	NM_023956_dup1,BGI_novel_T012114	NA
66013	ARHGEF9*	Cdc42 guanine nucleotide exchange factor 9	chrX	-	179	194	184	167	1	1	BGI_novel_T013851,BGI_novel_T013852,BGI_novel_T013853,BGI_novel_T013850,BGI_novel_T013854	NA
66013	ARHGEF9*	Cdc42 guanine nucleotide exchange factor 9	chrX	-	146	189	112	207	0.359692	1	BGI_novel_T013854	NA
66013	ARHGEF9*	Cdc42 guanine nucleotide exchange factor 9	chrX	-	118	190	96	208	0.644645	1	BGI_novel_T013852	NA
66028	ARL6IP5	ADP ribosylation factor like GTPase 6 interacting protein 5	chr4	+	308	602	334	533	1	1	BGI_novel_T009320	NA
78959	AKR1A1	aldo-keto reductase family 1 member A1	chr5	-	1507	2003	1637	2049	1	1	NM_031000_dup1	NA
78961	GOLPH3	golgi phosphoprotein 3	chr2	+	80	87	95	89	1	1	NM_023977_dup1	NA
78963	APAF1	apoptotic peptidase activating factor 1	chr7	-	161	140	138	105	1	1	NM_023979_dup1	NA
78965	CSF1	colony stimulating factor 1	chr2	-	12	20	14	15	0.67242	1	NM_023981_dup1	NA
79114	FGFR1	fibroblast growth factor receptor 1	chr16	-	582	951	671	1053	1	1	BGI_novel_T005282	NA
79127	DCK	deoxycytidine kinase	chr14	-	74	82	55	100	0.207039	1	NM_024158_dup1	NA
79208	EPHA5	EPH receptor A5	chr14	+	179	361	194	319	0.978691	1	NM_024367_dup1,BGI_novel_T004141,BGI_novel_T004148,NM_001169137_dup1,BGI_novel_T004139,BGI_novel_T004144,BGI_novel_T004146,BGI_novel_T004145	NA
79213	SLC6A11*	solute carrier family 6 member 11	chr4	+	176	221	180	215	1	1	NM_024372_dup1	NA
79213	SLC6A11*	solute carrier family 6 member 11	chr4	+	251	186	200	157	1	1	NM_024372_dup1	NA
79214	GALNT1	polypeptide N-acetylgalactosaminyltransferase 1	chr18	+	1	107	0	129	1	1	BGI_novel_T005791	NA
79248	ABCA2	ATP binding cassette subfamily A member 2	chr3	+	58	161	55	122	0.955464	1	NM_024396_dup1	NA
79256	HNRNPD	heterogeneous nuclear ribonucleoprotein D	chr14	+	862	887	838	813	1	1	NM_001082540_dup1,NM_024404_dup1,NM_001082539_dup1,NM_001082541_dup1	NA
79558	ACVR1	activin A receptor type 1	chr3	-	44	149	38	186	0.559714	1	BGI_novel_T008042	NA
81504	GRB2*	growth factor receptor bound protein 2	chr10	-	763	243	720	279	1	1	NM_030846_dup1	NA
81504	GRB2*	growth factor receptor bound protein 2	chr10	-	390	402	366	458	1	1	NM_030846_dup1	NA
81574	SCN1A	sodium voltage-gated channel alpha subunit 1	chr3	-	7	22	2	19	0.301866	1	BGI_novel_T008086,NM_030875_dup1,BGI_novel_T008082,BGI_novel_T008081,BGI_novel_T008085	BGI_novel_T008083
81634	ACTN1	actinin alpha 1	chr6	-	92	91	72	76	1	1	NM_031005_dup1	NA
81649	MAPK14	mitogen-activated protein kinase 14	chr20	+	28	25	24	46	0.138703	1	BGI_novel_T007438	NM_031020_dup1
81657	GABBR1	gamma-aminobutyric acid type B receptor subunit 1	chr20	-	1122	50	1178	56	1	1	NM_031028_dup1	NA
81662	GNA11	G protein subunit alpha 11	chr7	+	247	240	256	293	1	1	NM_031033_dup1	NA
81663	GNA12	G protein subunit alpha 12	chr12	+	984	176	941	128	0.691374	1	NM_031034_dup1	NA
81675	GYG1	glycogenin 1	chr2	-	125	133	78	122	0.347423	1	BGI_novel_T006762	NA
81707	MMP14	matrix metallopeptidase 14	chr15	+	120	132	163	118	0.214063	1	NM_031056_dup1	NA
81718	CDO1*	cysteine dioxygenase type 1	chr18	-	214	270	193	270	1	1	NM_052809_dup1	NA
81718	CDO1*	cysteine dioxygenase type 1	chr18	-	114	211	103	225	1	1	NM_052809_dup1	NA
81718	CDO1*	cysteine dioxygenase type 1	chr18	-	115	81	101	76	1	1	NM_052809_dup1	NA
81730	FEZ1*	fasciculation and elongation protein zeta 1	chr8	+	282	549	343	580	1	1	NM_031066_dup1	NA
81730	FEZ1*	fasciculation and elongation protein zeta 1	chr8	+	532	549	535	580	1	1	NM_031066_dup1	NA
81730	FEZ1*	fasciculation and elongation protein zeta 1	chr8	+	810	702	855	843	1	1	NM_031066_dup1	NA
81730	FEZ1*	fasciculation and elongation protein zeta 1	chr8	+	69	703	65	842	1	1	NM_031066_dup1	NA
81730	FEZ1*	fasciculation and elongation protein zeta 1	chr8	+	2941	886	2921	939	1	1	NM_031066_dup1	NA
81733	NELL1	neural EGFL like 1	chr1	+	79	100	87	100	1	1	BGI_novel_T000691	NA
81734	NELL2*	neural EGFL like 2	chr7	-	991	989	1047	1013	1	1	NM_031070_dup1,BGI_novel_T011966	NA
81734	NELL2*	neural EGFL like 2	chr7	-	638	317	676	427	0.870357	1	NM_031070_dup1	NA
81734	NELL2*	neural EGFL like 2	chr7	-	850	577	822	648	1	1	NM_031070_dup1,BGI_novel_T011966	NA
81748	PLS3	plastin 3	chrX	+	17	48	22	55	1	1	NM_031084_dup1	NA
81812	THRA*	thyroid hormone receptor alpha	chr10	+	1132	2305	1038	2110	1	1	BGI_novel_T002422,BGI_novel_T002423,NM_001017960_dup1,NM_031134_dup1,BGI_novel_T002424,BGI_novel_T002425	NA
81812	THRA*	thyroid hormone receptor alpha	chr10	+	3513	1559	3066	1462	1	1	BGI_novel_T002425	NA
81812	THRA*	thyroid hormone receptor alpha	chr10	+	1885	1480	1602	1392	1	1	BGI_novel_T002424	NA
81825	CIRBP*	cold inducible RNA binding protein	chr7	-	196	333	190	293	1	1	BGI_novel_T011362,BGI_novel_T011363,BGI_novel_T011365	NA
81825	CIRBP*	cold inducible RNA binding protein	chr7	-	171	333	136	293	1	1	BGI_novel_T011362,BGI_novel_T011363,BGI_novel_T011365	NA
81829	MDH2	malate dehydrogenase 2	chr12	-	703	712	714	717	1	1	NM_031151_dup1	NA
81921	SH3GL3*	SH3 domain containing GRB2 like 3, endophilin A3	chr1	+	165	212	113	137	1	1	BGI_novel_T000821,NM_031238_dup1	BGI_novel_T000822
81921	SH3GL3*	SH3 domain containing GRB2 like 3, endophilin A3	chr1	+	62	211	50	131	1	1	BGI_novel_T000821	NA
81921	SH3GL3*	SH3 domain containing GRB2 like 3, endophilin A3	chr1	+	221	191	168	148	1	1	BGI_novel_T000821,BGI_novel_T000822,NM_031238_dup1	NA
81921	SH3GL3*	SH3 domain containing GRB2 like 3, endophilin A3	chr1	+	69	190	69	150	1	1	BGI_novel_T000821,BGI_novel_T000822,NM_031238_dup1	NA
81921	SH3GL3*	SH3 domain containing GRB2 like 3, endophilin A3	chr1	+	87	195	88	180	1	1	BGI_novel_T000822	NA
81921	SH3GL3*	SH3 domain containing GRB2 like 3, endophilin A3	chr1	+	75	196	77	154	1	1	BGI_novel_T000822	NA
81921	SH3GL3*	SH3 domain containing GRB2 like 3, endophilin A3	chr1	+	4	195	0	180	1	1	BGI_novel_T000821	NA
81921	SH3GL3*	SH3 domain containing GRB2 like 3, endophilin A3	chr1	+	3	177	6	135	1	1	BGI_novel_T000821	NA
81921	SH3GL3*	SH3 domain containing GRB2 like 3, endophilin A3	chr1	+	85	212	75	137	0.686016	1	BGI_novel_T000822	BGI_novel_T000821,NM_031238_dup1
81921	SH3GL3*	SH3 domain containing GRB2 like 3, endophilin A3	chr1	+	172	181	115	171	0.370352	1	BGI_novel_T000821,NM_031238_dup1	NA
81921	SH3GL3*	SH3 domain containing GRB2 like 3, endophilin A3	chr1	+	57	189	30	181	0.242441	1	BGI_novel_T000822	NA
81921	SH3GL3*	SH3 domain containing GRB2 like 3, endophilin A3	chr1	+	58	195	31	180	0.443245	1	BGI_novel_T000822	NA
81921	SH3GL3*	SH3 domain containing GRB2 like 3, endophilin A3	chr1	+	67	189	34	181	0.0799603	1	BGI_novel_T000822	NA
81921	SH3GL3*	SH3 domain containing GRB2 like 3, endophilin A3	chr1	+	70	211	34	131	0.945919	1	BGI_novel_T000822	NA
81921	SH3GL3*	SH3 domain containing GRB2 like 3, endophilin A3	chr1	+	70	195	33	180	0.0692604	1	BGI_novel_T000822	NA
81922	SH3GL1	SH3 domain containing GRB2 like 1, endophilin A2	chr9	+	85	272	69	283	0.914101	1	NM_031239_dup1	NA
83466	CELSR3	cadherin EGF LAG seven-pass G-type receptor 3	chr8	+	81	58	81	81	0.572061	1	NM_031320_dup1,BGI_novel_T012805,BGI_novel_T012806,BGI_novel_T012804	NA
83470	BMP1*	bone morphogenetic protein 1	chr15	-	36	65	57	68	0.464028	1	NM_031323_dup1	NA
83470	BMP1*	bone morphogenetic protein 1	chr15	-	48	40	36	40	0.789661	1	NM_031323_dup1	NA
83501	CDH2	cadherin 2	chr18	-	479	927	471	868	1	1	BGI_novel_T005766	NA
83505	ST3GAL5	ST3 beta-galactoside alpha-2,3-sialyltransferase 5	chr4	+	160	953	149	947	1	1	BGI_novel_T009184,NM_031337_dup1	NA
83507	PARG	poly(ADP-ribose) glycohydrolase	chr16	+	29	42	42	67	1	1	NM_031339_dup1	NA
83512	FADS2	fatty acid desaturase 2	chr1	-	505	485	485	440	1	1	NM_031344_dup1	NA
83515	PTBP3	polypyrimidine tract binding protein 3	chr5	-	21	36	20	37	1	1	NM_031346_dup1	NA
83577	ITGAE	integrin subunit alpha E	chr10	+	32	45	28	29	0.778454	1	NM_031768_dup1	NA
83615	ATP6AP1	ATPase H+ transporting accessory protein 1	chrX	-	1033	235	1121	233	1	1	BGI_novel_T014159,NM_031785_dup1	NA
83764	FLOT2*	flotillin 2	chr10	-	190	0	147	1	1	1	NM_001270801_dup1	NM_001270800_dup1
83764	FLOT2*	flotillin 2	chr10	-	119	12	98	14	1	1	NM_031830_dup1,NM_001270801_dup1,NR_073076_dup1	NM_001270800_dup1,NR_073077_dup1
83764	FLOT2*	flotillin 2	chr10	-	119	100	98	71	1	1	NM_001270800_dup1,NM_001270801_dup1	NM_031830_dup1,NR_073077_dup1
83764	FLOT2*	flotillin 2	chr10	-	12	100	14	71	0.895206	1	NM_001270800_dup1,NM_001270801_dup1	NM_031830_dup1,NR_073076_dup1
83764	FLOT2*	flotillin 2	chr10	-	29	183	31	122	0.702371	1	NM_001270800_dup1	NM_031830_dup1
83785	VEGFA	vascular endothelial growth factor A	chr9	+	2	115	1	96	1	1	NM_001110335_dup1,NM_001287107_dup1,NM_031836_dup1,NM_001287111_dup1,NM_001287112_dup1	NM_001317043_dup1,NM_001110333_dup1,NM_001110336_dup1,NM_001287108_dup1,NM_001287113_dup1
83805	SRC*	SRC proto-oncogene, non-receptor tyrosine kinase	chr3	+	0	215	2	210	1	1	BGI_novel_T008650	NA
83805	SRC*	SRC proto-oncogene, non-receptor tyrosine kinase	chr3	+	8	211	2	213	1	1	BGI_novel_T008644	NA
83805	SRC*	SRC proto-oncogene, non-receptor tyrosine kinase	chr3	+	8	215	5	210	1	1	BGI_novel_T008649	NA
83805	SRC*	SRC proto-oncogene, non-receptor tyrosine kinase	chr3	+	30	211	14	213	0.252796	1	BGI_novel_T008643	NA
83807	YBX3	Y-box binding protein 3	chr4	-	276	335	259	297	1	1	BGI_novel_T009521,NM_031979_dup1	NA
84009	KALRN	kalirin RhoGEF kinase	chr11	+	285	117	255	137	0.679161	1	BGI_novel_T002941,BGI_novel_T002947,BGI_novel_T002948,BGI_novel_T002944,NM_032062_dup1,BGI_novel_T002951,BGI_novel_T002943,BGI_novel_T002942,BGI_novel_T002949,BGI_novel_T002950,BGI_novel_T002945,BGI_novel_T002946	NA
84027	GSK3B	glycogen synthase kinase 3 beta	chr11	-	382	237	425	299	1	1	NM_032080_dup1	NA
84030	Chn1*	chimerin 1	chr3	-	465	168	385	130	1	1	BGI_novel_T008135,BGI_novel_T008136	NA
84030	Chn1*	chimerin 1	chr3	-	98	195	70	150	1	1	BGI_novel_T008135,BGI_novel_T008136	NA
84351	IKBKB	inhibitor of nuclear factor kappa B kinase subunit beta	chr16	+	51	11	41	9	1	1	NM_053355_dup1	NA
84354	SSBP3	single stranded DNA binding protein 3	chr5	+	304	46	292	44	1	1	NM_053358_dup1,BGI_novel_T010044	NA
84357	SH3KBP1	SH3 domain containing kinase binding protein 1	chrX	-	98	117	0	74	1.29896e-14	6.04342e-12	BGI_novel_T013809	NM_053360_dup1
84358	EFNA2	ephrin A2	chr7	-	177	60	126	47	1	1	NM_001168670_dup1	NA
84360	CLCN3	chloride voltage-gated channel 3	chr16	+	97	180	72	142	1	1	NM_053363_dup1	NA
84379	RAB6A	RAB6A, member RAS oncogene family	chr1	+	53	954	40	873	1	1	NM_053366_dup1	BGI_novel_T000901
84401	PUF60	poly(U) binding splicing factor 60	chr7	-	54	780	64	797	1	1	BGI_novel_T011754,BGI_novel_T011755,NM_001191880_dup1	NA
84428	DCTN4	dynactin subunit 4	chr18	+	17	106	21	158	1	1	NM_053404_dup1	NA
84556	RIMS1*	regulating synaptic membrane exocytosis 1	chr9	-	42	21	56	5	0.00408343	0.542805	BGI_novel_T013144,BGI_novel_T013146,BGI_novel_T013142	BGI_novel_T013139,BGI_novel_T013137,BGI_novel_T013141,BGI_novel_T013145,BGI_novel_T013148,BGI_novel_T013135
84556	RIMS1*	regulating synaptic membrane exocytosis 1	chr9	-	18	25	15	23	1	1	BGI_novel_T013144,NM_052829_dup1,BGI_novel_T013148,BGI_novel_T013135	BGI_novel_T013137,BGI_novel_T013145,BGI_novel_T013142,BGI_novel_T013140,BGI_novel_T013147
84556	RIMS1*	regulating synaptic membrane exocytosis 1	chr9	-	41	16	36	15	1	1	BGI_novel_T013144,NM_052829_dup1,BGI_novel_T013148,BGI_novel_T013135	BGI_novel_T013137,BGI_novel_T013141,BGI_novel_T013145,BGI_novel_T013142,BGI_novel_T013140,BGI_novel_T013143,BGI_novel_T013147
84556	RIMS1*	regulating synaptic membrane exocytosis 1	chr9	-	70	116	58	84	1	1	BGI_novel_T013139,BGI_novel_T013137,BGI_novel_T013141,BGI_novel_T013144,NM_052829_dup1,BGI_novel_T013135,BGI_novel_T013142,BGI_novel_T013140,BGI_novel_T013143,BGI_novel_T013147,BGI_novel_T013136	BGI_novel_T013138,BGI_novel_T013146,BGI_novel_T013148
84556	RIMS1*	regulating synaptic membrane exocytosis 1	chr9	-	45	10	23	9	0.747971	1	BGI_novel_T013144,NM_052829_dup1,BGI_novel_T013148,BGI_novel_T013135	NA
84556	RIMS1*	regulating synaptic membrane exocytosis 1	chr9	-	70	108	58	80	1	1	BGI_novel_T013138,BGI_novel_T013146,BGI_novel_T013148	BGI_novel_T013139,BGI_novel_T013137,BGI_novel_T013141,BGI_novel_T013144,NM_052829_dup1,BGI_novel_T013135,BGI_novel_T013142,BGI_novel_T013140,BGI_novel_T013143,BGI_novel_T013147,BGI_novel_T013136
84573	OTOF	otoferlin	chr6	+	25	22	27	18	0.866659	1	BGI_novel_T010728,NM_001276720_dup1,BGI_novel_T010729	NA
84598	JAK1	Janus kinase 1	chr5	-	193	206	198	182	1	1	BGI_novel_T010014,BGI_novel_T010015	NA
84686	PPP1R9B	protein phosphatase 1 regulatory subunit 9B	chr10	+	993	423	1014	423	1	1	NM_053474_dup1	NA
85246	GAS7	growth arrest specific 7	chr10	+	105	27	124	34	1	1	BGI_novel_T002099	NA
85256	SLC2A8	solute carrier family 2 member 8	chr3	-	44	73	66	88	0.949321	1	NM_053494_dup1	BGI_novel_T007933
85333	SLC25A4	solute carrier family 25 member 4	chr16	+	8681	2337	8002	2196	1	1	NM_053515_dup1	NA
85382	NGB	neuroglobin	chr6	-	7	17	26	13	0.0133799	1	NM_033359_dup1	NA
85384	SOS2	SOS Ras/Rho guanine nucleotide exchange factor 2	chr6	-	111	27	126	37	1	1	BGI_novel_T010922,NM_001135561_dup1	NA
85385	SHC1	SHC adaptor protein 1	chr2	+	9	6	9	10	0.702977	1	NM_053517_dup1	NA
89811	VEGFB*	vascular endothelial growth factor B	chr1	-	141	3	148	3	1	1	NM_053549_dup1	NA
89811	VEGFB*	vascular endothelial growth factor B	chr1	-	147	10	150	10	1	1	NM_053549_dup1	NA
89811	VEGFB*	vascular endothelial growth factor B	chr1	-	79	46	66	40	1	1	NM_053549_dup1	NA
89841	PCYT2	phosphate cytidylyltransferase 2, ethanolamine	chr10	-	36	44	31	14	0.0423876	1	NM_053568_dup1,BGI_novel_T002707	NA
93667	OLFM1	olfactomedin 1	chr3	+	1527	653	1536	603	1	1	NM_053573_dup1	NA
94270	NNAT*	neuronatin	chr3	+	404	1635	385	1542	1	1	NR_073089_dup1	NM_053601_dup1
94270	NNAT*	neuronatin	chr3	+	404	898	385	813	1	1	NR_073089_dup1	NM_001270867_dup1
94342	BAG6	BAG cochaperone 6	chr20	+	214	515	234	475	1	1	BGI_novel_T007407,NM_053609_dup1	NA
112400	NRG1	neuregulin 1	chr16	+	3	16	0	14	0.330049	1	NM_001271124_dup1,BGI_novel_T005239,NM_001271120_dup1,NM_001271128_dup1,NM_001271119_dup1,NM_001271129_dup1	NM_001271127_dup1,NM_001271122_dup1,NM_001271121_dup1,NM_001271130_dup1,NM_001271118_dup1,BGI_novel_T005243,NM_001271125_dup1,NM_001271126_dup1,BGI_novel_T005240,BGI_novel_T005241,NM_031588_dup1,BGI_novel_T005242
113938	SNURF	SNRPN upstream reading frame	chr1	-	936	372	831	402	1	1	NM_001270712_dup1,NM_130738_dup1	NA
113970	MAGI2	membrane associated guanylate kinase, WW and PDZ domain containing 2	chr4	-	57	52	71	38	0.23514	1	NM_053621_dup1,BGI_novel_T008905	NA
114028	CTNND2*	catenin delta 2	chr2	+	308	700	285	631	1	1	NM_001271502_dup1,BGI_novel_T006732	NA
114028	CTNND2*	catenin delta 2	chr2	+	659	476	629	425	1	1	NM_001271502_dup1,BGI_novel_T006732	NA
114028	CTNND2*	catenin delta 2	chr2	+	381	143	281	137	0.796806	1	BGI_novel_T006732	NA
114028	CTNND2*	catenin delta 2	chr2	+	167	1799	215	1607	0.481927	1	NM_001271502_dup1,BGI_novel_T006732	NA
114028	CTNND2*	catenin delta 2	chr2	+	167	407	215	365	0.344941	1	NM_001271502_dup1,BGI_novel_T006732	NA
114029	MEGF8	multiple EGF like domains 8	chr1	+	306	139	260	130	1	1	NM_053628_dup1	NA
114089	INPP5E*	inositol polyphosphate-5-phosphatase E	chr3	-	17	17	21	32	0.639779	1	NM_053632_dup1	NA
114089	INPP5E*	inositol polyphosphate-5-phosphatase E	chr3	-	16	25	22	30	1	1	NM_053632_dup1	NA
114113	PAFAH1B3	platelet activating factor acetylhydrolase 1b catalytic subunit 3	chr1	-	575	613	650	620	1	1	BGI_novel_T000429	NA
114114	DNM1L*	dynamin 1 like	chr11	+	79	50	99	23	0.00657159	0.764358	BGI_novel_T003110,BGI_novel_T003111,BGI_novel_T003109,BGI_novel_T003107	NM_053655_dup1
114114	DNM1L*	dynamin 1 like	chr11	+	307	0	264	1	1	1	BGI_novel_T003108,BGI_novel_T003109,BGI_novel_T003107,NM_053655_dup1	NA
114116	CDC42BPA	CDC42 binding protein kinase alpha	chr13	+	2	4	9	5	0.332454	1	BGI_novel_T003925,BGI_novel_T003918,BGI_novel_T003920,BGI_novel_T003921	NM_053657_dup1
114122	VCAN	versican	chr2	-	2508	3201	2585	3723	1	1	BGI_novel_T006554,BGI_novel_T006552	NM_001170558_dup1,BGI_novel_T006555,NM_001170560_dup1
114203	SH2B2	SH2B adaptor protein 2	chr12	+	328	42	357	60	0.770072	1	NM_053669_dup1	NA
114485	Dmtf1	cyclin D binding myb-like transcription factor 1	chr4	+	117	96	144	95	0.936515	1	BGI_novel_T008917,NM_053693_dup1	NA
114510	Mllt3	MLLT3, super elongation complex subunit	chr5	-	143	766	103	656	1	1	BGI_novel_T009983,BGI_novel_T009985,BGI_novel_T009984,BGI_novel_T009982	NA
114514	CLASP2*	cytoplasmic linker associated protein 2	chr8	+	777	85	741	101	1	1	BGI_novel_T012867,NM_053722_dup1,BGI_novel_T012862,BGI_novel_T012865,BGI_novel_T012868,BGI_novel_T012864,BGI_novel_T012863,BGI_novel_T012866	NA
114514	CLASP2*	cytoplasmic linker associated protein 2	chr8	+	98	38	114	36	1	1	BGI_novel_T012867,NM_053722_dup1,BGI_novel_T012862,BGI_novel_T012865,BGI_novel_T012868,BGI_novel_T012864,BGI_novel_T012863,BGI_novel_T012866	NA
114514	CLASP2*	cytoplasmic linker associated protein 2	chr8	+	96	72	84	79	0.917234	1	BGI_novel_T012867,BGI_novel_T012862,BGI_novel_T012865,BGI_novel_T012868,BGI_novel_T012864,BGI_novel_T012863,BGI_novel_T012866	NA
114514	CLASP2*	cytoplasmic linker associated protein 2	chr8	+	233	360	263	319	0.734952	1	BGI_novel_T012867,NM_053722_dup1,BGI_novel_T012862,BGI_novel_T012865,BGI_novel_T012868,BGI_novel_T012864,BGI_novel_T012863,BGI_novel_T012866	NA
114517	ITGA6	integrin subunit alpha 6	chr3	+	33	19	30	26	0.614216	1	BGI_novel_T008125,NM_053725_dup1	BGI_novel_T008124
114520	STRN3	striatin 3	chr6	-	86	72	76	121	0.0416531	1	NM_001029897_dup1	NA
114558	BECN1	beclin 1	chr10	-	132	311	121	257	1	1	BGI_novel_T002464,BGI_novel_T002465	NA
114637	Hmgn2 (includes others)	high mobility group nucleosomal binding domain 2	chr5	-	0	826	2	793	1	1	NM_001025624_dup1	NA
114859	EIF2AK4	eukaryotic translation initiation factor 2 alpha kinase 4	chr3	+	37	30	39	32	1	1	NM_001105744_dup1	NA
116459	SERPINI1*	serpin family I member 1	chr2	+	701	454	772	448	1	1	NM_053779_dup1	NA
116459	SERPINI1*	serpin family I member 1	chr2	+	701	549	775	498	1	1	NM_053779_dup1	NA
116478	KIDINS220	kinase D interacting substrate 220	chr6	+	74	3	75	5	0.902195	1	NM_053795_dup1	NA
116504	MPRIP	myosin phosphatase Rho interacting protein	chr10	+	488	295	438	279	1	1	BGI_novel_T002016,NM_053814_dup1,BGI_novel_T002018,BGI_novel_T002019,NM_001034022_dup1,BGI_novel_T002017	NA
116565	LRPAP1	LDL receptor related protein associated protein 1	chr14	+	73	379	66	292	1	1	NM_001169113_dup1	NA
116595	NRXN2	neurexin 2	chr1	+	67	996	64	1037	1	1	BGI_novel_T001340,BGI_novel_T001347,BGI_novel_T001345,BGI_novel_T001344,BGI_novel_T001341,BGI_novel_T001343,BGI_novel_T001342,BGI_novel_T001346	NA
116597	OPCML	opioid binding protein/cell adhesion molecule like	chr8	+	699	336	745	305	1	1	NM_053848_dup1	NA
116638	SLC17A7*	solute carrier family 17 member 7	chr1	+	647	709	547	609	1	1	NM_053859_dup1	NA
116638	SLC17A7*	solute carrier family 17 member 7	chr1	+	334	405	295	326	1	1	NM_053859_dup1	NA
116640	TNC*	tenascin C	chr5	-	578	448	693	537	1	1	BGI_novel_T009904,NM_053861_dup1	NA
116640	TNC*	tenascin C	chr5	-	352	388	407	425	1	1	BGI_novel_T009904	NM_053861_dup1
116640	TNC*	tenascin C	chr5	-	361	386	407	423	1	1	BGI_novel_T009904	NM_053861_dup1
116640	TNC*	tenascin C	chr5	-	578	386	692	423	1	1	BGI_novel_T009904	NM_053861_dup1
116640	TNC*	tenascin C	chr5	-	578	361	692	407	1	1	BGI_novel_T009904,NM_053861_dup1	NA
116640	TNC*	tenascin C	chr5	-	581	576	693	627	1	1	BGI_novel_T009904	NA
116640	TNC*	tenascin C	chr5	-	625	338	703	383	1	1	BGI_novel_T009904,NM_053861_dup1	NA
116640	TNC*	tenascin C	chr5	-	361	700	407	777	1	1	BGI_novel_T009904	NM_053861_dup1
116640	TNC*	tenascin C	chr5	-	578	700	692	777	1	1	BGI_novel_T009904	NM_053861_dup1
116640	TNC*	tenascin C	chr5	-	615	720	667	798	1	1	BGI_novel_T009904	NA
116640	TNC*	tenascin C	chr5	-	625	841	703	931	1	1	BGI_novel_T009904,NM_053861_dup1	NA
116645	PLAA	phospholipase A2 activating protein	chr5	-	160	66	156	85	0.718188	1	NM_053866_dup1	NA
116646	TPT1	tumor protein, translationally-controlled 1	chr15	+	4314	3167	4567	3667	1	1	NM_053867_dup1	NA
116659	Dync1i2	dynein cytoplasmic 1 intermediate chain 2	chr3	+	631	484	658	449	1	1	NM_001270625_dup1,BGI_novel_T008119,NM_053880_dup1,BGI_novel_T008120,NM_001270624_dup1	NA
116668	MYT1L*	myelin transcription factor 1 like	chr6	+	265	215	260	205	1	1	NM_053888_dup1	NA
116668	MYT1L*	myelin transcription factor 1 like	chr6	+	1	611	0	572	1	1	BGI_novel_T010801,BGI_novel_T010802,NM_053888_dup1	NA
116668	MYT1L*	myelin transcription factor 1 like	chr6	+	191	273	196	248	1	1	BGI_novel_T010801,BGI_novel_T010802	NM_053888_dup1
116675	Pgap2*	post-GPI attachment to proteins 2	chr1	+	80	111	54	75	1	1	BGI_novel_T000930	NA
116675	Pgap2*	post-GPI attachment to proteins 2	chr1	+	56	63	52	32	0.179139	1	BGI_novel_T000931,NM_053895_dup1,BGI_novel_T000930	NA
116690	NFASC	neurofascin	chr13	-	15	267	26	238	0.177102	1	BGI_novel_T003674,NM_001160314_dup1	NM_001160315_dup1,NM_053909_dup1,BGI_novel_T003672,BGI_novel_T003675,NM_001160313_dup1
116724	EPB41L3*	erythrocyte membrane protein band 4.1 like 3	chr9	+	67	110	76	89	0.581609	1	BGI_novel_T013585,BGI_novel_T013580,BGI_novel_T013579,BGI_novel_T013583,BGI_novel_T013582	NM_053927_dup1,BGI_novel_T013581,BGI_novel_T013584
116724	EPB41L3*	erythrocyte membrane protein band 4.1 like 3	chr9	+	135	110	167	89	0.224348	1	BGI_novel_T013578,NM_053927_dup1,BGI_novel_T013581,BGI_novel_T013584	BGI_novel_T013585,BGI_novel_T013580,BGI_novel_T013579,BGI_novel_T013583,BGI_novel_T013582
116724	EPB41L3*	erythrocyte membrane protein band 4.1 like 3	chr9	+	16	2	13	9	0.158137	1	BGI_novel_T013585,BGI_novel_T013580,BGI_novel_T013579,BGI_novel_T013578,BGI_novel_T013583,BGI_novel_T013582,NM_053927_dup1,BGI_novel_T013581,BGI_novel_T013584	NA
116839	RIMS2	regulating synaptic membrane exocytosis 2	chr7	+	9	48	16	75	1	1	BGI_novel_T011637,BGI_novel_T011631,BGI_novel_T011639,NM_053945_dup1,BGI_novel_T011640,BGI_novel_T011630	BGI_novel_T011638,BGI_novel_T011635,BGI_novel_T011632,BGI_novel_T011633
117020	MCF2L	MCF.2 cell line derived transforming sequence like	chr16	-	144	280	129	240	1	1	BGI_novel_T005333,BGI_novel_T005330,NM_053951_dup1,BGI_novel_T005331,BGI_novel_T005332	NA
117028	BIN1	bridging integrator 1	chr18	+	295	179	253	160	1	1	NM_053959_dup1,BGI_novel_T005813	NA
117045	EIF4E	eukaryotic translation initiation factor 4E	chr2	+	275	182	197	139	1	1	BGI_novel_T007283,NM_053974_dup1	NA
117049	RAB28	RAB28, member RAS oncogene family	chr14	+	87	42	112	69	0.9179	1	NM_053978_dup1	NA
117243	ACSL6	acyl-CoA synthetase long chain family member 6	chr10	+	44	6	41	11	0.592765	1	BGI_novel_T001972,BGI_novel_T001971	NM_130739_dup1
117263	PSMC1	proteasome 26S subunit, ATPase 1	chr6	+	2	343	2	339	1	1	BGI_novel_T011102	NA
117272	PRPSAP2	phosphoribosyl pyrophosphate synthetase associated protein 2	chr10	-	89	97	107	123	1	1	BGI_novel_T002053,NM_057131_dup1,BGI_novel_T002052	NA
117273	RHOA	ras homolog family member A	chr8	+	143	899	133	880	1	1	BGI_novel_T012786	NA
117275	CHRD	chordin	chr11	-	11	8	13	21	0.323711	1	NM_057134_dup1	NA
117277	EPN1	epsin 1	chr1	-	1449	1513	1239	1286	1	1	BGI_novel_T000297,BGI_novel_T000296	NA
117284	LRRC7*	leucine rich repeat containing 7	chr2	-	33	64	16	114	0.00158781	0.268629	BGI_novel_T007353,BGI_novel_T007354,BGI_novel_T007352	NA
117284	LRRC7*	leucine rich repeat containing 7	chr2	-	24	72	15	112	0.0772513	1	NM_057142_dup1	NA
117284	LRRC7*	leucine rich repeat containing 7	chr2	-	38	18	17	15	0.374801	1	NM_057142_dup1,BGI_novel_T007352	BGI_novel_T007354
117284	LRRC7*	leucine rich repeat containing 7	chr2	-	19	30	26	38	1	1	NM_057142_dup1,BGI_novel_T007353,BGI_novel_T007354,BGI_novel_T007352	NA
117513	SEC22A	SEC22 homolog A, vesicle trafficking protein	chr11	+	9	19	6	13	1	1	BGI_novel_T002934,BGI_novel_T002935	NA
117515	SEPTIN2	septin 2	chr9	+	1	189	2	255	1	1	NM_057148_dup1	NA
117520	OXR1	oxidation resistance 1	chr7	+	58	87	65	79	0.974842	1	NM_001197907_dup1	NA
117533	GMPR*	guanosine monophosphate reductase	chr17	-	29	44	33	52	1	1	NM_057188_dup1	NA
117533	GMPR*	guanosine monophosphate reductase	chr17	-	49	17	46	22	0.784846	1	NM_057188_dup1	NA
117536	NSMF*	NMDA receptor synaptonuclear signaling and neuronal migration factor	chr3	+	236	667	204	641	1	1	NM_001270626_dup1,NM_057190_dup1,BGI_novel_T007732,NR_073057_dup1,NM_001270628_dup1,BGI_novel_T007735,BGI_novel_T007734,BGI_novel_T007731,BGI_novel_T007733	NM_001270627_dup1
117536	NSMF*	NMDA receptor synaptonuclear signaling and neuronal migration factor	chr3	+	469	151	448	161	1	1	NM_001270626_dup1,NM_057190_dup1,BGI_novel_T007732,NM_001270628_dup1,BGI_novel_T007735,BGI_novel_T007734,BGI_novel_T007731,BGI_novel_T007733	NR_073057_dup1
117548	KIF1B	kinesin family member 1B	chr5	-	192	17	4	222	0	0	NM_057200_dup1,BGI_novel_T010514	BGI_novel_T010512,BGI_novel_T010513
117553	UBA3	ubiquitin like modifier activating enzyme 3	chr4	-	134	76	131	57	0.867976	1	NM_057205_dup1,BGI_novel_T009319	NA
117557	Tpm3	tropomyosin 3	chr2	+	261	106	264	99	1	1	NM_173111_dup1	BGI_novel_T007053,NM_001301286_dup1,NM_001301285_dup1,NM_057208_dup1
140607	PIP4K2C	phosphatidylinositol-5-phosphate 4-kinase type 2 gamma	chr7	-	99	28	102	50	0.211559	1	NM_080480_dup1	NA
140671	Phkg2*	phosphorylase kinase catalytic subunit gamma 2	chr1	+	21	68	20	84	0.955743	1	BGI_novel_T001120,BGI_novel_T001119,NM_080584_dup1	NA
140671	Phkg2*	phosphorylase kinase catalytic subunit gamma 2	chr1	+	9	49	1	58	0.0552782	1	BGI_novel_T001120	NA
140671	Phkg2*	phosphorylase kinase catalytic subunit gamma 2	chr1	+	59	68	62	84	1	1	BGI_novel_T001120,BGI_novel_T001119,NM_080584_dup1	NA
140673	NAPA	NSF attachment protein alpha	chr1	+	67	76	83	73	0.96206	1	NM_080585_dup1	NA
140694	DNM1	dynamin 1	chr3	-	402	84	341	51	1	1	NM_080689_dup1	BGI_novel_T007892,BGI_novel_T007894,BGI_novel_T007893,BGI_novel_T007897,BGI_novel_T007896,BGI_novel_T007899,BGI_novel_T007895,BGI_novel_T007891
155173	SDF4	stromal cell derived factor 4	chr5	+	160	259	178	276	1	1	NM_130412_dup1	NA
170501	GALNT10	polypeptide N-acetylgalactosaminyltransferase 10	chr10	+	35	58	35	27	0.0936057	1	NM_130742_dup1	NA
170551	SLC5A6*	solute carrier family 5 member 6	chr6	+	29	92	33	119	1	1	BGI_novel_T010711,BGI_novel_T010709,BGI_novel_T010710,NM_130746_dup1	NA
170551	SLC5A6*	solute carrier family 5 member 6	chr6	+	64	56	92	55	0.476614	1	BGI_novel_T010711,BGI_novel_T010709,BGI_novel_T010710,NM_130746_dup1	NA
170630	FGF12	fibroblast growth factor 12	chr11	+	198	327	176	288	1	1	NM_130814_dup1	NA
170843	KHDRBS2*	KH RNA binding domain containing, signal transduction associated 2	chr9	-	6	9	5	13	0.699567	1	BGI_novel_T013181	NA
170843	KHDRBS2*	KH RNA binding domain containing, signal transduction associated 2	chr9	-	8	17	5	10	1	1	BGI_novel_T013181	NA
170844	TAF2	TATA-box binding protein associated factor 2	chr7	-	40	78	40	117	0.48201	1	BGI_novel_T011673,NM_133319_dup1	NA
170910	MTDH	metadherin	chr7	+	151	17	140	19	1	1	NM_133398_dup1,BGI_novel_T011605,BGI_novel_T011607	BGI_novel_T011606
170919	AGPAT4	1-acylglycerol-3-phosphate O-acyltransferase 4	chr1	-	293	143	283	182	0.60819	1	NM_133406_dup1	NA
170920	MAP4K3	mitogen-activated protein kinase kinase kinase kinase 3	chr6	-	31	67	34	63	1	1	BGI_novel_T010621	NA
170956	YTHDC1	YTH domain containing 1	chr14	-	98	31	100	41	0.867924	1	BGI_novel_T004137,NM_133423_dup1,BGI_novel_T004134,BGI_novel_T004135	BGI_novel_T004136
171015	CYB5R4*	cytochrome b5 reductase 4	chr8	+	29	3	36	0	0.12124	1	NM_133427_dup1	NA
171015	CYB5R4*	cytochrome b5 reductase 4	chr8	+	73	89	87	95	1	1	NM_133427_dup1	NA
171046	TCF3	transcription factor 3	chr7	+	157	165	132	163	1	1	BGI_novel_T011325,BGI_novel_T011323	BGI_novel_T011324,BGI_novel_T011327,BGI_novel_T011326
171092	G3BP1	G3BP stress granule assembly factor 1	chr10	+	245	249	264	231	1	1	NM_133565_dup1	NA
171097	ADAP1*	ArfGAP with dual PH domains 1	chr12	+	14	208	11	181	1	1	NM_133567_dup1	NA
171097	ADAP1*	ArfGAP with dual PH domains 1	chr12	+	220	206	249	182	0.734893	1	NM_133567_dup1	NA
171097	ADAP1*	ArfGAP with dual PH domains 1	chr12	+	237	193	269	196	1	1	NM_133567_dup1	NA
171120	JMJD1C	jumonji domain containing 1C	chr20	-	56	33	49	54	0.152347	1	BGI_novel_T007586	NA
171126	AP3M1	adaptor related protein complex 3 subunit mu 1	chr15	+	172	111	194	120	1	1	NM_133593_dup1	NA
171139	TIMM9	translocase of inner mitochondrial membrane 9	chr6	-	46	75	68	80	0.628723	1	NM_001276430_dup1,NM_133604_dup1	NR_075101_dup1
171145	EIF2B3	eukaryotic translation initiation factor 2B subunit gamma	chr5	+	69	112	84	82	0.165543	1	BGI_novel_T010110	NA
171297	NLGN3	neuroligin 3	chrX	+	188	5020	178	4795	1	1	BGI_novel_T013876	NA
171337	RAP1B	RAP1B, member of RAS oncogene family	chr7	-	455	349	389	322	1	1	BGI_novel_T011545	NA
171455	EXOC2	exocyst complex component 2	chr17	+	0	1	1	0	0.39631	1	BGI_novel_T005531	NM_134414_dup1,BGI_novel_T005532
171494	AP1G1	adaptor related protein complex 1 subunit gamma 1	chr19	-	132	112	117	124	0.911585	1	NM_134460_dup1	NA
171500	STAU2	staufen double-stranded RNA binding protein 2	chr5	+	574	488	542	491	1	1	NM_001007150_dup1,BGI_novel_T009602,BGI_novel_T009603,NM_134466_dup1,BGI_novel_T009604,NM_001007149_dup1	NA
192129	VMP1	vacuole membrane protein 1	chr10	-	286	155	213	174	0.148017	1	NM_138839_dup1	NA
192189	SYT17	synaptotagmin 17	chr1	-	182	26	115	20	1	1	BGI_novel_T001014,BGI_novel_T001013,NM_138849_dup1,BGI_novel_T001015	NA
192247	SEZ6	seizure related 6 homolog	chr10	-	1032	677	934	635	1	1	BGI_novel_T002230,NM_001105754_dup1	NA
192248	CDH13	cadherin 13	chr19	+	151	261	151	286	1	1	NM_138889_dup1	NA
192348	FNBP1	formin binding protein 1	chr3	-	112	7	93	15	0.124247	1	BGI_novel_T007876,BGI_novel_T007877,NM_138914_dup1	BGI_novel_T007878
192360	EML2	EMAP like 2	chr1	+	5	71	1	85	0.908181	1	NM_138921_dup1,BGI_novel_T000388	NA
192645	WBP2	WW domain binding protein 2	chr10	-	449	499	361	417	1	1	NM_138975_dup1	NA
245925	PHRF1	PHD and ring finger domains 1	chr1	+	90	122	99	149	1	1	NM_139093_dup1,BGI_novel_T001222	NA
245959	SLC25A3	solute carrier family 25 member 3	chr7	-	3	1807	11	1657	1	1	NM_139100_dup1	NM_001270788_dup1
245975	SETD4*	SET domain containing 4	chr11	-	1	0	0	5	0.163852	1	BGI_novel_T002804	BGI_novel_T002805
245975	SETD4*	SET domain containing 4	chr11	-	9	28	18	23	0.173624	1	BGI_novel_T002806,NM_001113747_dup1	BGI_novel_T002807,BGI_novel_T002805,BGI_novel_T002803
246187	SLC7A6OS	solute carrier family 7 member 6 opposite strand	chr19	-	203	144	172	98	0.915169	1	NM_139328_dup1	NA
246212	SIPA1L1*	signal induced proliferation associated 1 like 1	chr6	+	3	15	3	20	1	1	BGI_novel_T011023,BGI_novel_T011020	BGI_novel_T011022,BGI_novel_T011021
246212	SIPA1L1*	signal induced proliferation associated 1 like 1	chr6	+	6	12	10	19	1	1	BGI_novel_T011020,BGI_novel_T011024	BGI_novel_T011021
246212	SIPA1L1*	signal induced proliferation associated 1 like 1	chr6	+	17	13	5	7	0.58523	1	BGI_novel_T011020,BGI_novel_T011021	BGI_novel_T011023
246232	UXS1	UDP-glucuronate decarboxylase 1	chr9	-	116	7	114	4	0.8468	1	BGI_novel_T013016,NM_139336_dup1	NA
246244	TAX1BP1	Tax1 binding protein 1	chr4	+	203	78	248	83	1	1	NM_001004199_dup1	NA
246294	OPTN	optineurin	chr17	+	94	72	115	70	0.899407	1	NM_145081_dup1	NA
246295	CEP104	centrosomal protein 104	chr5	+	57	53	61	43	0.790164	1	BGI_novel_T010552,NM_145082_dup1	NA
246307	ASRGL1	asparaginase and isoaspartyl peptidase 1	chr1	-	134	129	141	122	1	1	NM_145089_dup1	NA
246324	RAB31*	RAB31, member RAS oncogene family	chr9	-	180	311	184	259	0.992507	1	NM_145094_dup1	NA
246324	RAB31*	RAB31, member RAS oncogene family	chr9	-	188	0	193	2	1	1	NM_145094_dup1	NA
246331	NRP1	neuropilin 1	chr19	+	466	464	537	476	1	1	BGI_novel_T006516,NM_145098_dup1	NA
246770	GTF2IRD1*	GTF2I repeat domain containing 1	chr12	+	36	2	51	4	1	1	BGI_novel_T003340	NA
246770	GTF2IRD1*	GTF2I repeat domain containing 1	chr12	+	2	1	2	0	0.586857	1	BGI_novel_T003346,BGI_novel_T003340,BGI_novel_T003343,BGI_novel_T003342	NM_001001504_dup1
252923	TSGA10	testis specific 10	chr9	-	74	14	55	12	1	1	BGI_novel_T013216,BGI_novel_T013215	BGI_novel_T013217
257648	CACNA1B	calcium voltage-gated channel subunit alpha1 B	chr3	-	80	40	58	33	1	1	BGI_novel_T007703,BGI_novel_T007706,BGI_novel_T007707,BGI_novel_T007704,BGI_novel_T007705,NM_147141_dup1,NM_001195199_dup1	NA
259221	OSBPL1A*	oxysterol binding protein like 1A	chr18	-	7	213	14	190	1	1	NM_172023_dup1	NA
259221	OSBPL1A*	oxysterol binding protein like 1A	chr18	-	161	174	140	211	0.40801	1	BGI_novel_T005761	NA
259221	OSBPL1A*	oxysterol binding protein like 1A	chr18	-	100	168	91	211	0.595193	1	NM_172023_dup1	NA
259237	DOCK9	dedicator of cytokinesis 9	chr15	-	110	3	89	4	1	1	NM_001105759_dup1	BGI_novel_T004920,BGI_novel_T004922,BGI_novel_T004923,BGI_novel_T004921
260321	FKBP4	FKBP prolyl isomerase 4	chr4	-	425	452	393	400	1	1	NM_001191863_dup1	NA
260323	SNX27	sorting nexin 27	chr2	-	52	91	58	80	0.883834	1	NM_001110151_dup1,NM_152847_dup1	NA
266600	CSDC2	cold shock domain containing C2	chr7	+	1380	611	1343	533	1	1	NM_001170542_dup1	NA
266772	KLHL12	kelch like family member 12	chr13	+	47	116	44	117	1	1	BGI_novel_T003704,BGI_novel_T003701	NA
266806	ERC1	ELKS/RAB6-interacting/CAST family member 1	chr4	-	100	279	85	259	1	1	NM_170788_dup1	NA
282824	ELAVL3*	ELAV like RNA binding protein 3	chr8	-	1536	111	1690	117	1	1	NM_172324_dup1	NA
282824	ELAVL3*	ELAV like RNA binding protein 3	chr8	-	1536	182	1691	162	1	1	BGI_novel_T012216,BGI_novel_T012217	NA
286908	PDLIM7	PDZ and LIM domain 7	chr17	+	115	4	109	8	0.403176	1	BGI_novel_T005431,NM_173125_dup1,BGI_novel_T005432	BGI_novel_T005430
286928	ABI2*	abl interactor 2	chr9	+	691	81	707	60	1	1	BGI_novel_T013332,BGI_novel_T013330,BGI_novel_T013334,BGI_novel_T013331,BGI_novel_T013335,BGI_novel_T013336	NA
286928	ABI2*	abl interactor 2	chr9	+	493	81	503	59	1	1	BGI_novel_T013334,BGI_novel_T013331,NM_173143_dup1,BGI_novel_T013336	NA
286928	ABI2*	abl interactor 2	chr9	+	563	325	666	351	1	1	BGI_novel_T013335	BGI_novel_T013333
286930	DLGAP4	DLG associated protein 4	chr3	+	156	200	126	206	0.802501	1	BGI_novel_T008627,BGI_novel_T008631	NM_173145_dup1,BGI_novel_T008629,BGI_novel_T008628
286973	ELAVL2*	ELAV like RNA binding protein 2	chr5	-	386	54	468	60	1	1	BGI_novel_T009991	NA
286973	ELAVL2*	ELAV like RNA binding protein 2	chr5	-	377	28	457	19	0.373539	1	BGI_novel_T009990	NA
287110	TBC1D24	TBC1 domain family member 24	chr10	-	451	144	447	119	1	1	BGI_novel_T001774,BGI_novel_T001776	NA
287125	NUBP2	nucleotide binding protein 2	chr10	-	125	87	120	82	1	1	NM_001011891_dup1	NA
287150	ANTKMT*	adenine nucleotide translocase lysine methyltransferase	chr10	-	58	51	77	49	0.681802	1	NM_001127447_dup1	NA
287150	ANTKMT*	adenine nucleotide translocase lysine methyltransferase	chr10	-	70	67	88	59	0.551925	1	BGI_novel_T001839	BGI_novel_T001838
287150	ANTKMT*	adenine nucleotide translocase lysine methyltransferase	chr10	-	981	29	893	38	0.525429	1	BGI_novel_T001839	NA
287150	ANTKMT*	adenine nucleotide translocase lysine methyltransferase	chr10	-	72	43	79	41	1	1	BGI_novel_T001838,NM_001127447_dup1,BGI_novel_T001839	NA
287159	PIGQ*	phosphatidylinositol glycan anchor biosynthesis class Q	chr10	-	606	110	537	91	1	1	BGI_novel_T001851	NA
287159	PIGQ*	phosphatidylinositol glycan anchor biosynthesis class Q	chr10	-	93	117	95	122	1	1	BGI_novel_T001851,NM_001007607_dup1	NA
287269	Clk4*	CDC-like kinase 4	chr10	+	3	5	4	12	0.783723	1	BGI_novel_T001953	BGI_novel_T001951
287269	Clk4*	CDC-like kinase 4	chr10	+	1	8	4	15	0.859886	1	BGI_novel_T001953	BGI_novel_T001951,BGI_novel_T001948
287269	Clk4*	CDC-like kinase 4	chr10	+	8	8	10	15	0.779746	1	BGI_novel_T001953,BGI_novel_T001951	BGI_novel_T001948
287269	Clk4*	CDC-like kinase 4	chr10	+	8	0	11	1	1	1	BGI_novel_T001953,BGI_novel_T001951,BGI_novel_T001950	NA
287276	SAR1B*	secretion associated Ras related GTPase 1B	chr10	+	48	140	38	142	1	1	NM_001009622_dup1	NA
287276	SAR1B*	secretion associated Ras related GTPase 1B	chr10	+	167	216	197	180	0.331006	1	NM_001009622_dup1	NA
287371	DRC3	dynein regulatory complex subunit 3	chr10	+	17	14	25	17	1	1	BGI_novel_T002027,BGI_novel_T002026,NM_001013857_dup1	NA
287427	TRAPPC1	trafficking protein particle complex 1	chr10	+	180	392	139	374	0.981791	1	NM_001039378_dup1	NA
287436	EIF4A1	eukaryotic translation initiation factor 4A1	chr10	-	1445	1467	1489	1445	1	1	NM_199372_dup1	NA
287446	ELP5*	elongator acetyltransferase complex subunit 5	chr10	-	147	146	145	143	1	1	NM_001001718_dup1	NA
287446	ELP5*	elongator acetyltransferase complex subunit 5	chr10	-	231	139	239	137	1	1	BGI_novel_T002139	NA
287446	ELP5*	elongator acetyltransferase complex subunit 5	chr10	-	316	264	333	280	1	1	NM_001001718_dup1,BGI_novel_T002139	NA
287463	RPAIN	RPA interacting protein	chr10	+	91	16	37	11	0.512276	1	BGI_novel_T002154	NA
287478	CTNS	cystinosin, lysosomal cystine transporter	chr10	-	9	13	6	20	0.356613	1	NM_001191647_dup1	NA
287523	DPH1	diphthamide biosynthesis 1	chr10	-	55	45	45	36	1	1	NM_001105809_dup1	NA
287537	ABR	ABR activator of RhoGEF and GTPase	chr10	-	442	541	409	505	1	1	BGI_novel_T002227,NM_001105814_dup1,BGI_novel_T002228	NA
287541	IFT20*	intraflagellar transport 20	chr10	+	260	168	208	153	1	1	NM_001105815_dup1	NA
287541	IFT20*	intraflagellar transport 20	chr10	+	151	121	128	91	1	1	NM_001105815_dup1	NA
287541	IFT20*	intraflagellar transport 20	chr10	+	57	121	55	92	1	1	NM_001105815_dup1	NA
287556	RHBDL3	rhomboid like 3	chr10	+	17	9	21	15	0.868206	1	NM_001105819_dup1,BGI_novel_T002267	NA
287595	DHX40	DEAH-box helicase 40	chr10	-	58	39	53	38	1	1	BGI_novel_T002312,NM_001005873_dup1	NA
287633	LRRC59	leucine rich repeat containing 59	chr10	+	313	188	289	191	1	1	NM_001008280_dup1	NA
287642	SLC35B1*	solute carrier family 35 member B1	chr10	+	115	342	120	387	1	1	BGI_novel_T002365	NM_199081_dup1
287642	SLC35B1*	solute carrier family 35 member B1	chr10	+	116	53	119	74	0.711658	1	BGI_novel_T002365	NM_199081_dup1
287642	SLC35B1*	solute carrier family 35 member B1	chr10	+	162	342	147	387	1	1	NM_199081_dup1	BGI_novel_T002365
287642	SLC35B1*	solute carrier family 35 member B1	chr10	+	163	53	146	74	0.286735	1	NM_199081_dup1	BGI_novel_T002365
287645	SNF8	SNF8 subunit of ESCRT-II	chr10	+	155	120	121	115	1	1	NM_001007804_dup1	NA
287847	Rbfox3	RNA binding protein, fox-1 homolog (C. elegans) 3	chr10	-	23	430	39	463	0.492409	1	BGI_novel_T002672	NA
287871	RPTOR	regulatory associated protein of MTOR complex 1	chr10	+	47	27	45	60	0.0398573	1	NM_001134499_dup1	NA
288065	CCDC58	coiled-coil domain containing 58	chr11	-	27	49	45	38	0.0847365	1	NM_001105875_dup1	NA
288167	SENP7	SUMO specific peptidase 7	chr11	-	76	62	54	41	1	1	BGI_novel_T002862,NM_001105888_dup1	NA
288174	NIT2	nitrilase family member 2	chr11	+	30	40	32	30	0.677242	1	NM_001034126_dup1	NA
288264	IFNAR1	interferon alpha and beta receptor subunit 1	chr11	+	20	245	11	252	1	1	NM_001271316_dup1	NM_001105893_dup1
288414	RFC3	replication factor C subunit 3	chr12	+	50	43	88	46	0.288731	1	NM_001009629_dup1	NA
288478	RSPH10B/RSPH10B2	radial spoke head 10 homolog B	chr12	-	5	18	5	15	1	1	NM_001013867_dup1,BGI_novel_T003207	NA
288527	ASMTL	acetylserotonin O-methyltransferase like	chr12	+	23	28	16	24	0.995103	1	BGI_novel_T003283	NA
288563	ACTL6B	actin like 6B	chr12	-	219	250	216	274	1	1	NM_001105917_dup1,BGI_novel_T003299	NA
288591	TMEM120A	transmembrane protein 120A	chr12	+	152	57	119	87	0.0258926	1	NM_001010945_dup1	NA
288671	ANAPC5	anaphase promoting complex subunit 5	chr12	+	664	492	640	430	1	1	BGI_novel_T003446	NA
288710	RNF10	ring finger protein 10	chr12	+	753	776	702	724	1	1	NM_001011904_dup1	NA
288717	SRRD	SRR1 domain containing	chr12	+	25	126	27	143	1	1	BGI_novel_T003555	NA
288785	BLOC1S1	biogenesis of lysosomal organelles complex 1 subunit 1	chr7	-	154	363	177	340	1	1	NM_001105941_dup1	NA
288919	GET3*	guided entry of tail-anchored proteins factor 3, ATPase	chr19	-	146	372	128	383	1	1	BGI_novel_T006264	NA
288919	GET3*	guided entry of tail-anchored proteins factor 3, ATPase	chr19	-	393	325	349	322	1	1	NM_001100505_dup1	NA
288993	SLC35F5*	solute carrier family 35 member F5	chr13	+	18	28	17	28	1	1	BGI_novel_T003634,NM_001105950_dup1	NA
288993	SLC35F5*	solute carrier family 35 member F5	chr13	+	29	36	55	46	0.551709	1	BGI_novel_T003634,BGI_novel_T003635,NM_001105950_dup1	NA
289089	IVNS1ABP	influenza virus NS1A binding protein	chr13	+	524	472	548	422	1	1	BGI_novel_T003744	NA
289125	ACBD6*	acyl-CoA binding domain containing 6	chr13	+	63	41	111	32	0.0497879	1	NM_001011906_dup1	NA
289125	ACBD6*	acyl-CoA binding domain containing 6	chr13	+	63	134	111	121	0.0207317	1	NM_001011906_dup1	NA
289125	ACBD6*	acyl-CoA binding domain containing 6	chr13	+	81	40	107	27	0.144156	1	NM_001011906_dup1	NA
289125	ACBD6*	acyl-CoA binding domain containing 6	chr13	+	4	41	7	32	0.651542	1	NM_001011906_dup1	NA
289168	KIFAP3	kinesin associated protein 3	chr13	+	165	0	216	236	0	0	BGI_novel_T003818	BGI_novel_T003820,NM_001105964_dup1,BGI_novel_T003819
289217	SDHC	succinate dehydrogenase complex subunit C	chr13	-	203	217	189	234	1	1	NM_001005534_dup1	NA
289218	NDUFS2*	NADH:ubiquinone oxidoreductase core subunit S2	chr13	-	345	177	323	181	1	1	NM_001011907_dup1	NA
289218	NDUFS2*	NADH:ubiquinone oxidoreductase core subunit S2	chr13	-	522	671	437	829	0.0230585	1	NM_001011907_dup1	NA
289222	NIT1*	nitrilase 1	chr13	-	68	136	57	124	1	1	BGI_novel_T003870,BGI_novel_T003869	NA
289222	NIT1*	nitrilase 1	chr13	-	229	131	265	120	0.840817	1	NM_001305646_dup1	NA
289222	NIT1*	nitrilase 1	chr13	-	229	42	264	27	0.349897	1	BGI_novel_T003869	NA
289278	COX20	cytochrome c oxidase assembly factor COX20	chr13	+	98	35	109	48	1	1	NM_001105976_dup1	NA
289338	DISP1*	dispatched RND transporter family member 1	chr13	-	22	51	7	77	0.00250293	0.361074	BGI_novel_T003947,BGI_novel_T003945,BGI_novel_T003946,NM_001105983_dup1	BGI_novel_T003948
289338	DISP1*	dispatched RND transporter family member 1	chr13	-	0	56	7	81	0.0774085	1	BGI_novel_T003947,BGI_novel_T003945,BGI_novel_T003946,NM_001105983_dup1	NA
289342	RPS6KC1*	ribosomal protein S6 kinase C1	chr13	-	51	11	50	13	1	1	BGI_novel_T003976	NA
289342	RPS6KC1*	ribosomal protein S6 kinase C1	chr13	-	51	10	50	11	1	1	NM_001105984_dup1	BGI_novel_T003976
289342	RPS6KC1*	ribosomal protein S6 kinase C1	chr13	-	177	11	179	14	1	1	BGI_novel_T003976	NM_001105984_dup1
289342	RPS6KC1*	ribosomal protein S6 kinase C1	chr13	-	178	39	180	50	0.937086	1	BGI_novel_T003976	NA
289372	SMYD2	SET and MYND domain containing 2	chr13	+	172	211	158	182	1	1	BGI_novel_T003972,BGI_novel_T003973,NM_206851_dup1	NA
289392	PLXNA2	plexin A2	chr13	+	182	332	173	349	1	1	NM_001105988_dup1	NA
289400	CAMSAP2	calmodulin regulated spectrin associated protein family member 2	chr13	-	89	30	112	43	1	1	NM_001134503_dup1	NA
289443	LRRC8C	leucine rich repeat containing 8 VRAC subunit C	chr14	-	11	12	19	27	0.921901	1	NM_001037179_dup1	NA
289521	ANKRD17	ankyrin repeat domain 17	chr14	+	74	77	128	73	0.0737134	1	BGI_novel_T004122,BGI_novel_T004123,BGI_novel_T004121,BGI_novel_T004124,NM_001105999_dup1	NA
289584	USP46	ubiquitin specific peptidase 46	chr14	+	220	74	185	77	0.958547	1	NM_001191596_dup1	NA
289590	OCIAD1	OCIA domain containing 1	chr14	-	346	138	332	146	1	1	NM_001013874_dup1	NA
289900	FAM149B1*	family with sequence similarity 149 member B1	chr15	-	88	12	70	8	1	1	BGI_novel_T004529,BGI_novel_T004527,BGI_novel_T004526	BGI_novel_T004522,NM_001013878_dup1,BGI_novel_T004530
289900	FAM149B1*	family with sequence similarity 149 member B1	chr15	-	86	63	69	33	0.407017	1	BGI_novel_T004522,BGI_novel_T004525,BGI_novel_T004524,BGI_novel_T004529,BGI_novel_T004527,NM_001013878_dup1,BGI_novel_T004526,BGI_novel_T004521,BGI_novel_T004530	NA
289900	FAM149B1*	family with sequence similarity 149 member B1	chr15	-	117	55	104	44	1	1	BGI_novel_T004529,BGI_novel_T004527,BGI_novel_T004526	NA
289900	FAM149B1*	family with sequence similarity 149 member B1	chr15	-	125	46	107	37	1	1	BGI_novel_T004522,BGI_novel_T004529,BGI_novel_T004527,NM_001013878_dup1,BGI_novel_T004526,BGI_novel_T004530	BGI_novel_T004528,BGI_novel_T004525,BGI_novel_T004524,BGI_novel_T004523,BGI_novel_T004521
289900	FAM149B1*	family with sequence similarity 149 member B1	chr15	-	127	53	103	48	1	1	BGI_novel_T004522,NM_001013878_dup1,BGI_novel_T004530	BGI_novel_T004528,BGI_novel_T004524,BGI_novel_T004521
289900	FAM149B1*	family with sequence similarity 149 member B1	chr15	-	114	44	104	36	1	1	BGI_novel_T004522,BGI_novel_T004529,BGI_novel_T004527,NM_001013878_dup1,BGI_novel_T004526,BGI_novel_T004530	BGI_novel_T004525,BGI_novel_T004524,BGI_novel_T004521
289900	FAM149B1*	family with sequence similarity 149 member B1	chr15	-	25	133	13	151	0.22138	1	BGI_novel_T004522,BGI_novel_T004525,BGI_novel_T004524,BGI_novel_T004529,BGI_novel_T004527,NM_001013878_dup1,BGI_novel_T004526,BGI_novel_T004521,BGI_novel_T004530	BGI_novel_T004528,BGI_novel_T004523
289900	FAM149B1*	family with sequence similarity 149 member B1	chr15	-	119	122	108	104	1	1	BGI_novel_T004522,BGI_novel_T004528,BGI_novel_T004525,BGI_novel_T004524,BGI_novel_T004523,BGI_novel_T004529,BGI_novel_T004527,NM_001013878_dup1,BGI_novel_T004526,BGI_novel_T004521,BGI_novel_T004530	NA
289900	FAM149B1*	family with sequence similarity 149 member B1	chr15	-	21	43	15	50	0.548117	1	BGI_novel_T004522,NM_001013878_dup1,BGI_novel_T004530	BGI_novel_T004529,BGI_novel_T004527,BGI_novel_T004526
289900	FAM149B1*	family with sequence similarity 149 member B1	chr15	-	88	46	70	38	1	1	BGI_novel_T004522,BGI_novel_T004528,BGI_novel_T004524,NM_001013878_dup1,BGI_novel_T004521,BGI_novel_T004530	BGI_novel_T004529,BGI_novel_T004527,BGI_novel_T004526
289900	FAM149B1*	family with sequence similarity 149 member B1	chr15	-	12	46	8	38	1	1	BGI_novel_T004522,BGI_novel_T004528,BGI_novel_T004524,NM_001013878_dup1,BGI_novel_T004521,BGI_novel_T004530	BGI_novel_T004529,BGI_novel_T004527,BGI_novel_T004526
290303	SPRYD7	SPRY domain containing 7	chr15	-	118	161	116	161	1	1	NM_001009635_dup1	NA
290363	RCBTB2*	RCC1 and BTB domain containing protein 2	chr15	+	12	44	6	38	0.665099	1	NM_199084_dup1	NA
290363	RCBTB2*	RCC1 and BTB domain containing protein 2	chr15	+	6	39	0	36	0.0936613	1	BGI_novel_T004817,BGI_novel_T004816	NA
290447	MYCBP2	MYC binding protein 2	chr15	-	0	2	2	4	0.524142	1	BGI_novel_T004887,NM_001106055_dup1	BGI_novel_T004888,BGI_novel_T004889,BGI_novel_T004890,BGI_novel_T004891
290501	TMTC4	transmembrane O-mannosyltransferase targeting cadherins 4	chr15	-	155	53	139	66	0.580186	1	NM_001134414_dup1	NA
290615	C19orf44	chromosome 19 open reading frame 44	chr16	-	112	35	136	41	1	1	NM_001013879_dup1	NA
290641	RPL18A	ribosomal protein L18a	chr16	+	4754	4080	4922	4060	1	1	NM_212510_dup1	NA
290655	CRLF1	cytokine receptor like factor 1	chr16	-	137	118	127	88	0.94	1	BGI_novel_T005095,NM_001106074_dup1	NA
290659	COPE	COPI coat complex subunit epsilon	chr16	-	440	147	396	153	1	1	BGI_novel_T005099	NA
290669	GATAD2A*	GATA zinc finger domain containing 2A	chr16	+	15	335	10	350	1	1	NM_001013881_dup1	BGI_novel_T005116
290669	GATAD2A*	GATA zinc finger domain containing 2A	chr16	+	10	340	13	360	1	1	BGI_novel_T005118,BGI_novel_T005117,BGI_novel_T005120	BGI_novel_T005119
290679	INTS10	integrator complex subunit 10	chr16	-	16	67	13	70	1	1	BGI_novel_T005132,BGI_novel_T005128	NA
290829	ASH2L	ASH2 like, histone lysine methyltransferase complex subunit	chr16	+	80	65	73	48	0.971693	1	NM_001106089_dup1	NA
290875	CDC16	cell division cycle 16	chr16	+	248	53	265	48	1	1	NM_001024744_dup1	NA
290986	AGTPBP1*	ATP/GTP binding protein 1	chr17	+	374	302	322	274	1	1	NM_001106100_dup1	NA
290986	AGTPBP1*	ATP/GTP binding protein 1	chr17	+	283	293	303	264	1	1	BGI_novel_T005391,BGI_novel_T005390,BGI_novel_T005389	NA
290986	AGTPBP1*	ATP/GTP binding protein 1	chr17	+	37	138	19	114	0.478816	1	BGI_novel_T005389	NA
290997	UIMC1	ubiquitin interaction motif containing 1	chr17	+	32	12	46	21	1	1	BGI_novel_T005443	NA
291081	TUBB2B	tubulin beta 2B class IIb	chr17	+	14387	13796	16225	14701	1	1	NM_001013886_dup1	NA
291211	GGPS1	geranylgeranyl diphosphate synthase 1	chr17	+	18	18	27	22	1	1	NM_001007626_dup1	NA
291245	ACTN2	actinin alpha 2	chr17	-	15	18	9	25	0.242327	1	NM_001170325_dup1	NA
291259	ZMYND11*	zinc finger MYND-type containing 11	chr17	-	408	141	392	157	1	1	BGI_novel_T005633,BGI_novel_T005635,NM_203367_dup1,BGI_novel_T005638,BGI_novel_T005637,NM_203366_dup1	NM_203368_dup1,BGI_novel_T005639,NM_203369_dup1,BGI_novel_T005634,BGI_novel_T005636
291259	ZMYND11*	zinc finger MYND-type containing 11	chr17	-	97	274	65	257	0.702679	1	BGI_novel_T005638	NA
291259	ZMYND11*	zinc finger MYND-type containing 11	chr17	-	108	275	84	259	1	1	BGI_novel_T005633,BGI_novel_T005635	NA
291259	ZMYND11*	zinc finger MYND-type containing 11	chr17	-	116	272	118	261	1	1	BGI_novel_T005637	NA
291259	ZMYND11*	zinc finger MYND-type containing 11	chr17	-	99	228	68	260	0.157938	1	BGI_novel_T005638	NA
291259	ZMYND11*	zinc finger MYND-type containing 11	chr17	-	110	229	87	262	0.424765	1	BGI_novel_T005633,BGI_novel_T005635,NM_203369_dup1,BGI_novel_T005634	NA
291259	ZMYND11*	zinc finger MYND-type containing 11	chr17	-	118	226	121	264	1	1	BGI_novel_T005637	NA
291259	ZMYND11*	zinc finger MYND-type containing 11	chr17	-	92	225	69	261	0.321007	1	BGI_novel_T005639	NA
291314	SEPHS1	selenophosphate synthetase 1	chr17	-	87	92	93	77	0.843091	1	BGI_novel_T005675,NM_001104630_dup1	NA
291320	MINDY3*	MINDY lysine 48 deubiquitinase 3	chr17	-	52	1	54	6	0.412429	1	NM_001106122_dup1,BGI_novel_T005687	NA
291320	MINDY3*	MINDY lysine 48 deubiquitinase 3	chr17	-	31	34	20	46	0.149267	1	NM_001106122_dup1	NA
291388	CBLN2	cerebellin 2 precursor	chr18	+	161	46	192	55	1	1	BGI_novel_T006112	NA
291433	DYM	dymeclin	chr18	+	166	45	171	63	0.640799	1	NM_001106133_dup1	NA
291463	PPIC	peptidylprolyl isomerase C	chr18	-	87	117	64	127	0.372977	1	NM_001004215_dup1	NA
291553	NEDD4L	NEDD4 like E3 ubiquitin protein ligase	chr18	+	1	1	3	1	0.727518	1	BGI_novel_T005998,BGI_novel_T005996	BGI_novel_T005997,BGI_novel_T005995,NM_001008300_dup1,BGI_novel_T005999
291609	NDFIP1*	Nedd4 family interacting protein 1	chr18	+	1497	1057	1690	1002	1	1	NM_001013059_dup1	NA
291609	NDFIP1*	Nedd4 family interacting protein 1	chr18	+	3	1057	3	1002	1	1	NM_001013059_dup1	NA
291609	NDFIP1*	Nedd4 family interacting protein 1	chr18	+	2	1060	2	1061	1	1	NM_001013059_dup1	NA
291824	TK2	thymidine kinase 2	chr19	+	28	30	12	19	0.713161	1	NM_001106166_dup1	NA
291905	FTO	FTO alpha-ketoglutarate dependent dioxygenase	chr19	-	238	274	228	225	1	1	NM_001039713_dup1	NA
291922	Lonp2	lon peptidase 2, peroxisomal	chr19	-	0	2	2	0	0.135442	1	BGI_novel_T006209	BGI_novel_T006210,NM_001033689_dup1
291927	ORC6	origin recognition complex subunit 6	chr19	-	31	34	21	46	0.184699	1	NM_001033690_dup1	NA
291961	EXOC3L1*	exocyst complex component 3 like 1	chr19	-	774	2499	748	2542	1	1	BGI_novel_T006311,BGI_novel_T006306,BGI_novel_T006312,BGI_novel_T006310,BGI_novel_T006314,BGI_novel_T006309	NA
291961	EXOC3L1*	exocyst complex component 3 like 1	chr19	-	845	2499	832	2542	1	1	BGI_novel_T006311,BGI_novel_T006306,BGI_novel_T006312,BGI_novel_T006310,BGI_novel_T006314,BGI_novel_T006309	NA
292023	AARS1	alanyl-tRNA synthetase 1	chr19	-	227	295	237	314	1	1	BGI_novel_T006386	NA
292027	CFDP1	craniofacial development protein 1	chr19	-	281	426	283	390	1	1	NM_199378_dup1	NA
292028	KARS1	lysyl-tRNA synthetase 1	chr19	-	384	390	355	406	1	1	BGI_novel_T006403	NA
292064	BANP	BTG3 associated nuclear protein	chr19	+	62	34	67	33	1	1	BGI_novel_T006437,BGI_novel_T006438,BGI_novel_T006435,NM_001106191_dup1,BGI_novel_T006436	NA
292067	ZC3H18	zinc finger CCCH-type containing 18	chr19	+	59	161	80	182	1	1	BGI_novel_T006439	NA
292101	SPRTN	SprT-like N-terminal domain	chr19	+	21	19	18	14	1	1	BGI_novel_T006480	NA
292139	SHTN1	shootin 1	chr1	-	6	86	20	48	0.00148515	0.268629	NM_001079705_dup1	NA
292156	SH3GLB1*	SH3 domain containing GRB2 like, endophilin B1	chr2	-	91	32	87	15	0.159791	1	BGI_novel_T007295	NA
292156	SH3GLB1*	SH3 domain containing GRB2 like, endophilin B1	chr2	-	419	405	423	349	1	1	BGI_novel_T007295	NA
292228	TMEM242	transmembrane protein 242	chr1	-	71	99	68	89	1	1	NM_001144860_dup1	NA
292268	RMND1	required for meiotic nuclear division 1 homolog	chr1	-	49	43	42	33	1	1	BGI_novel_T000134,NM_001040128_dup1	NA
292464	KATNA1	katanin catalytic subunit A1	chr1	+	50	28	60	46	0.721912	1	NM_001004217_dup1	NA
292486	AIG1*	androgen induced 1	chr1	-	196	128	185	99	1	1	NM_001134425_dup1	NA
292486	AIG1*	androgen induced 1	chr1	-	141	199	115	215	0.630369	1	NM_001134425_dup1	NA
292486	AIG1*	androgen induced 1	chr1	-	170	133	138	107	1	1	NM_001134425_dup1	NA
292588	UBE2S	ubiquitin conjugating enzyme E2 S	chr1	+	773	1224	752	1262	1	1	NM_001106224_dup1	NA
292687	QPCTL*	glutaminyl-peptide cyclotransferase like	chr1	-	33	71	34	79	1	1	NM_001106230_dup1	NA
292687	QPCTL*	glutaminyl-peptide cyclotransferase like	chr1	-	109	61	132	64	1	1	NM_001106230_dup1	NA
292724	CCDC97	coiled-coil domain containing 97	chr1	-	457	249	362	260	0.504461	1	NM_001106235_dup1	NA
292734	LTBP4	latent transforming growth factor beta binding protein 4	chr1	-	27	56	19	51	0.907981	1	BGI_novel_T000450,NM_001170336_dup1	NA
292788	PSENEN	presenilin enhancer, gamma-secretase subunit	chr1	-	337	210	285	224	0.80256	1	NM_001008764_dup1	NA
292792	TMEM147*	transmembrane protein 147	chr1	-	184	174	184	172	1	1	NM_001038494_dup1	NA
292792	TMEM147*	transmembrane protein 147	chr1	-	89	5	80	9	0.926585	1	NM_001038494_dup1	NA
292887	AKT1S1	AKT1 substrate 1	chr1	+	123	284	119	303	1	1	BGI_novel_T000618,BGI_novel_T000617,NM_001106259_dup1,BGI_novel_T000619	NA
293024	AKAP13	A-kinase anchoring protein 13	chr1	+	5	10	2	2	0.719426	1	NM_001106271_dup1,BGI_novel_T000769	BGI_novel_T000768,BGI_novel_T000770
293050	ABHD2	abhydrolase domain containing 2, acylglycerol lipase	chr1	+	177	227	166	229	1	1	NM_001106275_dup1	NA
293104	EED*	embryonic ectoderm development	chr1	-	40	12	23	28	0.00617447	0.764358	NM_001106278_dup1	BGI_novel_T000837
293104	EED*	embryonic ectoderm development	chr1	-	40	9	23	7	0.942715	1	BGI_novel_T000837	NM_001106278_dup1
293128	NARS2	asparaginyl-tRNA synthetase 2, mitochondrial	chr1	+	23	18	21	29	0.400423	1	BGI_novel_T000857,NM_001034921_dup1,BGI_novel_T000856	NA
293149	MRPL48	mitochondrial ribosomal protein L48	chr1	-	35	310	32	303	1	1	NM_001106282_dup1	NA
293173	FAR1	fatty acyl-CoA reductase 1	chr1	+	116	7	100	2	1	1	BGI_novel_T000986	NM_001011933_dup1
293181	GALNT18*	polypeptide N-acetylgalactosaminyltransferase 18	chr1	-	124	87	107	55	0.629169	1	NM_001079884_dup1	NA
293181	GALNT18*	polypeptide N-acetylgalactosaminyltransferase 18	chr1	-	93	141	93	117	1	1	NM_001079884_dup1	NA
293408	HBS1L	HBS1 like translational GTPase	chr1	+	15	132	8	128	1	1	BGI_novel_T000052,NM_001011934_dup1	NA
293418	RPL27A	ribosomal protein L27a	chr1	+	1783	4472	1869	4508	1	1	NM_001106290_dup1	NA
293456	COG7	component of oligomeric golgi complex 7	chr1	-	33	57	21	77	0.0955685	1	NM_001033889_dup1	NA
293481	TUFM	Tu translation elongation factor, mitochondrial	chr1	+	257	208	275	203	1	1	NM_001106295_dup1	NA
293491	YPEL3	yippee like 3	chr1	+	171	439	183	426	1	1	NM_001135698_dup1	NA
293494	INO80E	INO80 complex subunit E	chr1	-	122	84	92	98	0.251277	1	BGI_novel_T001084	BGI_novel_T001083,BGI_novel_T001085
293526	ATE1	arginyltransferase 1	chr1	-	37	29	72	33	0.33173	1	BGI_novel_T001157	BGI_novel_T001158
293551	ARL6IP1*	ADP ribosylation factor like GTPase 6 interacting protein 1	chr1	-	453	297	439	283	1	1	NM_198737_dup1	NA
293551	ARL6IP1*	ADP ribosylation factor like GTPase 6 interacting protein 1	chr1	-	541	89	522	71	1	1	NM_198737_dup1	NA
293551	ARL6IP1*	ADP ribosylation factor like GTPase 6 interacting protein 1	chr1	-	542	357	520	320	1	1	NM_198737_dup1	NA
293620	PTDSS2	phosphatidylserine synthase 2	chr1	+	216	45	199	39	1	1	BGI_novel_T001217,NM_001106316_dup1	NA
293666	MRPL11	mitochondrial ribosomal protein L11	chr1	+	78	103	87	90	0.846401	1	NM_001006973_dup1	NA
293702	FKBP2	FKBP prolyl isomerase 2	chr1	-	216	4	171	1	1	1	NM_001134428_dup1	NA
293705	Otub1	OTU domain, ubiquitin aldehyde binding 1	chr1	-	248	599	287	587	1	1	NM_001106332_dup1	NA
293856	PDZD4*	PDZ domain containing 4	chrX	+	54	143	80	166	0.981004	1	BGI_novel_T014174	NA
293856	PDZD4*	PDZ domain containing 4	chrX	+	231	150	273	138	0.743059	1	BGI_novel_T014173	NA
293856	PDZD4*	PDZ domain containing 4	chrX	+	169	151	177	137	1	1	BGI_novel_T014174,NM_001135836_dup1	NA
293871	CARNMT1	carnosine N-methyltransferase 1	chr1	-	13	17	16	26	0.999821	1	NM_001024974_dup1	NA
294018	TAF5	TATA-box binding protein associated factor 5	chr1	+	17	16	18	27	0.580975	1	NM_001106365_dup1	NA
294154	LOC294154*	similar to chromosome 6 open reading frame 106 isoform a	chr20	-	284	219	257	237	1	1	BGI_novel_T007460	BGI_novel_T007459
294154	LOC294154*	similar to chromosome 6 open reading frame 106 isoform a	chr20	-	224	297	183	240	1	1	NM_001039607_dup1	NA
294230	MRPS18B	mitochondrial ribosomal protein S18B	chr20	+	57	24	60	27	1	1	NM_212534_dup1	NA
294291	Smim29*	small integral membrane protein 29	chr20	-	82	32	137	24	0.0559383	1	BGI_novel_T007455	NA
294291	Smim29*	small integral membrane protein 29	chr20	-	50	30	90	25	0.114424	1	NM_001106377_dup1	NA
294292	NUDT3	nudix hydrolase 3	chr20	-	644	25	745	21	1	1	NM_001024243_dup1	NA
294311	C6orf89	chromosome 6 open reading frame 89	chr20	+	70	280	79	273	1	1	NM_199379_dup1	NA
294336	PCBP3*	poly(rC) binding protein 3	chr20	+	5	15	3	8	1	1	BGI_novel_T007511,NM_001011945_dup1,BGI_novel_T007512	BGI_novel_T007514,BGI_novel_T007513
294336	PCBP3*	poly(rC) binding protein 3	chr20	+	60	91	84	101	0.893862	1	BGI_novel_T007511,BGI_novel_T007512	NA
294422	SMPDL3A	sphingomyelin phosphodiesterase acid like 3A	chr20	+	17	14	14	10	1	1	NM_001005539_dup1	NA
294512	ASCC1	activating signal cointegrator 1 complex subunit 1	chr20	+	112	131	100	109	1	1	NM_001007632_dup1,BGI_novel_T007613,BGI_novel_T007614	NA
294518	SESN1	sestrin 1	chr20	+	31	50	48	74	1	1	NM_001106396_dup1	NA
294520	MICAL1	microtubule associated monooxygenase, calponin and LIM domain containing 1	chr20	+	43	60	23	37	1	1	NM_001106397_dup1	NA
294606	FAM172A*	family with sequence similarity 172 member A	chr2	+	26	2	22	1	1	1	BGI_novel_T006531	NA
294606	FAM172A*	family with sequence similarity 172 member A	chr2	+	43	57	67	66	0.72694	1	BGI_novel_T006532,NM_001106401_dup1	NA
294696	MRPS36	mitochondrial ribosomal protein S36	chr2	-	60	218	69	185	0.632206	1	NM_001191605_dup1	NA
294804	RAI14	retinoic acid induced 14	chr2	-	6	6	2	9	0.203519	1	BGI_novel_T006701,BGI_novel_T006704,NM_001011947_dup1,BGI_novel_T006703	NA
294978	RGD1307100*	similar to RIKEN cDNA D630029K19	chr2	+	2	80	1	65	1	1	BGI_novel_T006814,BGI_novel_T006816,BGI_novel_T006815	NA
294978	RGD1307100*	similar to RIKEN cDNA D630029K19	chr2	+	216	171	234	182	1	1	BGI_novel_T006818,BGI_novel_T006820,BGI_novel_T006814,BGI_novel_T006819,BGI_novel_T006817,BGI_novel_T006816,BGI_novel_T006815	NA
295219	SLC27A3	solute carrier family 27 member 3	chr2	-	120	114	140	121	1	1	NM_001106439_dup1	NA
295234	LAMTOR2	late endosomal/lysosomal adaptor, MAPK and MTOR activator 2	chr2	-	494	200	403	183	1	1	NM_001106441_dup1	NA
295238	DAP3	death associated protein 3	chr2	-	75	132	84	131	1	1	NM_001011950_dup1	NA
295245	SLC50A1	solute carrier family 50 member 1	chr2	-	17	46	12	21	0.654463	1	NM_001106445_dup1	NA
295305	ACP6	acid phosphatase 6, lysophosphatidic	chr2	+	37	36	37	34	1	1	NM_001031645_dup1	NA
295344	ST7L	suppression of tumorigenicity 7 like	chr2	+	35	40	22	36	0.672848	1	NM_001007639_dup1	NA
295549	DNAJB4	DnaJ heat shock protein family (Hsp40) member B4	chr2	-	25	399	20	441	0.876014	1	BGI_novel_T007313	NA
295596	ORC4*	origin recognition complex subunit 4	chr3	-	46	90	69	97	0.61483	1	NM_199092_dup1	NA
295596	ORC4*	origin recognition complex subunit 4	chr3	-	15	104	13	115	1	1	NM_199092_dup1	NA
295672	FKBP7	FKBP prolyl isomerase 7	chr3	-	5	6	9	5	0.527253	1	NM_001106485_dup1	BGI_novel_T008147
295928	SLC39A13*	solute carrier family 39 member 13	chr3	-	22	18	26	12	0.456124	1	BGI_novel_T008214,NM_001039196_dup1	NA
295928	SLC39A13*	solute carrier family 39 member 13	chr3	-	29	25	25	16	0.83977	1	BGI_novel_T008214,NM_001039196_dup1	NA
295930	C11orf49*	chromosome 11 open reading frame 49	chr3	-	182	141	169	134	1	1	NM_001013918_dup1	NA
295930	C11orf49*	chromosome 11 open reading frame 49	chr3	-	183	147	172	161	1	1	NM_001013918_dup1	NA
295956	COMMD9	COMM domain containing 9	chr3	+	136	42	139	52	1	1	BGI_novel_T008259,NM_001033692_dup1	NA
296115	SECISBP2L	SECIS binding protein 2 like	chr3	-	121	327	103	303	1	1	NM_001168527_dup1	NA
296137	BUB1	BUB1 mitotic checkpoint serine/threonine kinase	chr3	-	38	49	26	58	0.286332	1	BGI_novel_T008440,BGI_novel_T008441,BGI_novel_T008442,BGI_novel_T008444,BGI_novel_T008439	BGI_novel_T008443
296167	PANK2	pantothenate kinase 2	chr3	+	38	80	54	75	0.500916	1	NM_001106513_dup1	NA
296306	ERGIC3	ERGIC and golgi 3	chr3	+	182	415	155	373	1	1	NM_001106533_dup1,BGI_novel_T008618	NA
296374	ZMYND8	zinc finger MYND-type containing 8	chr3	-	95	43	91	65	0.370905	1	BGI_novel_T008715,BGI_novel_T008722,BGI_novel_T008717,BGI_novel_T008713,BGI_novel_T008720	BGI_novel_T008716,BGI_novel_T008721,BGI_novel_T008719,BGI_novel_T008718,BGI_novel_T008712,BGI_novel_T008714
296462	MTG2	mitochondrial ribosome associated GTPase 2	chr3	+	126	84	126	81	1	1	NM_001013924_dup1	NA
296488	OLA1	Obg like ATPase 1	chr3	-	419	186	385	189	1	1	NM_001033927_dup1	NA
296580	CAMSAP1	calmodulin regulated spectrin associated protein 1	chr3	-	124	230	124	219	1	1	NM_001168549_dup1,BGI_novel_T007756,BGI_novel_T007757	NA
296603	VAV2	vav guanine nucleotide exchange factor 2	chr3	-	69	21	64	17	1	1	BGI_novel_T007799	NA
296612	MED27	mediator complex subunit 27	chr3	+	92	62	95	65	1	1	NM_001106565_dup1	NA
296624	DOLPP1	dolichyldiphosphatase 1	chr3	+	31	66	34	90	1	1	BGI_novel_T007869,NM_001106567_dup1	NA
296639	CIZ1	CDKN1A interacting zinc finger protein 1	chr3	+	66	44	46	35	1	1	BGI_novel_T007904,BGI_novel_T007903,BGI_novel_T007900,NM_001106568_dup1,BGI_novel_T007902,BGI_novel_T007905,BGI_novel_T007901,BGI_novel_T007906	NA
296648	MAPKAP1	MAPK associated protein 1	chr3	+	107	139	133	180	1	1	BGI_novel_T007944,BGI_novel_T007943,NM_001011964_dup1	BGI_novel_T007945,BGI_novel_T007942
296649	RABEPK*	Rab9 effector protein with kelch motifs	chr3	-	78	115	65	110	1	1	BGI_novel_T007952,BGI_novel_T007954,NM_001024871_dup1,BGI_novel_T007950	NA
296649	RABEPK*	Rab9 effector protein with kelch motifs	chr3	-	0	85	3	59	0.434836	1	NM_001024871_dup1	NA
296649	RABEPK*	Rab9 effector protein with kelch motifs	chr3	-	4	87	8	60	0.298566	1	BGI_novel_T007950	NA
296649	RABEPK*	Rab9 effector protein with kelch motifs	chr3	-	3	87	3	61	1	1	BGI_novel_T007954	NA
296649	RABEPK*	Rab9 effector protein with kelch motifs	chr3	-	19	87	36	60	0.0240633	1	BGI_novel_T007952	NA
296649	RABEPK*	Rab9 effector protein with kelch motifs	chr3	-	58	27	65	43	0.665694	1	BGI_novel_T007954,NM_001024871_dup1,BGI_novel_T007950	NA
296649	RABEPK*	Rab9 effector protein with kelch motifs	chr3	-	57	76	72	90	1	1	BGI_novel_T007954,NM_001024871_dup1,BGI_novel_T007950	NA
296706	LHX2	LIM homeobox 2	chr3	+	1072	948	1407	1023	1	1	NM_001106571_dup1	NA
296840	RBM48	RNA binding motif protein 48	chr4	+	8	20	17	36	1	1	NM_001024246_dup1	BGI_novel_T008941
296865	LAS1L	LAS1 like ribosome biogenesis factor	chrX	-	80	122	95	133	1	1	BGI_novel_T013858,NM_001170590_dup1,BGI_novel_T013859	NA
296966	CHCHD3*	coiled-coil-helix-coiled-coil-helix domain containing 3	chr4	-	29	120	20	82	1	1	BGI_novel_T009041,NM_001106588_dup1,BGI_novel_T009042	NA
296966	CHCHD3*	coiled-coil-helix-coiled-coil-helix domain containing 3	chr4	-	82	161	55	195	0.0627617	1	BGI_novel_T009041,BGI_novel_T009042	NA
297093	CBX3*	chromobox 3	chr4	+	84	709	63	617	1	1	NM_001008313_dup1	NA
297093	CBX3*	chromobox 3	chr4	+	89	825	63	823	0.619386	1	NM_001008313_dup1	NA
297093	CBX3*	chromobox 3	chr4	+	423	585	357	525	1	1	NM_001008313_dup1	NA
297093	CBX3*	chromobox 3	chr4	+	429	825	363	821	1	1	NM_001008313_dup1	NA
297093	CBX3*	chromobox 3	chr4	+	235	825	227	823	1	1	NM_001008313_dup1	NA
297093	CBX3*	chromobox 3	chr4	+	723	586	623	530	1	1	NM_001008313_dup1	NA
297093	CBX3*	chromobox 3	chr4	+	243	585	228	525	1	1	NM_001008313_dup1	NA
297392	TEX261	testis expressed 261	chr4	-	144	3	130	2	1	1	NM_001017537_dup1	NA
297408	ALMS1	ALMS1 centrosome and basal body associated protein	chr4	+	17	36	23	38	0.920645	1	BGI_novel_T009232,NM_001106604_dup1	NA
297433	PODXL2	podocalyxin like 2	chr4	-	1097	451	1144	464	1	1	NM_001106607_dup1	NA
297436	CHCHD6	coiled-coil-helix-coiled-coil-helix domain containing 6	chr4	-	142	76	88	85	0.0626913	1	NM_001106608_dup1	NA
297486	PPP4R2	protein phosphatase 4 regulatory subunit 2	chr4	+	53	81	56	181	0.021322	1	BGI_novel_T009337	NA
297508	NAMPT	nicotinamide phosphoribosyltransferase	chr6	+	77	127	78	113	1	1	NM_177928_dup1	NA
297514	SETD5	SET domain containing 5	chr4	+	230	33	231	30	1	1	BGI_novel_T009362,BGI_novel_T009359,NM_001106614_dup1,BGI_novel_T009358	NA
297530	WASHC2A/WASHC2C	WASH complex subunit 2A	chr4	+	2	281	3	287	1	1	NM_199207_dup1,BGI_novel_T009402	NA
297570	PEX26	peroxisomal biogenesis factor 26	chr4	+	60	83	58	111	0.602715	1	NM_001106618_dup1	NA
297597	ING4	inhibitor of growth family member 4	chr4	+	47	219	22	257	0.0229916	1	BGI_novel_T009491	NA
297682	DUSP16	dual specificity phosphatase 16	chr4	-	15	8	23	23	0.435244	1	NM_001106624_dup1	NA
297727	MRPS35	mitochondrial ribosomal protein S35	chr4	+	109	41	89	45	0.751756	1	NM_001106628_dup1	NA
297867	ARID1A	AT-rich interaction domain 1A	chr5	-	210	176	192	193	1	1	NM_001106635_dup1,BGI_novel_T010325	NA
297910	SLC26A7	solute carrier family 26 member 7	chr5	-	23	5	14	13	0.049362	1	BGI_novel_T009702	NM_001106638_dup1
298033	SNX30	sorting nexin family member 30	chr5	+	90	39	70	49	0.305924	1	NM_001106651_dup1	NA
298062	PLPPR1	phospholipid phosphatase related 1	chr5	-	238	369	160	360	0.180868	1	BGI_novel_T009853	NA
298066	ERP44	endoplasmic reticulum protein 44	chr5	-	34	67	49	67	0.566038	1	NM_001008317_dup1	NA
298091	SLC31A2	solute carrier family 31 member 2	chr5	+	4	10	7	26	0.820897	1	NM_001033693_dup1	NA
298203	STOML2	stomatin like 2	chr5	-	268	101	220	121	0.29872	1	NM_001031646_dup1,BGI_novel_T009781	NA
298267	CACHD1	cache domain containing 1	chr5	+	130	111	110	145	0.2073	1	NM_001191758_dup1	NA
298312	YIPF1	Yip1 domain family member 1	chr5	+	147	86	120	72	1	1	NM_199383_dup1	NA
298400	CREB3	cAMP responsive element binding protein 3	chr5	+	94	148	65	157	0.303018	1	BGI_novel_T009796	NA
298441	NASP*	nuclear autoantigenic sperm protein	chr5	-	110	132	108	145	1	1	NM_001005543_dup1,BGI_novel_T010100	NA
298441	NASP*	nuclear autoantigenic sperm protein	chr5	-	164	44	178	59	1	1	NM_001005543_dup1,BGI_novel_T010100	NA
298441	NASP*	nuclear autoantigenic sperm protein	chr5	-	96	178	116	189	1	1	NM_001005543_dup1,BGI_novel_T010100	NA
298508	Ppie	peptidylprolyl isomerase E	chr5	-	147	143	140	142	1	1	BGI_novel_T010182,BGI_novel_T010186,BGI_novel_T010184,BGI_novel_T010183,BGI_novel_T010185,BGI_novel_T010181	NA
298541	DHDDS	dehydrodolichyl diphosphate synthase subunit	chr5	-	120	105	91	115	0.391856	1	NM_001011978_dup1	NA
298573	EIF4G3*	eukaryotic translation initiation factor 4 gamma 3	chr5	+	7	35	4	35	1	1	BGI_novel_T010417	BGI_novel_T010413,BGI_novel_T010414,BGI_novel_T010416,BGI_novel_T010412
298573	EIF4G3*	eukaryotic translation initiation factor 4 gamma 3	chr5	+	356	348	303	294	1	1	BGI_novel_T010419,BGI_novel_T010418,BGI_novel_T010413,BGI_novel_T010414,BGI_novel_T010417,BGI_novel_T010416,NM_001106693_dup1,BGI_novel_T010412,BGI_novel_T010415	NA
298573	EIF4G3*	eukaryotic translation initiation factor 4 gamma 3	chr5	+	103	20	129	25	1	1	BGI_novel_T010419,BGI_novel_T010418,BGI_novel_T010413,BGI_novel_T010414,BGI_novel_T010416,BGI_novel_T010412,BGI_novel_T010415	BGI_novel_T010417
298573	EIF4G3*	eukaryotic translation initiation factor 4 gamma 3	chr5	+	161	21	143	21	1	1	BGI_novel_T010419,BGI_novel_T010418,BGI_novel_T010413,BGI_novel_T010414,BGI_novel_T010416,BGI_novel_T010412,BGI_novel_T010415	NA
298573	EIF4G3*	eukaryotic translation initiation factor 4 gamma 3	chr5	+	4	7	9	4	0.227253	1	NM_001106693_dup1	BGI_novel_T010417
298573	EIF4G3*	eukaryotic translation initiation factor 4 gamma 3	chr5	+	4	35	9	35	1	1	NM_001106693_dup1	BGI_novel_T010413,BGI_novel_T010414,BGI_novel_T010417,BGI_novel_T010416,BGI_novel_T010412
298584	CAPZB	capping actin protein of muscle Z-line subunit beta	chr5	+	781	656	653	544	1	1	NM_001005903_dup1	NA
298705	RAVER1	ribonucleoprotein, PTB binding 1	chr8	-	419	221	432	166	0.347295	1	NM_001013939_dup1	NA
298744	CRIM1	cysteine rich transmembrane BMP regulator 1	chr6	+	60	85	97	69	0.034478	1	NM_001169103_dup1,BGI_novel_T010600	NA
298787	MEMO1*	mediator of cell motility 1	chr6	+	96	48	87	63	0.489011	1	NM_001029917_dup1	NA
298787	MEMO1*	mediator of cell motility 1	chr6	+	32	88	39	106	1	1	NM_001029917_dup1	NA
298867	KLHL29	kelch like family member 29	chr6	-	39	62	45	60	1	1	BGI_novel_T010750,BGI_novel_T010751,NM_001106713_dup1	NA
298875	LAPTM4A	lysosomal protein transmembrane 4 alpha	chr6	+	824	446	799	418	1	1	NM_199384_dup1	NA
298890	CYRIA	CYFIP related Rac1 interactor A	chr6	+	386	306	395	351	1	1	NM_001106718_dup1	NA
298914	ITGB1BP1	integrin subunit beta 1 binding protein 1	chr6	-	56	77	50	81	1	1	NM_001106719_dup1,BGI_novel_T010790,BGI_novel_T010791	NA
299008	NUBPL	nucleotide binding protein like	chr6	+	10	16	17	10	0.168869	1	NM_001185025_dup1	NA
299012	ARHGAP5	Rho GTPase activating protein 5	chr6	+	1857	62	1928	69	1	1	BGI_novel_T010870	NA
299043	EAPP	E2F associated phosphoprotein	chr6	-	90	117	109	120	1	1	BGI_novel_T010884	NA
299075	TRAPPC6B	trafficking protein particle complex 6B	chr6	-	101	125	109	145	1	1	NM_001106733_dup1	NA
299113	KLHDC2	kelch domain containing 2	chr6	+	258	210	268	204	1	1	BGI_novel_T010916,NM_001034133_dup1	NA
299147	PPP2R5E*	protein phosphatase 2 regulatory subunit B'epsilon	chr6	-	270	128	254	141	1	1	NM_001106740_dup1,BGI_novel_T010970	NA
299147	PPP2R5E*	protein phosphatase 2 regulatory subunit B'epsilon	chr6	-	266	15	255	15	1	1	NM_001106740_dup1,BGI_novel_T010970	NA
299147	PPP2R5E*	protein phosphatase 2 regulatory subunit B'epsilon	chr6	-	266	147	255	137	1	1	NM_001106740_dup1,BGI_novel_T010970	NA
299147	PPP2R5E*	protein phosphatase 2 regulatory subunit B'epsilon	chr6	-	96	152	115	135	0.61159	1	NM_001106740_dup1,BGI_novel_T010970	NA
299154	CHURC1	churchill domain containing 1	chr6	+	213	67	193	62	1	1	NM_001106741_dup1	NA
299186	Dpf3	double PHD fingers 3	chr6	-	27	32	39	29	0.469114	1	BGI_novel_T011029,NM_001191818_dup1	NA
299196	ABCD4	ATP binding cassette subfamily D member 4	chr6	-	7	17	6	35	0.375382	1	NM_001013100_dup1	NA
299204	NEK9	NIMA related kinase 9	chr6	-	138	90	157	112	1	1	NM_001106747_dup1	NA
299346	NUDT14	nudix hydrolase 14	chr6	-	8	151	7	149	1	1	NM_001106760_dup1	NA
299612	C19orf25*	chromosome 19 open reading frame 25	chr7	+	5	44	3	45	0.701978	1	BGI_novel_T011346	BGI_novel_T011332,BGI_novel_T011340
299612	C19orf25*	chromosome 19 open reading frame 25	chr7	+	5	24	3	42	0.310695	1	BGI_novel_T011346	BGI_novel_T011339
299625	LMNB2	lamin B2	chr7	+	89	79	90	77	1	1	BGI_novel_T011308	NA
299805	CNOT2*	CCR4-NOT transcription complex subunit 2	chr7	-	69	104	73	93	1	1	BGI_novel_T011529	NA
299805	CNOT2*	CCR4-NOT transcription complex subunit 2	chr7	-	18	104	14	93	1	1	BGI_novel_T011530,BGI_novel_T011531,BGI_novel_T011532	NA
299805	CNOT2*	CCR4-NOT transcription complex subunit 2	chr7	-	67	44	70	33	0.685761	1	BGI_novel_T011529	NA
299805	CNOT2*	CCR4-NOT transcription complex subunit 2	chr7	-	16	44	11	33	1	1	BGI_novel_T011530,BGI_novel_T011531,BGI_novel_T011532	NA
299841	RXYLT1	ribitol xylosyltransferase 1	chr7	-	49	171	63	156	0.533449	1	NM_001024759_dup1,BGI_novel_T011557	NA
299851	MARS1*	methionyl-tRNA synthetase 1	chr7	-	256	92	271	106	1	1	BGI_novel_T011588,NM_001127659_dup1	NA
299851	MARS1*	methionyl-tRNA synthetase 1	chr7	-	136	158	112	158	1	1	BGI_novel_T011588,NM_001127659_dup1	NA
299857	SHMT2*	serine hydroxymethyltransferase 2	chr7	-	119	55	134	82	0.714376	1	BGI_novel_T011600	NA
299857	SHMT2*	serine hydroxymethyltransferase 2	chr7	-	195	55	197	82	0.377816	1	NM_001008322_dup1	NA
299909	CYRIB*	CYFIP related Rac1 interactor B	chr7	-	0	2	1	0	0.270655	1	BGI_novel_T011684	NM_001126267_dup1
299909	CYRIB*	CYFIP related Rac1 interactor B	chr7	-	37	302	33	294	1	1	BGI_novel_T011684,NM_001126267_dup1	NA
299909	CYRIB*	CYFIP related Rac1 interactor B	chr7	-	60	144	71	150	1	1	BGI_novel_T011684	NA
299982	ANKRD46	ankyrin repeat domain 46	chr7	-	139	683	116	704	1	1	NM_001013948_dup1	NA
300030	RHPN1	rhophilin Rho GTPase binding protein 1	chr7	+	48	37	45	23	0.544825	1	NM_001305237_dup1	NA
300052	VPS28*	VPS28 subunit of ESCRT-I	chr7	-	88	346	90	379	1	1	NM_001130492_dup1	NA
300052	VPS28*	VPS28 subunit of ESCRT-I	chr7	-	3	324	0	354	1	1	NM_001130492_dup1	NA
300053	KIFC2	kinesin family member C2	chr7	+	189	436	180	471	1	1	NM_198752_dup1	NA
300077	GTPBP1	GTP binding protein 1	chr7	+	106	228	73	228	0.396193	1	NM_001199315_dup1	NA
300078	DNAL4	dynein axonemal light chain 4	chr7	-	194	66	215	83	1	1	NM_001009666_dup1	NA
300079	RPL3	ribosomal protein L3	chr7	-	3442	3614	3556	3575	1	1	BGI_novel_T011847	NA
300084	Rbx1	ring-box 1	chr7	+	240	241	215	219	1	1	NM_001034135_dup1	NA
300105	TTLL12	tubulin tyrosine ligase like 12	chr7	-	83	47	75	53	0.941282	1	NM_001135922_dup1	NA
300129	CERK*	ceramide kinase	chr7	-	121	55	87	62	0.287891	1	NM_001134861_dup1	NA
300129	CERK*	ceramide kinase	chr7	-	73	163	64	170	1	1	NM_001134861_dup1	NA
300146	PPP6R2*	protein phosphatase 6 regulatory subunit 2	chr7	+	35	146	39	164	1	1	BGI_novel_T011926	BGI_novel_T011924
300146	PPP6R2*	protein phosphatase 6 regulatory subunit 2	chr7	+	59	130	87	111	0.111211	1	BGI_novel_T011931,BGI_novel_T011929	NM_001106789_dup1,BGI_novel_T011930
300146	PPP6R2*	protein phosphatase 6 regulatory subunit 2	chr7	+	305	347	248	375	0.466067	1	BGI_novel_T011930,BGI_novel_T011931,BGI_novel_T011929	NA
300146	PPP6R2*	protein phosphatase 6 regulatory subunit 2	chr7	+	6	347	2	374	1	1	NM_001106789_dup1	NA
300266	CBX5	chromobox 5	chr7	-	216	190	249	127	0.019421	1	BGI_novel_T012103,BGI_novel_T012104	NA
300317	KCTD17*	potassium channel tetramerization domain containing 17	chr7	+	70	530	66	428	1	1	BGI_novel_T011804	BGI_novel_T011807
300317	KCTD17*	potassium channel tetramerization domain containing 17	chr7	+	70	140	66	159	1	1	BGI_novel_T011804	BGI_novel_T011802
300673	BCL9L	BCL9 like	chr8	+	6	26	6	36	0.942857	1	NM_001106817_dup1	NA
300733	TSPAN3	tetraspanin 3	chr8	-	614	726	511	680	1	1	NM_001005547_dup1	NA
300756	ARIH1	ariadne RBR E3 ubiquitin protein ligase 1	chr8	-	71	159	74	165	1	1	NM_001013108_dup1	NA
300763	LRRC49*	leucine rich repeat containing 49	chr8	-	179	120	143	97	1	1	BGI_novel_T012457,NM_001134469_dup1	NA
300763	LRRC49*	leucine rich repeat containing 49	chr8	-	72	209	79	150	0.255176	1	BGI_novel_T012457,NM_001134469_dup1	NA
300763	LRRC49*	leucine rich repeat containing 49	chr8	-	63	67	71	70	1	1	NM_001134469_dup1	NA
300763	LRRC49*	leucine rich repeat containing 49	chr8	-	63	24	69	33	1	1	NM_001134469_dup1	NA
300763	LRRC49*	leucine rich repeat containing 49	chr8	-	46	98	46	82	1	1	BGI_novel_T012457,NM_001134469_dup1	NA
300763	LRRC49*	leucine rich repeat containing 49	chr8	-	48	132	49	166	1	1	BGI_novel_T012457,NM_001134469_dup1	NA
300763	LRRC49*	leucine rich repeat containing 49	chr8	-	46	78	46	102	0.798533	1	BGI_novel_T012457,NM_001134469_dup1	NA
300763	LRRC49*	leucine rich repeat containing 49	chr8	-	65	80	69	89	1	1	NM_001134469_dup1	BGI_novel_T012457
300836	FAM214A	family with sequence similarity 214 member A	chr8	+	35	0	25	1	1	1	NM_001106838_dup1,BGI_novel_T012567,BGI_novel_T012569	BGI_novel_T012570
300891	MORF4L1	mortality factor 4 like 1	chr8	-	1694	769	1660	752	1	1	NM_001011999_dup1	NA
300947	TFDP2	transcription factor Dp-2	chr8	+	19	5	22	21	0.0622533	1	BGI_novel_T012667,NM_001106847_dup1,BGI_novel_T012668,BGI_novel_T012669	NA
300963	CEP63	centrosomal protein 63	chr8	-	14	12	28	4	0.0256557	1	NR_045200_dup1	NA
301113	SLC25A23	solute carrier family 25 member 23	chr9	+	257	458	261	489	1	1	NM_001106873_dup1	NA
301119	MLLT1	MLLT1 super elongation complex subunit	chr9	+	197	108	170	132	0.379416	1	BGI_novel_T012986	NA
301309	ADGRB3*	adhesion G protein-coupled receptor B3	chr9	-	53	109	62	148	1	1	NM_001106898_dup1	NA
301309	ADGRB3*	adhesion G protein-coupled receptor B3	chr9	-	49	161	66	142	0.318337	1	NM_001106898_dup1	NA
301346	SEMA4C*	semaphorin 4C	chr9	-	74	91	108	125	1	1	BGI_novel_T013200	NA
301346	SEMA4C*	semaphorin 4C	chr9	-	73	91	114	125	1	1	NM_001106902_dup1	NA
301363	MAP4K4*	mitogen-activated protein kinase kinase kinase kinase 4	chr9	+	571	887	557	861	1	1	BGI_novel_T013243,BGI_novel_T013238,BGI_novel_T013239,BGI_novel_T013240	NA
301363	MAP4K4*	mitogen-activated protein kinase kinase kinase kinase 4	chr9	+	571	918	557	910	1	1	BGI_novel_T013243,BGI_novel_T013238,BGI_novel_T013239,BGI_novel_T013240	NM_001106904_dup1
301363	MAP4K4*	mitogen-activated protein kinase kinase kinase kinase 4	chr9	+	249	409	273	453	1	1	BGI_novel_T013243,BGI_novel_T013238,BGI_novel_T013242,BGI_novel_T013239,NM_001106904_dup1,BGI_novel_T013241,BGI_novel_T013240	NA
301363	MAP4K4*	mitogen-activated protein kinase kinase kinase kinase 4	chr9	+	406	402	423	480	1	1	BGI_novel_T013243,BGI_novel_T013238,BGI_novel_T013242,BGI_novel_T013239,NM_001106904_dup1,BGI_novel_T013241,BGI_novel_T013240	NA
301506	Fsd1	fibronectin type III and SPRY domain containing 1	chr9	-	131	175	112	157	1	1	BGI_novel_T013012	NA
301574	Cab39	calcium binding protein 39	chr9	+	374	110	404	111	1	1	NM_001106924_dup1	NA
301575	ITM2C	integral membrane protein 2C	chr9	+	669	1079	652	1181	1	1	NM_001009674_dup1	NA
301618	PPP1R7	protein phosphatase 1 regulatory subunit 7	chr9	+	119	142	159	123	0.179158	1	NM_001009825_dup1	NA
302247	RTRAF	RNA transcription, translation and transport factor	chr15	+	253	194	269	199	1	1	NM_001047874_dup1	NA
302313	TSPAN6	tetraspanin 6	chrX	-	328	126	329	128	1	1	NM_001100672_dup1	NA
302363	SH3BGRL	SH3 domain binding glutamate rich protein like	chrX	+	1059	477	1029	492	1	1	NM_001173339_dup1	NA
302489	HS6ST2	heparan sulfate 6-O-sulfotransferase 2	chrX	-	7	52	12	53	0.573635	1	NM_001191726_dup1	NA
302656	FRMPD4	FERM and PDZ domain containing 4	chrX	+	5	21	6	15	0.739938	1	BGI_novel_T013773	NA
302920	RBFOX1	RNA binding fox-1 homolog 1	chr10	-	59	101	67	120	1	1	NM_001106974_dup1	NA
302972	AMDHD2	amidohydrolase domain containing 2	chr10	-	44	20	34	16	1	1	NM_001024990_dup1,BGI_novel_T001773	NA
303010	CPEB4	cytoplasmic polyadenylation element binding protein 4	chr10	-	19	26	26	27	1	1	BGI_novel_T001867,BGI_novel_T001866	NM_001106992_dup1
303024	Fbxw11*	F-box and WD repeat domain containing 11	chr10	+	15	20	19	39	0.695312	1	BGI_novel_T001891,BGI_novel_T001889	BGI_novel_T001888,BGI_novel_T001890
303024	Fbxw11*	F-box and WD repeat domain containing 11	chr10	+	13	16	11	26	0.458299	1	BGI_novel_T001883	BGI_novel_T001882
303024	Fbxw11*	F-box and WD repeat domain containing 11	chr10	+	12	16	11	26	0.566997	1	BGI_novel_T001887,BGI_novel_T001885	BGI_novel_T001886
303024	Fbxw11*	F-box and WD repeat domain containing 11	chr10	+	7	16	15	26	1	1	BGI_novel_T001881	BGI_novel_T001887,BGI_novel_T001886
303024	Fbxw11*	F-box and WD repeat domain containing 11	chr10	+	7	12	15	11	0.317284	1	BGI_novel_T001881	BGI_novel_T001887,BGI_novel_T001885
303024	Fbxw11*	F-box and WD repeat domain containing 11	chr10	+	8	10	26	12	0.190455	1	NA	BGI_novel_T001887
303024	Fbxw11*	F-box and WD repeat domain containing 11	chr10	+	165	263	143	215	1	1	BGI_novel_T001891,BGI_novel_T001887,BGI_novel_T001880,BGI_novel_T001884,BGI_novel_T001886,BGI_novel_T001881,BGI_novel_T001885,BGI_novel_T001879,BGI_novel_T001882,BGI_novel_T001889,BGI_novel_T001883,BGI_novel_T001888,BGI_novel_T001890	NA
303201	USP22	ubiquitin specific peptidase 22	chr10	-	2080	1383	2141	1463	1	1	NM_001191644_dup1	NA
303240	CNTROB	centrobin, centriole duplication and spindle assembly protein	chr10	-	20	17	9	25	0.0564492	1	NM_001134645_dup1	NA
303281	SUPT6H	SPT6 homolog, histone chaperone and transcription elongation factor	chr10	-	214	372	222	389	1	1	BGI_novel_T002244	NA
303292	ANKFY1	ankyrin repeat and FYVE domain containing 1	chr10	+	96	93	126	127	1	1	BGI_novel_T002180,NM_001107018_dup1	NA
303298	RAP1GAP2	RAP1 GTPase activating protein 2	chr10	-	1	102	0	106	0.879417	1	BGI_novel_T002187,BGI_novel_T002186	NA
303304	SGSM2	small G protein signaling modulator 2	chr10	-	313	102	295	101	1	1	BGI_novel_T002192,NM_001107020_dup1	NA
303351	RHOT1	ras homolog family member T1	chr10	+	63	1	51	9	0.0785969	1	NM_001107026_dup1,BGI_novel_T002263	BGI_novel_T002265
303394	USP32	ubiquitin specific peptidase 32	chr10	-	80	62	90	55	0.893129	1	BGI_novel_T002302,BGI_novel_T002303	NM_001107032_dup1
303518	SMARCE1*	SWI/SNF related, matrix associated, actin dependent regulator of chromatin, subfamily e, member 1	chr10	-	101	181	86	226	0.306724	1	BGI_novel_T002438	NA
303518	SMARCE1*	SWI/SNF related, matrix associated, actin dependent regulator of chromatin, subfamily e, member 1	chr10	-	101	47	86	51	0.878273	1	NM_001024993_dup1	NA
303554	NBR1	NBR1 autophagy cargo receptor	chr10	+	143	217	166	186	0.51757	1	NM_001024765_dup1	NA
303592	TLK2*	tousled like kinase 2	chr10	+	47	76	43	104	0.589374	1	NM_001191652_dup1	NA
303592	TLK2*	tousled like kinase 2	chr10	+	2	74	8	83	0.725319	1	NM_001191652_dup1	NA
303599	TANC2	tetratricopeptide repeat, ankyrin repeat and coiled-coil containing 2	chr10	+	94	119	152	136	0.429642	1	BGI_novel_T002527,BGI_novel_T002526,BGI_novel_T002528,BGI_novel_T002529	NM_001191653_dup1,BGI_novel_T002530
303605	STRADA*	STE20 related adaptor alpha	chr10	-	45	80	46	71	1	1	BGI_novel_T002535,BGI_novel_T002536	NA
303605	STRADA*	STE20 related adaptor alpha	chr10	-	10	74	10	71	1	1	BGI_novel_T002534,BGI_novel_T002535,BGI_novel_T002536	NA
303693	MGAT5B	alpha-1,6-mannosylglycoprotein 6-beta-N-acetylglucosaminyltransferase B	chr10	+	113	165	102	152	1	1	BGI_novel_T002647	NA
303882	TNK2*	tyrosine kinase non receptor 2	chr11	-	69	159	45	125	1	1	BGI_novel_T002973,BGI_novel_T002968,BGI_novel_T002972,BGI_novel_T002971,BGI_novel_T002970,BGI_novel_T002969	NA
303882	TNK2*	tyrosine kinase non receptor 2	chr11	-	8	159	6	125	1	1	BGI_novel_T002973,BGI_novel_T002968,BGI_novel_T002972,BGI_novel_T002971,BGI_novel_T002970,BGI_novel_T002969	NA
304017	TOMM70*	translocase of outer mitochondrial membrane 70	chr11	-	237	117	228	111	1	1	NM_212519_dup1	NA
304017	TOMM70*	translocase of outer mitochondrial membrane 70	chr11	-	184	271	204	225	0.524645	1	NM_212519_dup1	NA
304037	ARL13B	ADP ribosylation factor like GTPase 13B	chr7	-	25	0	0	18	1.19945e-11	3.7203e-09	NM_001107101_dup1	BGI_novel_T011244
304150	USP25	ubiquitin specific peptidase 25	chr11	+	24	31	25	33	1	1	BGI_novel_T002748,BGI_novel_T002747,NM_001107114_dup1,BGI_novel_T002746	NA
304208	CERS4	ceramide synthase 4	chr12	-	33	53	39	56	1	1	NM_001107117_dup1	NA
304244	FRY	FRY microtubule binding protein	chr12	-	130	75	145	83	1	1	BGI_novel_T003150	NA
304278	ATP5MF-PTCD1*	ATP5MF-PTCD1 readthrough	chr12	+	38	211	49	214	0.873936	1	BGI_novel_T003188,BGI_novel_T003190,BGI_novel_T003189	NM_001109665_dup1
304278	ATP5MF-PTCD1*	ATP5MF-PTCD1 readthrough	chr12	+	37	183	47	184	0.896741	1	BGI_novel_T003188,BGI_novel_T003190,BGI_novel_T003189	NM_001109665_dup1
304278	ATP5MF-PTCD1*	ATP5MF-PTCD1 readthrough	chr12	+	219	59	224	60	1	1	BGI_novel_T003188	BGI_novel_T003190,BGI_novel_T003189
304301	MMD2	monocyte to macrophage differentiation associated 2	chr12	+	172	157	173	125	0.844859	1	NM_001037217_dup1	NA
304344	AP4M1	adaptor related protein complex 4 subunit mu 1	chr12	+	56	37	37	20	1	1	BGI_novel_T003291	NA
304474	PITPNM2	phosphatidylinositol transfer protein membrane associated 2	chr12	+	70	168	88	189	1	1	BGI_novel_T003424	NA
304488	PPTC7	protein phosphatase targeting COQ7	chr12	-	42	84	65	66	0.066393	1	NM_001107141_dup1	NA
304495	KDM2B	lysine demethylase 2B	chr12	+	134	99	135	101	1	1	NM_001100679_dup1,BGI_novel_T003444	BGI_novel_T003445
304522	FBXW8	F-box and WD repeat domain containing 8	chr12	+	78	137	62	142	0.783714	1	NM_001107145_dup1,BGI_novel_T003501	NA
304554	SEZ6L	seizure related 6 homolog like	chr12	+	716	705	658	693	1	1	BGI_novel_T003553,BGI_novel_T003552,NM_001134538_dup1	NA
304971	TOMM40L*	translocase of outer mitochondrial membrane 40 like	chr13	-	51	71	34	67	0.635122	1	NM_001083338_dup1,BGI_novel_T003859	NA
304971	TOMM40L*	translocase of outer mitochondrial membrane 40 like	chr13	-	55	36	23	41	0.0181102	1	NM_001083338_dup1	NA
304971	TOMM40L*	translocase of outer mitochondrial membrane 40 like	chr13	-	55	4	24	3	1	1	NM_001083338_dup1	NA
304978	COPA	COPI coat complex subunit alpha	chr13	+	334	147	309	144	1	1	NM_001134540_dup1	NA
304982	IGSF9	immunoglobulin superfamily member 9	chr13	-	103	69	105	36	0.0668902	1	NM_001107197_dup1,BGI_novel_T003883	NA
305002	SDCCAG8	SHH signaling and ciliogenesis regulator SDCCAG8	chr13	+	24	29	11	15	1	1	NM_177929_dup1	NA
305064	Ptpn14	protein tyrosine phosphatase, non-receptor type 14	chr13	-	4	2	0	4	0.0711306	1	BGI_novel_T003974,NM_001107200_dup1,BGI_novel_T003975	NA
305070	PACC1	proton activated chloride channel 1	chr13	+	106	169	105	216	0.756738	1	NM_001007679_dup1	NA
305120	RPAP2	RNA polymerase II associated protein 2	chr14	-	30	19	27	24	0.746054	1	NM_001013987_dup1	NA
305127	ZNF644	zinc finger protein 644	chr14	+	26	9	27	12	0.992878	1	BGI_novel_T004048	BGI_novel_T004045
305178	Hnrnpdl	heterogeneous nuclear ribonucleoprotein D-like	chr14	+	553	93	657	67	0.483134	1	NM_001033696_dup1	NA
305242	CDKL2*	cyclin dependent kinase like 2	chr14	+	144	194	90	124	1	1	BGI_novel_T004115,BGI_novel_T004116	NA
305242	CDKL2*	cyclin dependent kinase like 2	chr14	+	188	165	126	159	0.312991	1	BGI_novel_T004115,BGI_novel_T004116,NM_001012035_dup1,BGI_novel_T004117	NA
305287	Exoc1	exocyst complex component 1	chr14	-	78	29	53	27	0.730664	1	BGI_novel_T004169,NM_001024770_dup1	NA
305348	LIAS	lipoic acid synthetase	chr14	-	47	31	25	36	0.0989492	1	NM_001012037_dup1	NA
305461	FAM53A	family with sequence similarity 53 member A	chr14	+	10	150	13	171	1	1	BGI_novel_T004333,NM_001107228_dup1,BGI_novel_T004334	NA
305464	DEPDC5	DEP domain containing 5, GATOR1 subcomplex subunit	chr14	-	96	19	94	15	1	1	BGI_novel_T004345,BGI_novel_T004344,BGI_novel_T004342,BGI_novel_T004339,BGI_novel_T004340,BGI_novel_T004343,NM_001107229_dup1	BGI_novel_T004341
305482	MTMR3*	myotubularin related protein 3	chr14	-	65	161	63	214	0.855261	1	NM_001012038_dup1	NA
305482	MTMR3*	myotubularin related protein 3	chr14	-	16	103	18	75	0.948436	1	BGI_novel_T004366,BGI_novel_T004364,BGI_novel_T004365,BGI_novel_T004363,BGI_novel_T004367	NA
305539	SPRED2	sprouty related EVH1 domain containing 2	chr14	+	163	169	182	118	0.0969422	1	NM_001047094_dup1	NA
305589	BCL11A*	BAF chromatin remodeling complex subunit BCL11A	chr14	+	324	3670	263	3280	1	1	BGI_novel_T004453,BGI_novel_T004456,BGI_novel_T004454,BGI_novel_T004455	NA
305589	BCL11A*	BAF chromatin remodeling complex subunit BCL11A	chr14	+	324	347	263	353	0.823136	1	BGI_novel_T004453,BGI_novel_T004456,BGI_novel_T004454,BGI_novel_T004455	NA
305795	ABHD6	abhydrolase domain containing 6, acylglycerol lipase	chr15	-	38	36	59	64	1	1	NM_001007680_dup1	NA
305816	DDHD1	DDHD domain containing 1	chr15	-	11	11	15	16	1	1	BGI_novel_T004591	BGI_novel_T004592
305853	RAB2B	RAB2B, member RAS oncogene family	chr15	-	131	62	107	56	1	1	NM_001037645_dup1	NA
305895	DCAF11	DDB1 and CUL4 associated factor 11	chr15	+	117	6	137	10	1	1	BGI_novel_T004673,NR_073087_dup1,BGI_novel_T004674,BGI_novel_T004672,BGI_novel_T004675,NM_001009686_dup1	NR_073088_dup1
305922	LATS2	large tumor suppressor kinase 2	chr15	-	135	30	119	44	0.252969	1	BGI_novel_T004719	NA
305956	WDFY2	WD repeat and FYVE domain containing 2	chr15	+	8	1	14	6	0.454016	1	BGI_novel_T004762	NM_001107269_dup1
305970	FBXO16	F-box protein 16	chr15	+	42	45	33	47	0.796067	1	BGI_novel_T004782,NM_001013132_dup1	BGI_novel_T004781,BGI_novel_T004780,BGI_novel_T004779
306009	SLC39A14	solute carrier family 39 member 14	chr15	-	3	26	3	48	1	1	BGI_novel_T004801	NM_001107275_dup1
306110	KLF12	Kruppel like factor 12	chr15	-	7	16	2	27	0.0753454	1	BGI_novel_T004859	NA
306203	PXK	PX domain containing serine/threonine kinase like	chr15	-	35	30	54	8	0.000291639	0.0775342	BGI_novel_T004583,NM_182821_dup1,BGI_novel_T004584,BGI_novel_T004582	NA
306243	CACNA2D3*	calcium voltage-gated channel auxiliary subunit alpha2delta 3	chr16	-	68	70	78	45	0.144149	1	BGI_novel_T004968,NM_175595_dup1,BGI_novel_T004969	NA
306243	CACNA2D3*	calcium voltage-gated channel auxiliary subunit alpha2delta 3	chr16	-	3	2	0	3	0.168136	1	BGI_novel_T004968	NM_175595_dup1,BGI_novel_T004969
306253	GLT8D1	glycosyltransferase 8 domain containing 1	chr16	+	96	93	72	65	1	1	NM_001007683_dup1	NA
306262	BTD*	biotinidase	chr16	+	89	24	62	31	0.216038	1	BGI_novel_T004997	NA
306262	BTD*	biotinidase	chr16	+	166	24	112	31	0.135535	1	BGI_novel_T004999	BGI_novel_T004998
306322	ENTR1*	endosome associated trafficking regulator 1	chr3	-	32	87	60	130	0.964403	1	BGI_novel_T007772,BGI_novel_T007767	BGI_novel_T007766
306322	ENTR1*	endosome associated trafficking regulator 1	chr3	-	30	218	56	274	0.43544	1	BGI_novel_T007765	BGI_novel_T007770,BGI_novel_T007774,NM_001013135_dup1
306322	ENTR1*	endosome associated trafficking regulator 1	chr3	-	8	11	12	8	0.458091	1	NM_001013135_dup1	NA
306322	ENTR1*	endosome associated trafficking regulator 1	chr3	-	30	75	56	96	0.631213	1	BGI_novel_T007772,BGI_novel_T007767,BGI_novel_T007766	NA
306349	TMEM59L	transmembrane protein 59 like	chr16	+	194	244	186	260	1	1	NM_001271055_dup1	NA
306357	GMIP	GEM interacting protein	chr16	-	49	138	73	189	1	1	NM_001107308_dup1	NA
306451	TENM3	teneurin transmembrane protein 3	chr16	+	8	8	11	15	0.883813	1	BGI_novel_T005179	NA
306490	Mtmr7	myotubularin related protein 7	chr16	+	73	70	62	59	1	1	BGI_novel_T005220,NM_001107312_dup1	NA
306534	UNC5D	unc-5 netrin receptor D	chr16	+	102	76	128	76	0.90576	1	NM_001107319_dup1	NA
306636	EFNB2	ephrin B2	chr16	+	219	75	343	120	1	1	NM_001107328_dup1	NA
306764	NSD1	nuclear receptor binding SET domain protein 1	chr17	-	62	114	60	152	0.63945	1	BGI_novel_T005438	NA
306766	KIAA1191	KIAA1191	chr17	+	107	49	93	48	1	1	NM_001014007_dup1	NA
306811	WNK2*	WNK lysine deficient protein kinase 2	chr17	+	14	82	19	92	1	1	BGI_novel_T005476,BGI_novel_T005478	BGI_novel_T005477,NM_001191556_dup1
306811	WNK2*	WNK lysine deficient protein kinase 2	chr17	+	91	73	98	82	1	1	BGI_novel_T005476,BGI_novel_T005478	BGI_novel_T005477
306811	WNK2*	WNK lysine deficient protein kinase 2	chr17	+	230	526	186	432	1	1	BGI_novel_T005477,BGI_novel_T005476,BGI_novel_T005478	NM_001191556_dup1
306811	WNK2*	WNK lysine deficient protein kinase 2	chr17	+	234	14	188	19	1	1	BGI_novel_T005477,BGI_novel_T005476,BGI_novel_T005478	NA
306811	WNK2*	WNK lysine deficient protein kinase 2	chr17	+	234	82	188	92	0.476555	1	BGI_novel_T005477,BGI_novel_T005476,BGI_novel_T005478	NM_001191556_dup1
306811	WNK2*	WNK lysine deficient protein kinase 2	chr17	+	236	37	200	34	1	1	BGI_novel_T005477,BGI_novel_T005476	NA
306825	MYLIP	myosin regulatory light chain interacting protein	chr17	-	46	24	34	24	0.816669	1	NM_001107344_dup1	NA
306879	FARS2*	phenylalanyl-tRNA synthetase 2, mitochondrial	chr17	-	107	77	83	92	0.279708	1	BGI_novel_T005507,NM_001013139_dup1	NA
306879	FARS2*	phenylalanyl-tRNA synthetase 2, mitochondrial	chr17	-	368	107	359	85	0.986576	1	BGI_novel_T005507,NM_001013139_dup1	NA
306934	RIPOR2	RHO family interacting cell polarization regulator 2	chr17	-	1	0	4	1	0.88826	1	BGI_novel_T005554,BGI_novel_T005556	BGI_novel_T005555,BGI_novel_T005557
306941	CARMIL1	capping protein regulator and myosin 1 linker 1	chr17	+	2	20	5	7	0.067227	1	BGI_novel_T005564,BGI_novel_T005565,BGI_novel_T005561	NA
307016	ARHGAP12*	Rho GTPase activating protein 12	chr17	+	98	92	91	90	1	1	BGI_novel_T005601	NA
307016	ARHGAP12*	Rho GTPase activating protein 12	chr17	+	160	92	118	92	0.590703	1	BGI_novel_T005599,NM_001107357_dup1,BGI_novel_T005600	NA
307016	ARHGAP12*	Rho GTPase activating protein 12	chr17	+	323	168	295	160	1	1	BGI_novel_T005599,BGI_novel_T005600	BGI_novel_T005601
307016	ARHGAP12*	Rho GTPase activating protein 12	chr17	+	323	102	293	90	1	1	BGI_novel_T005599,NM_001107357_dup1,BGI_novel_T005600	BGI_novel_T005601
307148	NSUN6*	NOP2/Sun RNA methyltransferase 6	chr17	-	4	15	5	20	1	1	BGI_novel_T005693,BGI_novel_T005694,NM_001107367_dup1	NA
307148	NSUN6*	NOP2/Sun RNA methyltransferase 6	chr17	-	18	15	17	20	0.778883	1	BGI_novel_T005693,BGI_novel_T005694,NM_001107367_dup1	NA
307148	NSUN6*	NOP2/Sun RNA methyltransferase 6	chr17	-	33	20	30	15	1	1	NM_001107367_dup1	BGI_novel_T005693
307148	NSUN6*	NOP2/Sun RNA methyltransferase 6	chr17	-	33	1	30	1	1	1	NM_001107367_dup1	BGI_novel_T005693
307148	NSUN6*	NOP2/Sun RNA methyltransferase 6	chr17	-	33	1	31	6	0.172665	1	NM_001107367_dup1	BGI_novel_T005693
307148	NSUN6*	NOP2/Sun RNA methyltransferase 6	chr17	-	18	0	12	3	0.195823	1	BGI_novel_T005693,BGI_novel_T005694,NM_001107367_dup1	NA
307148	NSUN6*	NOP2/Sun RNA methyltransferase 6	chr17	-	4	0	0	3	0.026864	1	BGI_novel_T005693,BGI_novel_T005694,NM_001107367_dup1	NA
307206	NETO1	neuropilin and tolloid like 1	chr18	+	184	79	203	92	1	1	NM_001107371_dup1,BGI_novel_T006111	NA
307270	ME2	malic enzyme 2	chr18	-	132	56	93	46	1	1	NM_001107376_dup1	NA
307296	ZNF608	zinc finger protein 608	chr18	-	528	157	469	149	1	1	BGI_novel_T005944	NA
307302	CEP120	centrosomal protein 120	chr18	-	67	62	58	61	1	1	NM_001191697_dup1,BGI_novel_T005934,BGI_novel_T005935	BGI_novel_T005933
307362	ZNF532*	zinc finger protein 532	chr18	+	2476	132	2342	98	0.951287	1	BGI_novel_T006006,BGI_novel_T006009,BGI_novel_T006010,BGI_novel_T006008,BGI_novel_T006002,BGI_novel_T006003,BGI_novel_T006001,BGI_novel_T006005	NA
307362	ZNF532*	zinc finger protein 532	chr18	+	74	202	64	151	1	1	BGI_novel_T006006,BGI_novel_T006009,BGI_novel_T006010,BGI_novel_T006008,NM_001107382_dup1,BGI_novel_T006002,BGI_novel_T006003,BGI_novel_T006001,BGI_novel_T006005	NA
307362	ZNF532*	zinc finger protein 532	chr18	+	51	87	51	84	1	1	BGI_novel_T006006,BGI_novel_T006009,BGI_novel_T006010,NM_001107382_dup1,BGI_novel_T006002,BGI_novel_T006001,BGI_novel_T006005	NA
307362	ZNF532*	zinc finger protein 532	chr18	+	15	2448	13	2314	1	1	BGI_novel_T006001	NA
307362	ZNF532*	zinc finger protein 532	chr18	+	15	2449	5	2312	1	1	BGI_novel_T006002	NA
307362	ZNF532*	zinc finger protein 532	chr18	+	39	2447	39	2315	1	1	BGI_novel_T006005	NA
307362	ZNF532*	zinc finger protein 532	chr18	+	60	203	77	150	0.0979538	1	BGI_novel_T006006,BGI_novel_T006009,BGI_novel_T006010,NM_001107382_dup1,BGI_novel_T006002,BGI_novel_T006001,BGI_novel_T006005	NA
307362	ZNF532*	zinc finger protein 532	chr18	+	30	202	33	151	0.756116	1	BGI_novel_T006006,BGI_novel_T006009,BGI_novel_T006010,NM_001107382_dup1,BGI_novel_T006002,BGI_novel_T006001,BGI_novel_T006005	NA
307362	ZNF532*	zinc finger protein 532	chr18	+	115	74	113	64	1	1	BGI_novel_T006006,BGI_novel_T006009,BGI_novel_T006010,BGI_novel_T006008,NM_001107382_dup1,BGI_novel_T006002,BGI_novel_T006003,BGI_novel_T006001,BGI_novel_T006005	NA
307362	ZNF532*	zinc finger protein 532	chr18	+	115	202	113	151	0.674178	1	BGI_novel_T006006,BGI_novel_T006009,BGI_novel_T006010,BGI_novel_T006008,NM_001107382_dup1,BGI_novel_T006002,BGI_novel_T006003,BGI_novel_T006001,BGI_novel_T006005	NA
307395	ABLIM3	actin binding LIM protein family member 3	chr18	-	192	97	142	127	0.0351357	1	BGI_novel_T005980,BGI_novel_T005979,NM_001191698_dup1,BGI_novel_T005981	NA
307474	TCERG1	transcription elongation regulator 1	chr18	+	403	42	445	30	0.660325	1	BGI_novel_T005904,BGI_novel_T005903,NM_001107390_dup1	NA
307491	HARS2	histidyl-tRNA synthetase 2, mitochondrial	chr18	+	25	25	25	34	0.79498	1	NM_001014012_dup1	NA
307540	Celf4*	CUGBP, Elav-like family member 4	chr18	-	247	499	228	420	1	1	BGI_novel_T005798,BGI_novel_T005799,NM_001107400_dup1,BGI_novel_T005800,BGI_novel_T005797	BGI_novel_T005801
307540	Celf4*	CUGBP, Elav-like family member 4	chr18	-	247	499	227	420	1	1	BGI_novel_T005798,BGI_novel_T005799,NM_001107400_dup1,BGI_novel_T005800,BGI_novel_T005797	BGI_novel_T005796
307553	NOL4	nucleolar protein 4	chr18	-	47	176	46	176	1	1	NM_001107401_dup1	NA
307579	ZNF521	zinc finger protein 521	chr18	-	39	1296	30	1272	0.975013	1	NM_001107403_dup1	NA
307594	MIB1*	mindbomb E3 ubiquitin protein ligase 1	chr18	+	106	0	112	1	1	1	BGI_novel_T005749	NM_001107405_dup1
307594	MIB1*	mindbomb E3 ubiquitin protein ligase 1	chr18	+	187	196	150	191	1	1	NM_001107405_dup1	NA
307642	Cfap20	cilia and flagella associated protein 20	chr19	+	140	175	161	133	0.208569	1	BGI_novel_T006143	NM_001037978_dup1
307811	SLC7A6	solute carrier family 7 member 6	chr19	+	66	114	68	75	0.283896	1	BGI_novel_T006342,BGI_novel_T006343,BGI_novel_T006344	NA
307833	IST1	IST1 factor associated with ESCRT-III	chr19	+	101	334	122	284	0.412144	1	NM_001017454_dup1	NA
307986	NHLRC2	NHL repeat containing 2	chr1	+	36	203	34	272	0.568952	1	NM_001107444_dup1	NA
308106	MAP3K4	mitogen-activated protein kinase kinase kinase 4	chr1	+	28	30	39	31	0.801728	1	BGI_novel_T000179,NM_001107456_dup1	NA
308265	LATS1*	large tumor suppressor kinase 1	chr1	+	327	86	298	112	0.351428	1	NM_001134543_dup1	NA
308265	LATS1*	large tumor suppressor kinase 1	chr1	+	1033	316	1082	439	0.344996	1	NM_001134543_dup1	NA
308392	STRN4	striatin 4	chr1	+	178	208	189	194	1	1	NM_001161809_dup1,NM_001107480_dup1	NA
308457	EGLN2	egl-9 family hypoxia inducible factor 2	chr1	-	232	123	243	131	1	1	BGI_novel_T000442	NA
308463	MAP3K10	mitogen-activated protein kinase kinase kinase 10	chr1	-	520	414	552	441	1	1	BGI_novel_T000459	NA
308577	FUZ	fuzzy planar cell polarity protein	chr1	+	4	52	17	67	0.11761	1	BGI_novel_T000625,BGI_novel_T000628,NM_001037646_dup1	NA
308578	AP2A1	adaptor related protein complex 2 subunit alpha 1	chr1	-	441	362	505	378	1	1	NM_001107511_dup1,BGI_novel_T000629	NA
308579	CPT1C	carnitine palmitoyltransferase 1C	chr1	-	113	95	109	87	1	1	NM_001034925_dup1	NA
308588	CA11	carbonic anhydrase 11	chr1	+	109	213	108	230	1	1	NM_175708_dup1	NA
308593	TMEM143	transmembrane protein 143	chr1	+	47	25	48	28	1	1	BGI_novel_T000669,NM_001107513_dup1	NA
308652	SMOX*	spermine oxidase	chr3	+	122	68	119	61	1	1	BGI_novel_T008499	NA
308652	SMOX*	spermine oxidase	chr3	+	123	51	122	72	0.568828	1	BGI_novel_T008498	NA
308652	SMOX*	spermine oxidase	chr3	+	122	38	119	47	1	1	BGI_novel_T008501	NA
308652	SMOX*	spermine oxidase	chr3	+	83	70	64	62	1	1	BGI_novel_T008498,BGI_novel_T008501	BGI_novel_T008500,BGI_novel_T008499
308652	SMOX*	spermine oxidase	chr3	+	38	68	47	61	0.726021	1	BGI_novel_T008498	NA
308666	CYFIP1*	cytoplasmic FMR1 interacting protein 1	chr1	+	143	91	170	92	1	1	BGI_novel_T000700	NM_001107517_dup1
308666	CYFIP1*	cytoplasmic FMR1 interacting protein 1	chr1	+	73	85	94	93	1	1	BGI_novel_T000700,NM_001107517_dup1	NA
308738	CHD2	chromodomain helicase DNA binding protein 2	chr1	-	31	116	46	104	0.287536	1	BGI_novel_T000759,NM_001107523_dup1,BGI_novel_T000757,BGI_novel_T000756,BGI_novel_T000758,BGI_novel_T000755	NA
308739	RGMA	repulsive guidance molecule BMP co-receptor a	chr1	+	382	2021	355	2040	1	1	NM_001107524_dup1	NA
308846	UVRAG	UV radiation resistance associated	chr1	-	29	47	39	55	1	1	BGI_novel_T000883	NA
308890	BTBD10	BTB domain containing 10	chr1	-	27	67	36	97	1	1	BGI_novel_T000982,BGI_novel_T000983,BGI_novel_T000981	BGI_novel_T000984
308900	RNF141*	ring finger protein 141	chr1	-	280	228	318	212	1	1	NM_001001800_dup1	NA
308900	RNF141*	ring finger protein 141	chr1	-	282	385	322	381	1	1	NM_001001800_dup1	NA
308961	DCTN5	dynactin subunit 5	chr1	+	109	211	148	183	0.145299	1	NM_001037778_dup1	NA
308988	SEZ6L2	seizure related 6 homolog like 2	chr1	+	880	66	803	61	1	1	BGI_novel_T001092,BGI_novel_T001093,NM_001107550_dup1	NA
308999	Fbxl19	F-box and leucine-rich repeat protein 19	chr1	+	463	495	489	437	1	1	BGI_novel_T001128,BGI_novel_T001127,NM_001107552_dup1	NA
309051	PIGN*	phosphatidylinositol glycan anchor biosynthesis class N	chr13	-	2	3	5	7	1	1	BGI_novel_T003606	NA
309051	PIGN*	phosphatidylinositol glycan anchor biosynthesis class N	chr13	-	0	8	1	9	0.707466	1	BGI_novel_T003605,NM_001100584_dup1	NA
309053	RELCH	RAB11 binding and LisH domain, coiled-coil and HEAT repeat containing	chr13	+	114	89	126	88	1	1	BGI_novel_T003608,NM_001134546_dup1	NA
309153	RCE1*	Ras converting CAAX endopeptidase 1	chr1	-	24	38	46	37	0.16901	1	BGI_novel_T001293	NA
309153	RCE1*	Ras converting CAAX endopeptidase 1	chr1	-	29	34	53	40	0.473938	1	BGI_novel_T001298,BGI_novel_T001296,BGI_novel_T001297	BGI_novel_T001293,BGI_novel_T001295
309194	TAF6L	TATA-box binding protein associated factor 6 like	chr1	-	32	31	28	31	1	1	BGI_novel_T001386,BGI_novel_T001384	BGI_novel_T001387
309259	NSMCE3	NSE3 homolog, SMC5-SMC6 complex component	chr1	-	72	110	56	79	1	1	BGI_novel_T000725	NA
309331	UHRF2	ubiquitin like with PHD and ring finger domains 2	chr1	+	81	98	97	189	0.188697	1	NM_001107585_dup1	BGI_novel_T001485,BGI_novel_T001486
309454	Mfsd13a	major facilitator superfamily domain containing 13A	chr1	+	27	57	41	36	0.0388917	1	BGI_novel_T001595,NM_001014030_dup1,BGI_novel_T001594	NA
309459	NEURL1	neuralized E3 ubiquitin protein ligase 1	chr1	+	314	89	249	60	1	1	BGI_novel_T001604	NA
309548	SHOC2	SHOC2 leucine rich repeat scaffold protein	chr1	+	926	166	866	188	1	1	BGI_novel_T001624	NA
309798	GCC2	GRIP and coiled-coil domain containing 2	chr20	+	46	73	38	67	1	1	BGI_novel_T007602,NM_001107633_dup1	NA
309804	CDK19*	cyclin dependent kinase 19	chr20	+	82	103	105	97	0.608637	1	NM_001107634_dup1	NA
309804	CDK19*	cyclin dependent kinase 19	chr20	+	81	98	108	97	0.642202	1	NM_001107634_dup1,BGI_novel_T007659	NA
309804	CDK19*	cyclin dependent kinase 19	chr20	+	209	49	241	25	0.0348996	1	NM_001107634_dup1,BGI_novel_T007659	NA
309804	CDK19*	cyclin dependent kinase 19	chr20	+	70	128	68	162	0.801741	1	NM_001107634_dup1	NA
309812	REV3L	REV3 like, DNA directed polymerase zeta catalytic subunit	chr20	+	85	230	113	236	0.830029	1	BGI_novel_T007657,NM_001083966_dup1	NA
309860	SOBP*	sine oculis binding protein homolog	chr20	-	345	174	319	154	1	1	BGI_novel_T007677	BGI_novel_T007678
309860	SOBP*	sine oculis binding protein homolog	chr20	-	150	166	158	148	1	1	BGI_novel_T007677	BGI_novel_T007678
309860	SOBP*	sine oculis binding protein homolog	chr20	-	298	12	276	8	1	1	BGI_novel_T007677	BGI_novel_T007678
309860	SOBP*	sine oculis binding protein homolog	chr20	-	298	3881	276	3468	1	1	BGI_novel_T007677,BGI_novel_T007678	NA
309860	SOBP*	sine oculis binding protein homolog	chr20	-	171	3907	120	3500	0.925459	1	BGI_novel_T007677,BGI_novel_T007678	NA
309957	MEF2A*	myocyte enhancer factor 2A	chr1	-	42	126	25	124	0.29359	1	BGI_novel_T000748	NA
309957	MEF2A*	myocyte enhancer factor 2A	chr1	-	137	41	122	46	1	1	NM_001014035_dup1	BGI_novel_T000748
310341	Fat4*	FAT atypical cadherin 4	chr2	+	153	3395	194	4268	1	1	BGI_novel_T006830	NM_001191705_dup1
310341	Fat4*	FAT atypical cadherin 4	chr2	+	84	3395	105	4268	1	1	NM_001191705_dup1	BGI_novel_T006830
310341	Fat4*	FAT atypical cadherin 4	chr2	+	3379	37	4254	66	0.702779	1	BGI_novel_T006830	NA
310533	RAPGEF2*	Rap guanine nucleotide exchange factor 2	chr2	-	64	152	84	127	0.234505	1	NM_001107684_dup1,BGI_novel_T006913,BGI_novel_T006914,BGI_novel_T006912	NA
310533	RAPGEF2*	Rap guanine nucleotide exchange factor 2	chr2	-	150	322	116	281	1	1	NM_001107684_dup1,BGI_novel_T006913,BGI_novel_T006914,BGI_novel_T006912	NA
310633	UBQLN4	ubiquilin 4	chr2	+	147	295	141	273	1	1	NM_001107688_dup1	NA
310641	TRIM46*	tripartite motif containing 46	chr2	-	315	544	253	492	1	1	BGI_novel_T007009	NA
310641	TRIM46*	tripartite motif containing 46	chr2	-	259	542	230	492	1	1	BGI_novel_T007008	NA
310645	PMVK	phosphomevalonate kinase	chr2	+	56	154	53	106	0.617863	1	NM_001008352_dup1	NA
310698	DCLK2	doublecortin like kinase 2	chr2	-	145	131	218	162	1	1	BGI_novel_T006949,BGI_novel_T006950,NM_001009691_dup1,BGI_novel_T006951,BGI_novel_T006952,BGI_novel_T006948,NM_001195832_dup1	NA
310745	DCLRE1B	DNA cross-link repair 1B	chr2	-	37	35	18	32	0.261967	1	NM_001025687_dup1	NA
310746	AP4B1	adaptor related protein complex 4 subunit beta 1	chr2	+	27	48	40	70	1	1	BGI_novel_T007159,NM_001107709_dup1	NA
310773	CEPT1	choline/ethanolamine phosphotransferase 1	chr2	-	158	65	151	64	1	1	BGI_novel_T007171	NA
310839	Fnbp1l	formin binding protein 1-like	chr2	-	363	49	363	52	1	1	BGI_novel_T007218,NM_001039609_dup1	NA
311071	ZEB2	zinc finger E-box binding homeobox 2	chr3	-	387	0	355	2	1	1	BGI_novel_T008013	NA
311129	OSBPL6	oxysterol binding protein like 6	chr3	+	25	22	42	20	0.31325	1	NM_001107735_dup1,BGI_novel_T008144,BGI_novel_T008145	NA
311163	CTNND1	catenin delta 1	chr3	-	144	97	153	84	0.98994	1	BGI_novel_T008180,NM_001107740_dup1,BGI_novel_T008179	NA
311215	EXT2	exostosin glycosyltransferase 2	chr3	-	131	105	140	101	1	1	BGI_novel_T008248	NM_001107751_dup1
311324	DISP2	dispatched RND transporter family member 2	chr3	+	162	144	178	167	1	1	NM_001107759_dup1	NA
311349	TTBK2*	tau tubulin kinase 2	chr3	-	73	46	70	50	1	1	BGI_novel_T008358,BGI_novel_T008359,NM_001107766_dup1	NA
311349	TTBK2*	tau tubulin kinase 2	chr3	-	21	64	29	54	0.457503	1	NM_001107766_dup1	NA
311384	SEMA6D*	semaphorin 6D	chr3	+	9	60	6	24	0.637499	1	BGI_novel_T008395,BGI_novel_T008404,BGI_novel_T008396,BGI_novel_T008400	BGI_novel_T008390,BGI_novel_T008403,BGI_novel_T008397
311384	SEMA6D*	semaphorin 6D	chr3	+	9	50	6	22	0.750664	1	BGI_novel_T008395,BGI_novel_T008404,BGI_novel_T008396,BGI_novel_T008400	BGI_novel_T008392
311405	TMEM127	transmembrane protein 127	chr3	+	624	322	509	297	1	1	NM_001100978_dup1	NA
311430	MAVS*	mitochondrial antiviral signaling protein	chr3	+	5	25	9	27	0.764348	1	BGI_novel_T008495	NA
311430	MAVS*	mitochondrial antiviral signaling protein	chr3	+	7	27	7	26	1	1	NM_001005556_dup1	NA
311450	PAK5	p21 (RAC1) activated kinase 5	chr3	-	638	444	699	454	1	1	NM_001107781_dup1,BGI_novel_T008521	NA
311551	POFUT1	protein O-fucosyltransferase 1	chr3	+	41	35	38	35	1	1	NM_001002278_dup1	NA
311575	PHF20*	PHD finger protein 20	chr3	+	50	259	26	282	0.0469542	1	NM_001107795_dup1	NA
311575	PHF20*	PHD finger protein 20	chr3	+	40	55	44	70	1	1	NM_001107795_dup1	NA
311604	ZHX3	zinc fingers and homeoboxes 3	chr3	-	50	2670	52	2746	1	1	BGI_novel_T008673	NA
311607	CHD6	chromodomain helicase DNA binding protein 6	chr3	-	41	21	28	20	0.776397	1	BGI_novel_T008674,BGI_novel_T008675	NA
311637	SLC35C2	solute carrier family 35 member C2	chr3	-	53	21	79	13	0.0966558	1	NM_001107803_dup1	NA
311796	NELFB	negative elongation factor complex member B	chr3	-	134	138	143	121	1	1	NM_001107817_dup1	NA
311799	NDOR1	NADPH dependent diflavin oxidoreductase 1	chr3	-	28	20	27	27	0.75696	1	NM_001107818_dup1	NA
311826	REXO4	REX4 homolog, 3'-5' exonuclease	chr3	-	172	39	169	48	1	1	NM_001033884_dup1	NA
311839	SLC27A4	solute carrier family 27 member 4	chr3	+	320	202	340	178	1	1	NM_001100706_dup1	NA
311844	KYAT1	kynurenine aminotransferase 1	chr3	-	18	100	15	82	1	1	BGI_novel_T007862	NA
311849	CRAT	carnitine O-acetyltransferase	chr3	-	66	170	83	184	1	1	NM_001004085_dup1	NA
311856	USP20*	ubiquitin specific peptidase 20	chr3	+	69	13	74	10	0.890567	1	NM_001107827_dup1	NA
311856	USP20*	ubiquitin specific peptidase 20	chr3	+	44	46	47	46	1	1	NM_001107827_dup1	NA
311856	USP20*	ubiquitin specific peptidase 20	chr3	+	3	44	5	48	1	1	NM_001107827_dup1	NA
311881	FBXW2*	F-box and WD repeat domain containing 2	chr3	-	103	871	131	852	0.857937	1	BGI_novel_T007958,BGI_novel_T007959	BGI_novel_T007957
311881	FBXW2*	F-box and WD repeat domain containing 2	chr3	-	655	405	589	449	0.944477	1	BGI_novel_T007956,BGI_novel_T007957	NA
311881	FBXW2*	F-box and WD repeat domain containing 2	chr3	-	759	405	734	449	1	1	BGI_novel_T007956,BGI_novel_T007957	NA
311903	MRRF	mitochondrial ribosome recycling factor	chr3	+	52	45	44	26	0.582721	1	BGI_novel_T007976	NA
311913	DENND1A*	DENN domain containing 1A	chr3	-	52	70	68	60	0.389607	1	NM_001191747_dup1,BGI_novel_T007992,BGI_novel_T007991	NA
311913	DENND1A*	DENN domain containing 1A	chr3	-	25	74	21	72	1	1	NM_001191747_dup1,BGI_novel_T007992,BGI_novel_T007991	NA
311919	GOLGA1	golgin A1	chr3	-	33	5	20	17	0.00838979	0.867411	BGI_novel_T007999,NM_001107842_dup1,BGI_novel_T008000,BGI_novel_T007998	NA
311936	Rnf32	ring finger protein 32	chr4	+	8	17	8	18	1	1	NM_001012095_dup1	NA
311944	Paxip1*	PAX interacting (with transcription-activation domain) protein 1	chr4	+	12	8	5	16	0.056289	1	BGI_novel_T008852,NM_001107844_dup1,BGI_novel_T008854,BGI_novel_T008856,BGI_novel_T008850	BGI_novel_T008855,BGI_novel_T008849
311944	Paxip1*	PAX interacting (with transcription-activation domain) protein 1	chr4	+	12	7	5	3	1	1	BGI_novel_T008852,NM_001107844_dup1,BGI_novel_T008854,BGI_novel_T008856,BGI_novel_T008850	BGI_novel_T008851
311944	Paxip1*	PAX interacting (with transcription-activation domain) protein 1	chr4	+	12	8	5	16	0.0672876	1	BGI_novel_T008852,NM_001107844_dup1,BGI_novel_T008854,BGI_novel_T008856,BGI_novel_T008850	BGI_novel_T008853
311968	KMT2E	lysine methyltransferase 2E (inactive)	chr4	-	411	273	536	277	0.689297	1	BGI_novel_T008889,BGI_novel_T008887,BGI_novel_T008886,NM_001100851_dup1,BGI_novel_T008888	NA
312516	GMCL1	germ cell-less 1, spermatogenesis associated	chr4	-	21	53	39	44	0.0763183	1	NM_001033931_dup1,NM_001010956_dup1	NA
312656	MARCHF8	membrane associated ring-CH-type finger 8	chr4	+	15	110	17	96	1	1	NM_001107882_dup1	NA
312727	TSPAN11	tetraspanin 11	chr4	+	49	22	76	25	0.768536	1	BGI_novel_T009507,NM_001024262_dup1	NA
312728	TSPAN9*	tetraspanin 9	chr4	-	24	40	10	39	0.207767	1	BGI_novel_T009511,BGI_novel_T009509	NA
312728	TSPAN9*	tetraspanin 9	chr4	-	15	57	8	50	0.853986	1	BGI_novel_T009509,BGI_novel_T009510	NA
312728	TSPAN9*	tetraspanin 9	chr4	-	31	140	20	104	1	1	BGI_novel_T009508,BGI_novel_T009511,BGI_novel_T009509,BGI_novel_T009510	NA
312890	GDAP1	ganglioside induced differentiation associated protein 1	chr5	-	242	233	241	234	1	1	NM_001107897_dup1	NA
312946	TMEM68	transmembrane protein 68	chr5	-	90	33	84	22	0.681734	1	NM_001107903_dup1,BGI_novel_T009650	NA
312965	UBXN2B	UBX domain protein 2B	chr5	+	139	55	137	55	1	1	NM_001107905_dup1	NA
313020	WDTC1	WD and tetratricopeptide repeats 1	chr5	-	278	163	282	192	1	1	NM_001107908_dup1	NA
313024	Wasf2	WASP family member 2	chr5	+	38	26	58	27	0.620116	1	BGI_novel_T010315	NA
313035	DNAJC8	DnaJ heat shock protein family (Hsp40) member C8	chr5	+	125	135	116	122	1	1	NM_001013168_dup1	NA
313056	SNRNP40	small nuclear ribonucleoprotein U5 subunit 40	chr5	+	186	116	161	120	1	1	NM_001134556_dup1	NA
313058	ADGRB2	adhesion G protein-coupled receptor B2	chr5	+	299	570	237	567	1	1	BGI_novel_T010278,BGI_novel_T010276,NM_001107914_dup1,BGI_novel_T010275	BGI_novel_T010274,BGI_novel_T010277
313098	USP45	ubiquitin specific peptidase 45	chr5	+	26	165	17	196	0.274725	1	BGI_novel_T009714,NM_001107918_dup1,BGI_novel_T009713	BGI_novel_T009712
313388	DOCK7	dedicator of cytokinesis 7	chr5	-	83	49	93	42	0.869118	1	BGI_novel_T010005,BGI_novel_T010007,BGI_novel_T010003,NM_001191574_dup1,BGI_novel_T010004	BGI_novel_T010006
313477	ZFYVE9	zinc finger FYVE-type containing 9	chr5	-	44	23	39	22	1	1	BGI_novel_T010064	NA
313488	RECK	reversion inducing cysteine rich protein with kazal motifs	chr5	+	5	4	5	3	1	1	BGI_novel_T009800	NM_001107954_dup1,BGI_novel_T009799,BGI_novel_T009801
313554	FOXJ3	forkhead box J3	chr5	+	114	52	112	57	1	1	BGI_novel_T010150,BGI_novel_T010151,BGI_novel_T010149,NM_001107971_dup1	NA
313591	THRAP3	thyroid hormone receptor associated protein 3	chr5	-	99	383	124	380	1	1	NM_001009693_dup1	NA
313666	ZBTB17	zinc finger and BTB domain containing 17	chr5	+	80	75	80	112	0.36143	1	BGI_novel_T010459,NM_001012105_dup1	NA
313678	PRDM2	PR/SET domain 2	chr5	-	57	2322	58	2777	1	1	NM_001077648_dup1,BGI_novel_T010470	NA
313689	DHRS3	dehydrogenase/reductase 3	chr5	+	64	29	64	31	1	1	NM_001037199_dup1	NA
313876	BIRC6	baculoviral IAP repeat containing 6	chr6	-	1	23	2	21	1	1	BGI_novel_T010682,BGI_novel_T010673,BGI_novel_T010681,BGI_novel_T010679,BGI_novel_T010676	NM_001170596_dup1,BGI_novel_T010675
313914	GTF3C2	general transcription factor IIIC subunit 2	chr6	+	3	0	0	1	0.215103	1	BGI_novel_T010700	BGI_novel_T010702,BGI_novel_T010706,BGI_novel_T010701,NM_001025120_dup1,BGI_novel_T010705
313929	NCOA1	nuclear receptor coactivator 1	chr6	-	227	226	209	267	0.714691	1	BGI_novel_T010743,BGI_novel_T010744,BGI_novel_T010745	NA
313997	MBOAT2	membrane bound O-acyltransferase domain containing 2	chr6	+	27	24	30	31	1	1	NM_001108016_dup1,BGI_novel_T010796	NA
[truncated: 676 more rows]

## Sheet: RI
GeneID	Gene	Description	Chr	Strand	Hippocampus_M_Control-IC	Hippocampus_M_Control-SC	Hippocampus_M_BPA-IC	Hippocampus_M_BPA-SC	Pvalue	FDR	RetainTranscripts	AbandonTranscripts
[truncated: 682 more rows]

[truncated: 1 more sheets: SE]
