# Supplementary material for: Sex-dependent epigenetic disruption of YY1 binding by prenatal BPA exposure downregulates Matr3 and alters Agap1 splicing in the offspring hippocampus
Source: Biol Sex Differ. 2025 Aug 11;16:63. doi: 10.1186/s13293-025-00744-1 (PMC12337383; doi:10.1186/s13293-025-00744-1)
Supplement: Supplementary file 3 — Supplementary Material 3: Additional file 3 All detectable splicing events in the hippocampus of female rat offspring [file 13293_2025_744_MOESM3_ESM.xls]

## Sheet: 3SS
GeneID	Gene	Description	Chr	Strand	Hippocampus_F_Control-IC	Hippocampus_F_Control-SC	Hippocampus_F_BPA-IC	Hippocampus_F_BPA-SC	Pvalue	FDR	LongExonTranscripts	ShortExonTranscripts
24167	ADCYAP1R1	ADCYAP receptor type I	chr4	+	56	10	46	12	0.939769	1	NM_133511_dup1,NM_001270579_dup1,BGI_novel_T009155	BGI_novel_T009157,NM_001270583_dup1
24245	CAMK2B	calcium/calmodulin dependent protein kinase II beta	chr14	-	20	31	21	22	0.678088	1	BGI_novel_T004390	NM_021739_dup1
24246	CAMK2D	calcium/calmodulin dependent protein kinase II delta	chr2	+	56	6	45	5	1	1	BGI_novel_T007230,BGI_novel_T007227,BGI_novel_T007228	BGI_novel_T007229,BGI_novel_T007231
24370	FOXG1	forkhead box G1	chr6	+	467	0	708	3	0.45597	1	BGI_novel_T010854	BGI_novel_T010855
24400	GNB1	G protein subunit beta 1	chr5	+	347	1224	353	1235	1	1	BGI_novel_T010572	BGI_novel_T010571
24408	GRIN1*	glutamate ionotropic receptor NMDA type subunit 1	chr3	-	267	11	285	2	0.0919472	1	NM_017010_dup1,NM_001270602_dup1	NM_001270606_dup1,NM_001287423_dup1
24408	GRIN1*	glutamate ionotropic receptor NMDA type subunit 1	chr3	-	232	38	276	37	1	1	NM_001270605_dup1,NM_017010_dup1,NM_001270603_dup1,NM_001270602_dup1	NM_001270606_dup1,NM_001270608_dup1,NM_001270610_dup1,NM_001287423_dup1
24609	ODC1*	ornithine decarboxylase 1	chr6	+	0	14	6	13	0.0382545	0.901371	NM_012615_dup1	NM_001302083_dup1
24609	ODC1*	ornithine decarboxylase 1	chr6	+	196	92	246	157	0.569806	1	NM_012615_dup1	BGI_novel_T010782
24609	ODC1*	ornithine decarboxylase 1	chr6	+	60	112	92	164	1	1	NM_012615_dup1	NM_001302083_dup1
24675	PPP3CB	protein phosphatase 3 catalytic subunit beta	chr15	+	183	100	249	103	0.761576	1	NM_017042_dup1	BGI_novel_T004515
24688	PRPH	peripherin	chr7	+	12	1	10	0	0.942256	1	BGI_novel_T012025	NM_012633_dup1
24772	CXCL12	C-X-C motif chemokine ligand 12	chr4	+	271	13	168	9	1	1	NM_001033883_dup1	NM_001033882_dup1
24781	SLC4A3	solute carrier family 4 member 3	chr9	+	11	44	1	35	0.0750244	1	BGI_novel_T013455	BGI_novel_T013456,BGI_novel_T013453,NM_017049_dup1,BGI_novel_T013454
24855	TSC2*	TSC complex subunit 2	chr10	-	63	6	52	10	0.696568	1	BGI_novel_T001801,NM_012680_dup1,BGI_novel_T001802,BGI_novel_T001800,BGI_novel_T001799,BGI_novel_T001797,BGI_novel_T001798,BGI_novel_T001804,BGI_novel_T001803	BGI_novel_T001796
24855	TSC2*	TSC complex subunit 2	chr10	-	32	25	26	19	1	1	NM_012680_dup1,BGI_novel_T001797,BGI_novel_T001803	BGI_novel_T001801,BGI_novel_T001804
24855	TSC2*	TSC complex subunit 2	chr10	-	33	29	61	29	0.243259	1	BGI_novel_T001804,BGI_novel_T001803	BGI_novel_T001802
24855	TSC2*	TSC complex subunit 2	chr10	-	9	8	15	5	0.304494	1	NM_012680_dup1,BGI_novel_T001800,BGI_novel_T001797,BGI_novel_T001798,BGI_novel_T001803	BGI_novel_T001801,BGI_novel_T001802,BGI_novel_T001796,BGI_novel_T001799,BGI_novel_T001804
24916	RNF112*	ring finger protein 112	chr10	-	153	34	108	31	1	1	BGI_novel_T002040,BGI_novel_T002043,BGI_novel_T002039,NM_138613_dup1	BGI_novel_T002041
24916	RNF112*	ring finger protein 112	chr10	-	19	45	22	46	1	1	BGI_novel_T002042	BGI_novel_T002041,BGI_novel_T002040,BGI_novel_T002043,BGI_novel_T002039,NM_138613_dup1
24941	ATP7A	ATPase copper transporting alpha	chrX	+	9	5	4	9	0.158765	1	BGI_novel_T013925,NM_052803_dup1	BGI_novel_T013926
24948	FMR1*	FMRP translational regulator 1	chrX	-	32	7	40	16	0.489459	1	NM_052804_dup1	BGI_novel_T014145
24948	FMR1*	FMRP translational regulator 1	chrX	-	64	13	74	18	1	1	BGI_novel_T014146	NM_052804_dup1
24948	FMR1*	FMRP translational regulator 1	chrX	-	83	7	98	16	0.511874	1	BGI_novel_T014146	BGI_novel_T014145
24948	FMR1*	FMRP translational regulator 1	chrX	-	34	0	41	1	1	1	BGI_novel_T014146	BGI_novel_T014145
24949	SYN1	synapsin I	chrX	+	53	130	81	114	0.157666	1	NM_019133_dup1	NM_001110782_dup1
24954	INSR	insulin receptor	chr12	-	43	19	38	5	0.0863962	1	BGI_novel_T003119,NM_017071_dup1	BGI_novel_T003118
25009	VARS1	valyl-tRNA synthetase 1	chr20	+	69	2	102	2	1	1	NM_053292_dup1,BGI_novel_T007403	BGI_novel_T007402
25022	FGFR2	fibroblast growth factor receptor 2	chr1	-	33	18	25	31	0.131011	1	BGI_novel_T001154,BGI_novel_T001152	NM_001109893_dup1,NM_001109896_dup1,NM_001109894_dup1,BGI_novel_T001155,BGI_novel_T001150,NM_001109892_dup1,NM_001109895_dup1,BGI_novel_T001151,BGI_novel_T001153,NM_012712_dup1
25126	STAT5B	signal transducer and activator of transcription 5B	chr10	-	17	2	9	0	0.602713	1	NM_022380_dup1	BGI_novel_T002448
25132	MYO5B	myosin VB	chr18	+	18	12	16	9	1	1	BGI_novel_T006052,NM_017083_dup1,BGI_novel_T006050	BGI_novel_T006051
25157	PLAGL1	PLAG1 like zinc finger 1	chr1	+	3	2	1	2	0.650582	1	NM_012760_dup1,BGI_novel_T000023,BGI_novel_T000022	BGI_novel_T000024,BGI_novel_T000025
25242	ARNT*	aryl hydrocarbon receptor nuclear translocator	chr2	+	12	25	3	16	0.357863	1	BGI_novel_T007109	BGI_novel_T007104,NM_012780_dup1,BGI_novel_T007107,BGI_novel_T007105,BGI_novel_T007108,BGI_novel_T007106
25242	ARNT*	aryl hydrocarbon receptor nuclear translocator	chr2	+	6	6	2	0	0.297467	1	BGI_novel_T007104,BGI_novel_T007107,BGI_novel_T007109,BGI_novel_T007105,BGI_novel_T007108,BGI_novel_T007106	NM_012780_dup1
25243	ARNT2	aryl hydrocarbon receptor nuclear translocator 2	chr1	-	73	32	97	22	0.211518	1	BGI_novel_T000827,NM_012781_dup1	BGI_novel_T000826
25252	DLG1	discs large MAGUK scaffold protein 1	chr11	-	5	1	11	8	0.392482	1	BGI_novel_T002991	BGI_novel_T002993
25255	DYRK1A	dual specificity tyrosine phosphorylation regulated kinase 1A	chr11	+	52	63	44	85	0.358918	1	NM_012791_dup1,BGI_novel_T002827	BGI_novel_T002826,BGI_novel_T002828
25367	ADARB1	adenosine deaminase RNA specific B1	chr20	+	263	19	237	13	0.991833	1	BGI_novel_T007504	NM_001111055_dup1,NM_012894_dup1
25398	CACNA1A*	calcium voltage-gated channel subunit alpha1 A	chr19	+	40	5	20	9	0.125198	1	BGI_novel_T006241,BGI_novel_T006243	BGI_novel_T006239
25398	CACNA1A*	calcium voltage-gated channel subunit alpha1 A	chr19	+	17	5	11	7	0.473464	1	BGI_novel_T006243,BGI_novel_T006239,BGI_novel_T006240	BGI_novel_T006244,BGI_novel_T006241,BGI_novel_T006242
25399	CACNA2D1	calcium voltage-gated channel auxiliary subunit alpha2delta 1	chr4	-	64	2	73	0	1	1	NM_001110848_dup1,BGI_novel_T008908,NM_012919_dup1	NM_001110847_dup1
25486	MYO9B	myosin IXB	chr16	+	330	1	177	3	0.210065	1	BGI_novel_T005061	NM_001271067_dup1,BGI_novel_T005060,NM_012984_dup1,BGI_novel_T005057,BGI_novel_T005062,BGI_novel_T005058,BGI_novel_T005056,BGI_novel_T005059,NM_001271066_dup1
25502	OAZ1	ornithine decarboxylase antizyme 1	chr7	-	844	18	949	11	1	1	NM_139081_dup1,NM_001297557_dup1	NM_001301048_dup1
25524	PSAP	prosaposin	chr20	+	1045	115	919	105	1	1	NM_001190236_dup1	NM_001190237_dup1
25532	RAB4A	RAB4A, member RAS oncogene family	chr19	+	49	4	60	3	1	1	BGI_novel_T006468	BGI_novel_T006469
25533	RABGGTB	Rab geranylgeranyltransferase subunit beta	chr2	-	170	35	152	33	1	1	BGI_novel_T007335,BGI_novel_T007333,NM_138708_dup1	BGI_novel_T007334
25565	TLE4*	TLE family member 4, transcriptional corepressor	chr1	-	9	19	23	55	1	1	BGI_novel_T001424,BGI_novel_T001426	BGI_novel_T001425
25565	TLE4*	TLE family member 4, transcriptional corepressor	chr1	-	7	1	10	5	0.442225	1	BGI_novel_T001424,NM_019141_dup1,BGI_novel_T001426	BGI_novel_T001425
25595	MAP2*	microtubule associated protein 2	chr9	+	397	65	384	73	1	1	BGI_novel_T013369,NM_013066_dup1,BGI_novel_T013371,BGI_novel_T013368	BGI_novel_T013365
25595	MAP2*	microtubule associated protein 2	chr9	+	304	75	284	77	1	1	BGI_novel_T013369,BGI_novel_T013371,BGI_novel_T013368	NM_013066_dup1,BGI_novel_T013365
25595	MAP2*	microtubule associated protein 2	chr9	+	1	0	0	3	0.215103	1	BGI_novel_T013369,NM_013066_dup1,BGI_novel_T013371,BGI_novel_T013368	BGI_novel_T013365
25620	CREM*	cAMP responsive element modulator	chr17	+	68	6	63	1	0.165324	1	NM_001110860_dup1,NM_001271247_dup1,NM_001271102_dup1,NM_001271246_dup1	NM_001271245_dup1,NM_001271101_dup1,NM_017334_dup1
25620	CREM*	cAMP responsive element modulator	chr17	+	1	2	0	1	0.813124	1	NM_001271247_dup1	NM_001271246_dup1
25622	PTPN11	protein tyrosine phosphatase non-receptor type 11	chr12	+	46	120	56	118	1	1	NM_001177593_dup1	NM_013088_dup1
25661	FN1	fibronectin 1	chr9	-	125	5	69	4	1	1	BGI_novel_T013386,BGI_novel_T013391,BGI_novel_T013384,BGI_novel_T013389,BGI_novel_T013390,BGI_novel_T013388,NM_019143_dup1	BGI_novel_T013385,BGI_novel_T013387
25718	IGF1R	insulin like growth factor 1 receptor	chr1	+	23	3	16	0	0.43615	1	BGI_novel_T000752	NM_052807_dup1
25720	TCF12	transcription factor 12	chr8	-	84	5	71	8	1	1	NM_013176_dup1,BGI_novel_T012547,BGI_novel_T012550,BGI_novel_T012549,BGI_novel_T012548,BGI_novel_T012545	BGI_novel_T012551,BGI_novel_T012546
25728	APOE	apolipoprotein E	chr1	-	0	36	2	24	1	1	NM_001270682_dup1	NM_138828_dup1
25731	SYT3	synaptotagmin 3	chr1	+	25	34	10	35	0.106374	1	BGI_novel_T000593	BGI_novel_T000592
25751	DNM2*	dynamin 2	chr8	+	384	23	340	11	0.281614	1	BGI_novel_T012199,BGI_novel_T012202	BGI_novel_T012203,BGI_novel_T012198
25751	DNM2*	dynamin 2	chr8	+	395	23	350	11	0.282076	1	BGI_novel_T012201,BGI_novel_T012200	BGI_novel_T012203,BGI_novel_T012198
25751	DNM2*	dynamin 2	chr8	+	22	11	21	11	1	1	BGI_novel_T012201,BGI_novel_T012200	BGI_novel_T012199,BGI_novel_T012202
26295	OGT	O-linked N-acetylglucosamine (GlcNAc) transferase	chrX	+	59	69	61	89	0.980395	1	BGI_novel_T013886	NM_017107_dup1
26955	AFDN*	afadin, adherens junction formation factor	chr1	-	64	63	54	71	0.734048	1	BGI_novel_T000195,BGI_novel_T000196	BGI_novel_T000194,BGI_novel_T000198,BGI_novel_T000197,NM_013217_dup1,BGI_novel_T000199
26955	AFDN*	afadin, adherens junction formation factor	chr1	-	35	31	21	33	0.326664	1	BGI_novel_T000194,BGI_novel_T000198,BGI_novel_T000197,NM_013217_dup1	BGI_novel_T000199
29194	CHKA*	choline kinase alpha	chr1	+	87	1	46	1	0.821542	1	BGI_novel_T001270	BGI_novel_T001271
29194	CHKA*	choline kinase alpha	chr1	+	88	7	46	12	0.0754446	1	BGI_novel_T001270	BGI_novel_T001271,BGI_novel_T001269
29367	CHKB	choline kinase beta	chr7	-	15	48	12	42	1	1	BGI_novel_T011939	NM_017177_dup1
29398	STK10	serine/threonine kinase 10	chr10	+	4	2	6	0	0.221955	1	BGI_novel_T001878	NM_019206_dup1
29422	CHRNE	cholinergic receptor nicotinic epsilon subunit	chr10	-	1	8	1	7	1	1	NM_017194_dup1	BGI_novel_T002148
29428	CELF2*	CUGBP Elav-like family member 2	chr17	+	4678	5	4670	2	1	1	BGI_novel_T005668,BGI_novel_T005667	BGI_novel_T005666
29428	CELF2*	CUGBP Elav-like family member 2	chr17	+	130	272	127	271	1	1	BGI_novel_T005666,BGI_novel_T005667,NM_017197_dup1	BGI_novel_T005668,NM_001083586_dup1
29465	TRPV2*	transient receptor potential cation channel subfamily V member 2	chr10	+	47	1	25	6	0.0449924	0.978584	NM_001270797_dup1	NM_001270798_dup1
29465	TRPV2*	transient receptor potential cation channel subfamily V member 2	chr10	+	2	1	0	6	0.0993275	1	NM_017207_dup1	NM_001270798_dup1
29465	TRPV2*	transient receptor potential cation channel subfamily V member 2	chr10	+	2	47	0	25	1	1	NM_017207_dup1	NM_001270797_dup1
29479	Odf2	outer dense fiber of sperm tails 2	chr3	+	44	8	37	7	1	1	BGI_novel_T007846,BGI_novel_T007849	BGI_novel_T007847,BGI_novel_T007848
29508	NFYA*	nuclear transcription factor Y subunit alpha	chr9	+	86	10	69	5	1	1	BGI_novel_T013045,BGI_novel_T013042,BGI_novel_T013044,BGI_novel_T013043	NM_012865_dup1
29508	NFYA*	nuclear transcription factor Y subunit alpha	chr9	+	29	19	28	23	0.967333	1	NM_012865_dup1,BGI_novel_T013042	BGI_novel_T013045
29533	PXMP2	peroxisomal membrane protein 2	chr12	+	12	13	4	5	1	1	BGI_novel_T003576	NM_031587_dup1
29547	HOMER2	homer scaffold protein 2	chr1	-	25	26	29	40	0.857407	1	NM_053309_dup1	BGI_novel_T000818
29548	HOMER3	homer scaffold protein 3	chr16	-	107	3	124	0	0.133364	1	BGI_novel_T005100	BGI_novel_T005101
29564	DYNC1I1	dynein cytoplasmic 1 intermediate chain 1	chr4	+	2	288	3	360	1	1	NM_019234_dup1	BGI_novel_T008957,BGI_novel_T008956
29573	SLC37A4	solute carrier family 37 member 4	chr8	+	7	35	8	36	1	1	BGI_novel_T012325,BGI_novel_T012324	BGI_novel_T012323,BGI_novel_T012326,NM_031589_dup1
29622	RALGDS	ral guanine nucleotide dissociation stimulator	chr3	+	71	41	71	44	1	1	BGI_novel_T007814,BGI_novel_T007812	BGI_novel_T007813,NM_019250_dup1
29627	GRIA2	glutamate ionotropic receptor AMPA type subunit 2	chr2	-	1994	0	1548	1	1	1	BGI_novel_T006919	BGI_novel_T006918
29645	PTPRJ*	protein tyrosine phosphatase receptor type J	chr3	-	1	5	1	5	1	1	BGI_novel_T008200	BGI_novel_T008199,NM_017269_dup1
29645	PTPRJ*	protein tyrosine phosphatase receptor type J	chr3	-	12	7	13	9	1	1	BGI_novel_T008199,NM_017269_dup1	BGI_novel_T008201
29645	PTPRJ*	protein tyrosine phosphatase receptor type J	chr3	-	8	7	9	9	1	1	BGI_novel_T008200	BGI_novel_T008201
29657	ARNTL	aryl hydrocarbon receptor nuclear translocator like	chr1	+	30	1	39	0	1	1	BGI_novel_T000976,NM_024362_dup1,BGI_novel_T000977	BGI_novel_T000978
29717	CACNA1G	calcium voltage-gated channel subunit alpha1 G	chr10	-	66	8	37	6	1	1	NM_001308302_dup1,NM_031601_dup1,BGI_novel_T002353,BGI_novel_T002355	BGI_novel_T002354
29723	SLC19A1	solute carrier family 19 member 1	chr20	-	202	0	155	1	0.943116	1	BGI_novel_T007510	BGI_novel_T007509,NM_001035232_dup1,NM_017299_dup1
29750	GALNT7	polypeptide N-acetylgalactosaminyltransferase 7	chr16	+	10	0	17	1	1	1	BGI_novel_T005170,BGI_novel_T005167,BGI_novel_T005171	BGI_novel_T005169,BGI_novel_T005168
29752	FAU	FAU ubiquitin like and ribosomal protein S30 fusion	chr1	+	745	31	832	49	1	1	NM_001012739_dup1	NM_001160232_dup1
29885	RAB3IP	RAB3A interacting protein	chr7	-	22	6	20	9	0.715137	1	BGI_novel_T011533	BGI_novel_T011534
50658	MAPK9	mitogen-activated protein kinase 9	chr10	+	22	94	21	99	1	1	NM_001270545_dup1	NM_017322_dup1,NM_001270544_dup1
54299	NCOR1*	nuclear receptor corepressor 1	chr10	-	74	34	93	34	1	1	BGI_novel_T002062,BGI_novel_T002067,BGI_novel_T002061,BGI_novel_T002064,BGI_novel_T002059	BGI_novel_T002065,BGI_novel_T002066,BGI_novel_T002063,NM_001271103_dup1,BGI_novel_T002060
54299	NCOR1*	nuclear receptor corepressor 1	chr10	-	73	33	112	26	0.196691	1	BGI_novel_T002062,BGI_novel_T002061,BGI_novel_T002066,NM_001271103_dup1,BGI_novel_T002064,BGI_novel_T002059	BGI_novel_T002065,BGI_novel_T002067,BGI_novel_T002063,BGI_novel_T002060
54299	NCOR1*	nuclear receptor corepressor 1	chr10	-	6	36	11	44	0.947065	1	BGI_novel_T002070	BGI_novel_T002068,BGI_novel_T002065,BGI_novel_T002062,BGI_novel_T002067,BGI_novel_T002061,BGI_novel_T002066,BGI_novel_T002063,NM_001271103_dup1,BGI_novel_T002069,BGI_novel_T002064,BGI_novel_T002060
54299	NCOR1*	nuclear receptor corepressor 1	chr10	-	145	9	175	13	1	1	BGI_novel_T002065,BGI_novel_T002062,BGI_novel_T002061,BGI_novel_T002066,BGI_novel_T002063,NM_001271103_dup1	BGI_novel_T002067,BGI_novel_T002060
54299	NCOR1*	nuclear receptor corepressor 1	chr10	-	61	16	69	10	0.496729	1	BGI_novel_T002065,BGI_novel_T002062,BGI_novel_T002061,BGI_novel_T002066,BGI_novel_T002063,NM_001271103_dup1	BGI_novel_T002064
54299	NCOR1*	nuclear receptor corepressor 1	chr10	-	97	9	114	13	1	1	BGI_novel_T002064	BGI_novel_T002067,BGI_novel_T002060
56029	SRCIN1*	SRC kinase signaling inhibitor 1	chr10	-	72	8	63	8	1	1	BGI_novel_T002389,BGI_novel_T002386,BGI_novel_T002391,BGI_novel_T002387,BGI_novel_T002390,NM_019378_dup1,BGI_novel_T002392,BGI_novel_T002393	BGI_novel_T002388
56029	SRCIN1*	SRC kinase signaling inhibitor 1	chr10	-	252	169	272	125	0.344983	1	BGI_novel_T002389,BGI_novel_T002391,BGI_novel_T002388	BGI_novel_T002386,BGI_novel_T002387,BGI_novel_T002390,BGI_novel_T002392,BGI_novel_T002393
56064	NPTN	neuroplastin	chr8	+	32	1	37	6	0.176759	1	BGI_novel_T012438	BGI_novel_T012439,NM_019380_dup1
56084	HGS*	hepatocyte growth factor-regulated tyrosine kinase substrate	chr10	+	47	76	22	64	0.248884	1	BGI_novel_T002701,NM_019387_dup1	BGI_novel_T002700
56084	HGS*	hepatocyte growth factor-regulated tyrosine kinase substrate	chr10	+	1	6	8	4	0.0570944	1	BGI_novel_T002701,NM_019387_dup1	BGI_novel_T002700
56768	PCLO	piccolo presynaptic cytomatrix protein	chr4	-	6	48	7	44	1	1	BGI_novel_T008910	NM_001110797_dup1,NM_020098_dup1
58851	NR1H2*	nuclear receptor subfamily 1 group H member 2	chr1	-	27	13	25	11	1	1	BGI_novel_T000602,BGI_novel_T000601	BGI_novel_T000603,NM_031626_dup1
58851	NR1H2*	nuclear receptor subfamily 1 group H member 2	chr1	-	26	33	26	18	0.363416	1	BGI_novel_T000602,BGI_novel_T000601	BGI_novel_T000604
58851	NR1H2*	nuclear receptor subfamily 1 group H member 2	chr1	-	34	13	18	11	0.649262	1	BGI_novel_T000604	BGI_novel_T000603,NM_031626_dup1
58851	NR1H2*	nuclear receptor subfamily 1 group H member 2	chr1	-	4	45	3	31	1	1	BGI_novel_T000601	NM_031626_dup1
58921	FOXM1	forkhead box M1	chr4	+	17	3	6	3	0.477236	1	BGI_novel_T009516	BGI_novel_T009517,NM_031633_dup1
58946	ROBO1	roundabout guidance receptor 1	chr11	+	169	33	192	26	0.646825	1	NM_022188_dup1,BGI_novel_T002740	BGI_novel_T002739
58959	CRHR1	corticotropin releasing hormone receptor 1	chr10	+	27	1	17	0	1	1	NR_126014_dup1,BGI_novel_T002509,NM_030999_dup1	NM_001301812_dup1
59076	GRK6	G protein-coupled receptor kinase 6	chr17	-	32	39	49	65	1	1	NM_031657_dup1	NM_001112712_dup1
59312	SHANK3	SH3 and multiple ankyrin repeat domains 3	chr7	+	122	27	127	17	0.449851	1	BGI_novel_T011944	BGI_novel_T011943,BGI_novel_T011941
59317	EPB41L1	erythrocyte membrane protein band 4.1 like 1	chr3	+	12	37	11	30	1	1	BGI_novel_T008621,BGI_novel_T008622	BGI_novel_T008620,BGI_novel_T008623
60338	FXYD5	FXYD domain containing ion transport regulator 5	chr1	-	4	4	0	5	1	1	NM_021909_dup1	NM_001270688_dup1
60416	PFKP	phosphofructokinase, platelet	chr17	-	4338	2	2595	11	0.00477	0.361787	BGI_novel_T005649	BGI_novel_T005651,NM_206847_dup1,BGI_novel_T005650
60445	TSC1	TSC complex subunit 1	chr3	+	10	1	12	3	0.697767	1	BGI_novel_T007817,BGI_novel_T007821,BGI_novel_T007816,NM_021854_dup1,BGI_novel_T007819	BGI_novel_T007818,BGI_novel_T007820
60447	CLOCK	clock circadian regulator	chr14	+	25	6	15	0	0.127885	1	BGI_novel_T004170,BGI_novel_T004171	NM_021856_dup1,NM_001289832_dup1
60565	SYT6	synaptotagmin 6	chr2	+	1	13	2	8	0.824394	1	NM_022191_dup1	BGI_novel_T007152
64185	CAP1	cyclase associated actin cytoskeleton regulatory protein 1	chr5	-	70	37	76	27	0.604678	1	BGI_novel_T010175	BGI_novel_T010174
64191	DHCR7	7-dehydrocholesterol reductase	chr1	+	77	25	51	26	0.462063	1	BGI_novel_T001247,NM_022389_dup1	BGI_novel_T001246
64314	CASP2	caspase 2	chr4	+	361	37	432	18	0.0204493	0.663667	BGI_novel_T009093,BGI_novel_T009094	NM_022522_dup1,BGI_novel_T009095
64465	Cdc42	cell division cycle 42	chr5	-	4659	497	5478	502	1	1	BGI_novel_T010395	BGI_novel_T010396
64528	GOLGA2	golgin A2	chr3	+	34	5	31	4	1	1	BGI_novel_T007887,BGI_novel_T007890,BGI_novel_T007888	NM_022596_dup1,BGI_novel_T007889
64666	Taok2	TAO kinase 2	chr1	-	185	22	167	21	1	1	BGI_novel_T001087	NM_022702_dup1
64667	SGTA	small glutamine rich tetratricopeptide repeat containing alpha	chr7	+	72	188	79	183	1	1	BGI_novel_T011306	BGI_novel_T011305,NM_022703_dup1
64709	NUCKS1	nuclear casein kinase and cyclin dependent kinase substrate 1	chr13	+	227	67	293	72	1	1	NM_022799_dup1	BGI_novel_T003665
64823	CSNK1G3	casein kinase 1 gamma 3	chr18	+	28	28	36	50	0.723954	1	BGI_novel_T005936,NM_022855_dup1,BGI_novel_T005938	BGI_novel_T005937,BGI_novel_T005941,BGI_novel_T005939,BGI_novel_T005940
64830	UNC13B	unc-13 homolog B	chr5	+	27	24	27	13	0.367428	1	BGI_novel_T009786,BGI_novel_T009788,NM_022862_dup1,NM_001042579_dup1	BGI_novel_T009789,BGI_novel_T009787,BGI_novel_T009785
64896	NOLC1	nucleolar and coiled-body phosphoprotein 1	chr1	+	134	64	135	85	0.784835	1	BGI_novel_T001585,NM_022869_dup1	BGI_novel_T001584
65031	DOC2A	double C2 domain alpha	chr1	+	20	5	11	8	0.223262	1	BGI_novel_T001077	BGI_novel_T001078
65052	PIK3C3	phosphatidylinositol 3-kinase catalytic subunit type 3	chr18	+	10	4	21	7	1	1	NM_022958_dup1	BGI_novel_T005803
65169	SCAMP3	secretory carrier membrane protein 3	chr2	+	58	70	63	71	1	1	NM_031724_dup1	BGI_novel_T006998
65178	SNAP91*	synaptosome associated protein 91	chr8	-	2	186	0	232	1	1	NM_031728_dup1	BGI_novel_T012629,BGI_novel_T012623,BGI_novel_T012628,BGI_novel_T012626,BGI_novel_T012624,BGI_novel_T012625,BGI_novel_T012627
65178	SNAP91*	synaptosome associated protein 91	chr8	-	297	175	287	167	1	1	BGI_novel_T012623,BGI_novel_T012628,BGI_novel_T012626,BGI_novel_T012627	BGI_novel_T012629,BGI_novel_T012624,BGI_novel_T012625,NM_031728_dup1
65278	CSNK1G2	casein kinase 1 gamma 2	chr7	-	112	15	116	14	1	1	NM_001033870_dup1	NM_023102_dup1
78957	SHANK1*	SH3 and multiple ankyrin repeat domains 1	chr1	+	140	12	130	14	1	1	BGI_novel_T000584,BGI_novel_T000587,NM_031751_dup1,BGI_novel_T000583,BGI_novel_T000589,BGI_novel_T000585,BGI_novel_T000588	BGI_novel_T000586
78957	SHANK1*	SH3 and multiple ankyrin repeat domains 1	chr1	+	1509	98	1483	109	1	1	BGI_novel_T000587,BGI_novel_T000588	BGI_novel_T000584,BGI_novel_T000586,BGI_novel_T000583
78957	SHANK1*	SH3 and multiple ankyrin repeat domains 1	chr1	+	1190	100	1182	99	1	1	BGI_novel_T000587,BGI_novel_T000588	BGI_novel_T000589,BGI_novel_T000585
78957	SHANK1*	SH3 and multiple ankyrin repeat domains 1	chr1	+	413	98	396	109	1	1	BGI_novel_T000589,BGI_novel_T000585	BGI_novel_T000584,BGI_novel_T000586,BGI_novel_T000583
78966	ARHGEF11	Rho guanine nucleotide exchange factor 11	chr2	+	53	38	39	21	0.837878	1	NM_023982_dup1,BGI_novel_T006957	BGI_novel_T006959,BGI_novel_T006958
79011	CAMKV	CaM kinase like vesicle associated	chr8	+	248	3	288	7	1	1	NM_024000_dup1	BGI_novel_T012771
79032	MRS2*	magnesium transporter MRS2	chr17	+	26	31	8	22	0.213519	1	BGI_novel_T005547,BGI_novel_T005545,BGI_novel_T005548	BGI_novel_T005546,BGI_novel_T005549,BGI_novel_T005544,NM_024001_dup1
79032	MRS2*	magnesium transporter MRS2	chr17	+	103	5	74	11	0.102256	1	BGI_novel_T005546	BGI_novel_T005547,BGI_novel_T005549
79032	MRS2*	magnesium transporter MRS2	chr17	+	11	41	3	33	0.402894	1	BGI_novel_T005548	BGI_novel_T005547,BGI_novel_T005545,BGI_novel_T005546,BGI_novel_T005549,BGI_novel_T005544,NM_024001_dup1
79146	BEGAIN	brain enriched guanylate kinase associated	chr6	-	375	1	254	0	1	1	BGI_novel_T011157	NM_024163_dup1,NM_001111115_dup1
79208	EPHA5	EPH receptor A5	chr14	+	175	26	169	33	1	1	BGI_novel_T004142,BGI_novel_T004147,BGI_novel_T004141,BGI_novel_T004148,BGI_novel_T004139,BGI_novel_T004144,BGI_novel_T004146,BGI_novel_T004140,BGI_novel_T004145,BGI_novel_T004143	NM_024367_dup1,NM_001169137_dup1
79245	HSF1	heat shock transcription factor 1	chr7	+	119	6	138	9	0.952908	1	BGI_novel_T011768,BGI_novel_T011766	NM_024393_dup1,BGI_novel_T011767
79249	ABI1	abl interactor 1	chr17	+	67	64	51	40	1	1	NM_024397_dup1,BGI_novel_T005722	BGI_novel_T005721
79423	STMN4	stathmin 4	chr15	+	702	146	708	148	1	1	NM_001270859_dup1,NM_001270856_dup1,NM_019176_dup1,NM_001270858_dup1,NM_001270855_dup1	NM_001270857_dup1
80849	INPP4A	inositol polyphosphate-4-phosphatase type I A	chr9	+	47	8	64	13	1	1	NM_031002_dup1,BGI_novel_T013207,BGI_novel_T013206,BGI_novel_T013208	BGI_novel_T013209
81637	AP2A2*	adaptor related protein complex 2 subunit alpha 2	chr1	+	113	263	94	277	1	1	NM_031008_dup1	BGI_novel_T001227,BGI_novel_T001226
81637	AP2A2*	adaptor related protein complex 2 subunit alpha 2	chr1	+	454	6	399	0	1	1	NM_031008_dup1,BGI_novel_T001226	BGI_novel_T001227
81653	DBN1	drebrin 1	chr17	+	312	597	346	727	1	1	BGI_novel_T005434,NM_031024_dup1	BGI_novel_T005433
81732	ACTR3	actin related protein 3	chr13	-	85	18	84	24	0.978188	1	BGI_novel_T003633	BGI_novel_T003632
81736	NFKB1	nuclear factor kappa B subunit 1	chr2	-	2	0	2	3	0.265427	1	BGI_novel_T007273	NM_001276711_dup1
81758	RBL2	RB transcriptional corepressor like 2	chr19	-	14	16	17	16	1	1	BGI_novel_T006186,BGI_novel_T006187	NM_031094_dup1
81762	ROCK1*	Rho associated coiled-coil containing protein kinase 1	chr18	-	122	15	74	26	0.0212703	0.663667	BGI_novel_T005740	BGI_novel_T005741,NM_031098_dup1,BGI_novel_T005738,BGI_novel_T005742,BGI_novel_T005739
81762	ROCK1*	Rho associated coiled-coil containing protein kinase 1	chr18	-	32	3	32	2	1	1	BGI_novel_T005740,BGI_novel_T005741,NM_031098_dup1,BGI_novel_T005738,BGI_novel_T005742,BGI_novel_T005739,BGI_novel_T005737	BGI_novel_T005736
81783	SSB	small RNA binding exonuclease protection factor La	chr3	+	139	125	108	138	0.420918	1	NM_031119_dup1	BGI_novel_T008105
81812	THRA	thyroid hormone receptor alpha	chr10	+	1599	273	1585	270	1	1	BGI_novel_T002423,NM_031134_dup1,BGI_novel_T002424,BGI_novel_T002425	BGI_novel_T002422
81825	CIRBP*	cold inducible RNA binding protein	chr7	-	1460	0	1427	1	1	1	BGI_novel_T011366,BGI_novel_T011362,BGI_novel_T011363	BGI_novel_T011365,BGI_novel_T011364
81825	CIRBP*	cold inducible RNA binding protein	chr7	-	156	89	187	90	1	1	BGI_novel_T011362	BGI_novel_T011363,BGI_novel_T011365
81917	HIP1R	huntingtin interacting protein 1 related	chr12	-	19	20	14	20	0.843923	1	NM_001134763_dup1	NM_031234_dup1
81921	SH3GL3	SH3 domain containing GRB2 like 3, endophilin A3	chr1	+	60	15	51	31	0.079104	1	BGI_novel_T000821,NM_031238_dup1	BGI_novel_T000822
83466	CELSR3	cadherin EGF LAG seven-pass G-type receptor 3	chr8	+	67	28	56	42	0.230659	1	NM_031320_dup1,BGI_novel_T012805	BGI_novel_T012806,BGI_novel_T012804
83508	TIMELESS	timeless circadian regulator	chr7	+	12	6	8	8	0.518899	1	BGI_novel_T011250	BGI_novel_T011251
83527	DBNL*	drebrin like	chr14	+	32	55	19	55	0.424008	1	NM_031352_dup1	NM_001277212_dup1,NM_001277213_dup1
83527	DBNL*	drebrin like	chr14	+	30	32	14	19	0.950012	1	NM_001277211_dup1	NM_031352_dup1
83527	DBNL*	drebrin like	chr14	+	30	55	14	55	0.202696	1	NM_001277211_dup1	NM_001277212_dup1,NM_001277213_dup1
83527	DBNL*	drebrin like	chr14	+	88	1	81	0	1	1	NM_001277212_dup1	NM_001277213_dup1
83532	VDAC3	voltage dependent anion channel 3	chr16	+	30	50	31	56	1	1	BGI_novel_T005299	NM_031355_dup1
83576	SORT1	sortilin 1	chr2	+	28	24	25	25	1	1	BGI_novel_T007185,NM_031767_dup1	BGI_novel_T007186
83616	TRIM3	tripartite motif containing 3	chr1	-	22	53	26	65	1	1	BGI_novel_T000945	NM_031786_dup1
83617	HIPK3	homeodomain interacting protein kinase 3	chr3	-	14	13	13	8	0.746175	1	BGI_novel_T008276	NM_031787_dup1
83619	NFE2L2	nuclear factor, erythroid 2 like 2	chr3	-	10	3	7	4	0.684899	1	BGI_novel_T008141	NM_031789_dup1
83620	CIT	citron rho-interacting serine/threonine kinase	chr12	-	1	5	1	6	1	1	BGI_novel_T003513,NM_001029911_dup1	BGI_novel_T003515,BGI_novel_T003514
83726	CTCF	CCCTC-binding factor	chr19	+	39	42	50	53	1	1	BGI_novel_T006328	NM_031824_dup1
83731	KCNMA1	potassium calcium-activated channel subfamily M alpha 1	chr15	+	25	10	8	8	0.283461	1	BGI_novel_T004491,BGI_novel_T004493	BGI_novel_T004490,BGI_novel_T004494
83805	SRC	SRC proto-oncogene, non-receptor tyrosine kinase	chr3	+	11	78	18	90	1	1	BGI_novel_T008648	BGI_novel_T008650,BGI_novel_T008644,BGI_novel_T008647,BGI_novel_T008645,BGI_novel_T008646,BGI_novel_T008649,BGI_novel_T008643
83817	ACHE	acetylcholinesterase (Cartwright blood group)	chr12	-	1	0	0	1	0.39631	1	BGI_novel_T003304	BGI_novel_T003305
84009	KALRN*	kalirin RhoGEF kinase	chr11	+	59	28	42	49	0.0247237	0.683135	BGI_novel_T002947,BGI_novel_T002948,BGI_novel_T002944,BGI_novel_T002951,BGI_novel_T002943,BGI_novel_T002942,BGI_novel_T002949,BGI_novel_T002946	BGI_novel_T002941,NM_032062_dup1,BGI_novel_T002950,BGI_novel_T002945
84009	KALRN*	kalirin RhoGEF kinase	chr11	+	84	18	81	15	1	1	BGI_novel_T002947,NM_032062_dup1,BGI_novel_T002951,BGI_novel_T002943,BGI_novel_T002949,BGI_novel_T002950,BGI_novel_T002945,BGI_novel_T002946	BGI_novel_T002948,BGI_novel_T002944
84009	KALRN*	kalirin RhoGEF kinase	chr11	+	55	4	52	8	0.808023	1	BGI_novel_T002945	BGI_novel_T002944,BGI_novel_T002943
84009	KALRN*	kalirin RhoGEF kinase	chr11	+	60	47	53	55	0.776545	1	BGI_novel_T002948,NM_032062_dup1,BGI_novel_T002951,BGI_novel_T002949,BGI_novel_T002950,BGI_novel_T002946	BGI_novel_T002947,BGI_novel_T002944,BGI_novel_T002943,BGI_novel_T002945
84382	TCF4*	transcription factor 4	chr18	+	177	15	139	17	1	1	BGI_novel_T006034,BGI_novel_T006036,BGI_novel_T006038,BGI_novel_T006035,BGI_novel_T006032,BGI_novel_T006033,NM_053369_dup1,BGI_novel_T006039	BGI_novel_T006037
84382	TCF4*	transcription factor 4	chr18	+	79	17	61	13	1	1	BGI_novel_T006034,BGI_novel_T006035,BGI_novel_T006032,BGI_novel_T006033	NM_053369_dup1
84403	GJB6	gap junction protein beta 6	chr15	-	10	2	4	7	0.0491917	0.993496	BGI_novel_T004713	NM_053388_dup1
84424	TLE3	TLE family member 3, transcriptional corepressor	chr8	+	31	3	35	10	0.32337	1	BGI_novel_T012461,NM_053400_dup1,BGI_novel_T012463	BGI_novel_T012464,BGI_novel_T012459
84472	ILF3*	interleukin enhancer binding factor 3	chr8	+	176	26	186	16	1	1	BGI_novel_T012193,BGI_novel_T012195,BGI_novel_T012191,BGI_novel_T012194,BGI_novel_T012192,NM_053412_dup1	BGI_novel_T012196
84472	ILF3*	interleukin enhancer binding factor 3	chr8	+	2272	0	2466	2	1	1	BGI_novel_T012196	BGI_novel_T012193,BGI_novel_T012195,BGI_novel_T012191,BGI_novel_T012194,BGI_novel_T012192,NM_053412_dup1
84472	ILF3*	interleukin enhancer binding factor 3	chr8	+	1914	30	2026	46	0.477391	1	BGI_novel_T012195	BGI_novel_T012191,BGI_novel_T012194,BGI_novel_T012192,NM_053412_dup1
84472	ILF3*	interleukin enhancer binding factor 3	chr8	+	6	0	6	1	0.67744	1	BGI_novel_T012192	BGI_novel_T012193
84476	STRBP	spermatid perinuclear RNA binding protein	chr3	-	1954	5	1787	11	0.250723	1	BGI_novel_T007989	BGI_novel_T007990,BGI_novel_T007987
84496	STAU1	staufen double-stranded RNA binding protein 1	chr3	-	72	77	75	92	1	1	NM_053436_dup1	NM_001109907_dup1
84556	RIMS1*	regulating synaptic membrane exocytosis 1	chr9	-	14	4	13	0	0.143601	1	BGI_novel_T013139,BGI_novel_T013137,BGI_novel_T013141,BGI_novel_T013144,BGI_novel_T013145,NM_052829_dup1,BGI_novel_T013148,BGI_novel_T013135,BGI_novel_T013142	BGI_novel_T013147
84556	RIMS1*	regulating synaptic membrane exocytosis 1	chr9	-	60	9	45	5	1	1	BGI_novel_T013139,BGI_novel_T013137,BGI_novel_T013141,BGI_novel_T013144,NM_052829_dup1,BGI_novel_T013135,BGI_novel_T013142,BGI_novel_T013140,BGI_novel_T013143,BGI_novel_T013147,BGI_novel_T013136	BGI_novel_T013138,BGI_novel_T013146,BGI_novel_T013148
84556	RIMS1*	regulating synaptic membrane exocytosis 1	chr9	-	15	0	2	1	0.280995	1	BGI_novel_T013139,BGI_novel_T013137,BGI_novel_T013141,BGI_novel_T013144,BGI_novel_T013138,BGI_novel_T013146,BGI_novel_T013145,BGI_novel_T013148,BGI_novel_T013135,BGI_novel_T013142,BGI_novel_T013140,BGI_novel_T013143,BGI_novel_T013136	BGI_novel_T013147
84573	OTOF	otoferlin	chr6	+	15	6	8	5	0.770211	1	NM_001276720_dup1	BGI_novel_T010728,BGI_novel_T010729
84580	HDAC5	histone deacetylase 5	chr10	-	13	22	8	28	0.381112	1	BGI_novel_T002480	BGI_novel_T002479
85251	COL18A1	collagen type XVIII alpha 1 chain	chr20	+	41	1	20	1	1	1	BGI_novel_T007507,NM_053489_dup1	BGI_novel_T007508
85261	Mterf1	mitochondrial transcription termination factor 1	chr4	+	1	2	1	2	1	1	BGI_novel_T008935	BGI_novel_T008936
85262	SLC25A27	solute carrier family 25 member 27	chr9	+	49	1	25	1	1	1	BGI_novel_T013122,BGI_novel_T013121,BGI_novel_T013120	BGI_novel_T013123
85268	HRH3*	histamine receptor H3	chr3	-	5	0	7	4	0.180891	1	NM_001270570_dup1	NM_001270568_dup1
85268	HRH3*	histamine receptor H3	chr3	-	5	2	6	0	0.27587	1	NM_001270564_dup1	NM_001270565_dup1
85268	HRH3*	histamine receptor H3	chr3	-	4	2	5	0	0.272481	1	NM_001270569_dup1	NM_001270565_dup1
85425	TDRD7	tudor domain containing 7	chr5	+	59	0	40	3	0.884714	1	BGI_novel_T009827,NM_138871_dup1,BGI_novel_T009825	BGI_novel_T009826
89809	RFC1	replication factor C subunit 1	chr14	+	19	6	11	5	0.897745	1	BGI_novel_T004224,NM_053547_dup1	BGI_novel_T004225
89816	PICALM*	phosphatidylinositol binding clathrin assembly protein	chr1	+	132	149	104	175	0.270861	1	BGI_novel_T000839,BGI_novel_T000840	NM_053554_dup1,BGI_novel_T000838
89816	PICALM*	phosphatidylinositol binding clathrin assembly protein	chr1	+	229	16	224	19	1	1	BGI_novel_T000839,BGI_novel_T000840,BGI_novel_T000838	NM_053554_dup1
89819	BUD31*	BUD31 homolog	chr12	-	105	37	119	52	0.959974	1	BGI_novel_T003192	BGI_novel_T003191,BGI_novel_T003194
89819	BUD31*	BUD31 homolog	chr12	-	78	114	85	85	0.595567	1	BGI_novel_T003192	BGI_novel_T003193
89819	BUD31*	BUD31 homolog	chr12	-	139	37	116	52	0.26619	1	BGI_novel_T003193	BGI_novel_T003191,BGI_novel_T003194
94267	NUDT4	nudix hydrolase 4	chr7	-	28	36	48	46	0.787428	1	BGI_novel_T011478	NM_053598_dup1
94340	ACSL5	acyl-CoA synthetase long chain family member 5	chr1	+	66	9	51	4	0.655989	1	BGI_novel_T001631	BGI_novel_T001630
94342	BAG6	BAG cochaperone 6	chr20	+	187	51	166	67	0.550366	1	BGI_novel_T007407,NM_001033968_dup1	NM_053609_dup1
113976	ACSL4	acyl-CoA synthetase long chain family member 4	chrX	-	218	3	195	4	1	1	BGI_novel_T014028	NM_053623_dup1
113990	HMGN3	high mobility group nucleosomal binding domain 3	chr8	-	245	49	132	35	0.758534	1	BGI_novel_T012601	NM_001201355_dup1,NM_001201353_dup1
114488	RBM3	RNA binding motif protein 3	chrX	+	253	355	390	481	1	1	NM_053696_dup1	BGI_novel_T013675
114521	TDG	thymine DNA glycosylase	chr7	-	122	27	147	68	0.0646587	1	BGI_novel_T011434	BGI_novel_T011433
114558	BECN1	beclin 1	chr10	-	96	0	89	1	0.763742	1	BGI_novel_T002464,NM_053739_dup1,NM_001034117_dup1	BGI_novel_T002465
114901	SORBS2	sorbin and SH3 domain containing 2	chr16	-	24	13	38	1	0.000724671	0.16392	BGI_novel_T005203,BGI_novel_T005208,BGI_novel_T005207,NM_053770_dup1,BGI_novel_T005201,BGI_novel_T005202,BGI_novel_T005205	BGI_novel_T005204,BGI_novel_T005209,BGI_novel_T005206
116477	WNK1	WNK lysine deficient protein kinase 1	chr4	-	22	3	21	4	1	1	BGI_novel_T009428,NM_001199095_dup1,NM_053794_dup1,BGI_novel_T009427,BGI_novel_T009426,NM_001002823_dup1	BGI_novel_T009425
116510	TIMP1	TIMP metallopeptidase inhibitor 1	chrX	-	7	10	9	10	0.961253	1	BGI_novel_T013625	BGI_novel_T013626
116545	POU6F1*	POU class 6 homeobox 1	chr7	-	13	23	23	45	1	1	BGI_novel_T012053,BGI_novel_T012051	BGI_novel_T012052,BGI_novel_T012054
116545	POU6F1*	POU class 6 homeobox 1	chr7	-	5	12	1	16	0.227071	1	BGI_novel_T012053	BGI_novel_T012052,BGI_novel_T012054
116554	MAPK8	mitogen-activated protein kinase 8	chr16	-	202	34	256	53	1	1	BGI_novel_T005019,BGI_novel_T005018	BGI_novel_T005017
116595	NRXN2*	neurexin 2	chr1	+	1376	89	1295	72	1	1	BGI_novel_T001347,BGI_novel_T001348,BGI_novel_T001343,BGI_novel_T001349,BGI_novel_T001346	BGI_novel_T001340,BGI_novel_T001345,BGI_novel_T001344,BGI_novel_T001341,BGI_novel_T001342
116595	NRXN2*	neurexin 2	chr1	+	46	21	36	26	0.512199	1	BGI_novel_T001340,BGI_novel_T001347,NM_053846_dup1,BGI_novel_T001344,BGI_novel_T001342,BGI_novel_T001346	BGI_novel_T001341,BGI_novel_T001343
116599	BLVRA	biliverdin reductase A	chr3	+	26	16	20	20	0.541081	1	BGI_novel_T008432	BGI_novel_T008433
116665	RERE	arginine-glutamic acid dipeptide repeats	chr5	+	4	74	4	81	1	1	NM_053885_dup1	BGI_novel_T010526,BGI_novel_T010530,BGI_novel_T010525,BGI_novel_T010531,BGI_novel_T010528,BGI_novel_T010527,BGI_novel_T010529
116724	EPB41L3	erythrocyte membrane protein band 4.1 like 3	chr9	+	57	13	65	11	0.979605	1	BGI_novel_T013578,NM_053927_dup1,BGI_novel_T013581,BGI_novel_T013584	BGI_novel_T013585,BGI_novel_T013580,BGI_novel_T013579,BGI_novel_T013583,BGI_novel_T013582
116839	RIMS2*	regulating synaptic membrane exocytosis 2	chr7	+	8	1	8	0	0.582631	1	BGI_novel_T011636	BGI_novel_T011634
116839	RIMS2*	regulating synaptic membrane exocytosis 2	chr7	+	1	22	6	20	0.174537	1	BGI_novel_T011634,BGI_novel_T011636	BGI_novel_T011637,BGI_novel_T011631,BGI_novel_T011639,BGI_novel_T011638,NM_053945_dup1,BGI_novel_T011640,BGI_novel_T011630,BGI_novel_T011635,BGI_novel_T011632,BGI_novel_T011633
117089	Bex3*	brain expressed X-linked 3	chrX	+	1	0	6	1	0.946284	1	BGI_novel_T013995	BGI_novel_T013994
117089	Bex3*	brain expressed X-linked 3	chrX	+	440	190	411	196	1	1	BGI_novel_T013996,BGI_novel_T013995	BGI_novel_T013994
117101	KCNC3	potassium voltage-gated channel subfamily C member 3	chr1	+	51	21	17	8	1	1	BGI_novel_T000609,BGI_novel_T000610,BGI_novel_T000606,BGI_novel_T000608	NM_053997_dup1,BGI_novel_T000607
117277	EPN1	epsin 1	chr1	-	248	73	230	96	0.60749	1	BGI_novel_T000296,BGI_novel_T000294,BGI_novel_T000295	BGI_novel_T000293,BGI_novel_T000297,NM_057136_dup1
117282	HNRNPK	heterogeneous nuclear ribonucleoprotein K	chr17	+	456	159	539	184	1	1	BGI_novel_T005396	BGI_novel_T005398,BGI_novel_T005397
117519	KEAP1	kelch like ECH associated protein 1	chr8	-	70	0	65	1	1	1	BGI_novel_T012187	NM_057152_dup1
117536	NSMF	NMDA receptor synaptonuclear signaling and neuronal migration factor	chr3	+	52	3	23	2	0.878968	1	BGI_novel_T007734	NM_057190_dup1,NR_073057_dup1,BGI_novel_T007733
117542	BAIAP2	BAR/IMD domain containing adaptor protein 2	chr10	+	12	3	12	8	0.343788	1	NM_057196_dup1	BGI_novel_T002684
117855	Sf1	splicing factor 1	chr1	+	499	73	448	81	0.972662	1	NM_001110793_dup1	NM_058210_dup1
140448	SLC8A3	solute carrier family 8 member A3	chr6	-	8	5	13	7	1	1	BGI_novel_T011012,BGI_novel_T011009,NM_078620_dup1	BGI_novel_T011011,BGI_novel_T011010
140585	RYK	receptor like tyrosine kinase	chr8	+	56	68	51	51	1	1	NM_080402_dup1	BGI_novel_T012700
140694	DNM1*	dynamin 1	chr3	-	847	15	735	17	1	1	BGI_novel_T007898,BGI_novel_T007897,BGI_novel_T007891	BGI_novel_T007892,BGI_novel_T007893,BGI_novel_T007899
140694	DNM1*	dynamin 1	chr3	-	846	15	738	17	1	1	BGI_novel_T007894,BGI_novel_T007896,BGI_novel_T007895	BGI_novel_T007892,BGI_novel_T007893,BGI_novel_T007899
140694	DNM1*	dynamin 1	chr3	-	6	5	3	6	0.509532	1	BGI_novel_T007898,BGI_novel_T007897,BGI_novel_T007891	BGI_novel_T007894,BGI_novel_T007896,BGI_novel_T007895
140694	DNM1*	dynamin 1	chr3	-	854	18	743	11	0.821724	1	BGI_novel_T007897,BGI_novel_T007891	BGI_novel_T007892,BGI_novel_T007899
140694	DNM1*	dynamin 1	chr3	-	13	13	11	9	1	1	BGI_novel_T007897,BGI_novel_T007891	BGI_novel_T007896,BGI_novel_T007895
140694	DNM1*	dynamin 1	chr3	-	854	18	741	11	0.828164	1	BGI_novel_T007896,BGI_novel_T007895	BGI_novel_T007892,BGI_novel_T007899
140860	SLCO2B1	solute carrier organic anion transporter family member 2B1	chr1	-	3	4	4	3	0.772483	1	BGI_novel_T000889	BGI_novel_T000890,NM_080786_dup1
170848	KCNQ2	potassium voltage-gated channel subfamily Q member 2	chr3	-	84	66	95	59	0.909193	1	BGI_novel_T008800,BGI_novel_T008799,NM_133322_dup1	BGI_novel_T008797,BGI_novel_T008801,BGI_novel_T008798
171041	KLC1	kinesin light chain 1	chr6	+	586	525	627	585	1	1	NM_001081973_dup1,NM_001081972_dup1	BGI_novel_T011190,BGI_novel_T011188,BGI_novel_T011187
171046	TCF3*	transcription factor 3	chr7	+	42	13	49	7	0.41569	1	BGI_novel_T011324,BGI_novel_T011325,BGI_novel_T011326,BGI_novel_T011323	NM_133524_dup1,NM_001035237_dup1,BGI_novel_T011327
171046	TCF3*	transcription factor 3	chr7	+	20	35	19	30	1	1	BGI_novel_T011325,BGI_novel_T011327,BGI_novel_T011326	BGI_novel_T011324,NM_133524_dup1,NM_001035237_dup1,BGI_novel_T011323
171083	ITFG1	integrin alpha FG-GAP repeat containing 1	chr19	+	288	1	326	3	1	1	NM_133557_dup1	BGI_novel_T006214,BGI_novel_T006213
171102	CDC25A	cell division cycle 25A	chr8	+	6	0	8	1	0.796361	1	NM_133571_dup1	BGI_novel_T012814
171120	JMJD1C*	jumonji domain containing 1C	chr20	-	35	6	17	2	0.93497	1	NM_001191719_dup1,BGI_novel_T007586	BGI_novel_T007583
171120	JMJD1C*	jumonji domain containing 1C	chr20	-	14	4	10	3	1	1	NM_001191719_dup1,BGI_novel_T007581,BGI_novel_T007586	BGI_novel_T007583,BGI_novel_T007584
171124	MMS19	MMS19 homolog, cytosolic iron-sulfur assembly component	chr1	-	27	8	24	2	0.293895	1	NM_001271596_dup1,BGI_novel_T001543	BGI_novel_T001542
171287	EPHA7	EPH receptor A7	chr5	+	285	16	285	18	1	1	BGI_novel_T009724	NM_134331_dup1
171379	SMARCA4	SWI/SNF related, matrix associated, actin dependent regulator of chromatin, subfamily a, member 4	chr8	+	219	87	198	112	0.477569	1	BGI_novel_T012205	NM_134368_dup1
171411	TMEM176B*	transmembrane protein 176B	chr4	-	9	4	5	0	0.244699	1	NM_001270591_dup1,NM_001270593_dup1	NM_001270592_dup1,NM_001270594_dup1
171411	TMEM176B*	transmembrane protein 176B	chr4	-	23	13	16	21	0.190197	1	NM_001270591_dup1	NM_001270592_dup1
171458	IPMK	inositol polyphosphate multikinase	chr20	-	3	35	6	27	0.539431	1	BGI_novel_T007568	NM_134417_dup1
171529	KIF2C	kinesin family member 2C	chr5	-	0	2	4	2	0.20208	1	BGI_novel_T010115,NM_001305429_dup1	NM_001085369_dup1,NM_134472_dup1
191569	PDE9A	phosphodiesterase 9A	chr20	+	0	1	7	11	0.626318	1	BGI_novel_T007483	BGI_novel_T007484
191573	GRIN3A	glutamate ionotropic receptor NMDA type subunit 3A	chr5	-	17	56	15	35	1	1	NM_138546_dup1	NM_001198583_dup1
192117	SYNGAP1*	synaptic Ras GTPase activating protein 1	chr20	+	84	199	89	174	1	1	BGI_novel_T007429,BGI_novel_T007427,BGI_novel_T007425	BGI_novel_T007430,BGI_novel_T007431
192117	SYNGAP1*	synaptic Ras GTPase activating protein 1	chr20	+	264	168	230	166	1	1	NM_001113409_dup1,BGI_novel_T007428,BGI_novel_T007424,NR_144519_dup1,BGI_novel_T007432,NM_181092_dup1,BGI_novel_T007426	BGI_novel_T007430,BGI_novel_T007429,BGI_novel_T007427,BGI_novel_T007425,BGI_novel_T007431
192229	CEP19	centrosomal protein 19	chr11	-	59	10	58	20	0.339228	1	BGI_novel_T002984,NM_138865_dup1	BGI_novel_T002983
192348	FNBP1	formin binding protein 1	chr3	-	69	18	84	10	0.223168	1	BGI_novel_T007878,BGI_novel_T007876,NM_138914_dup1	BGI_novel_T007877
192350	CDK12	cyclin dependent kinase 12	chr10	+	19	19	32	8	0.0217115	0.663667	BGI_novel_T002412	BGI_novel_T002413
192357	GMPR2	guanosine monophosphate reductase 2	chr15	+	269	2	212	0	0.857769	1	BGI_novel_T004681	NM_001013036_dup1
192359	ZC3H14*	zinc finger CCCH-type containing 14	chr6	+	57	71	49	69	1	1	NM_001033951_dup1,NM_138920_dup1	BGI_novel_T011094,BGI_novel_T011093,BGI_novel_T011092
192359	ZC3H14*	zinc finger CCCH-type containing 14	chr6	+	1	2	2	5	1	1	NM_001033951_dup1,NM_138920_dup1	BGI_novel_T011094,BGI_novel_T011093,BGI_novel_T011092
192363	Nos1ap	nitric oxide synthase 1 (neuronal) adaptor protein	chr13	-	3	17	2	12	1	1	BGI_novel_T003854,BGI_novel_T003853	NM_138922_dup1
245924	SCAF4	SR-related CTD associated factor 4	chr11	-	46	16	59	23	1	1	BGI_novel_T002773,BGI_novel_T002774	NM_001037347_dup1
245975	SETD4	SET domain containing 4	chr11	-	195	1	136	4	0.159501	1	BGI_novel_T002801	BGI_novel_T002806,NM_001113747_dup1
246136	MAN2C1	mannosidase alpha class 2C member 1	chr8	+	107	3	78	1	0.917048	1	BGI_novel_T012407	NM_139256_dup1
246144	IL3RA	interleukin 3 receptor subunit alpha	chr12	-	16	0	17	1	0.615746	1	BGI_novel_T003285	NM_139260_dup1,BGI_novel_T003284
246212	SIPA1L1	signal induced proliferation associated 1 like 1	chr6	+	14	37	5	40	0.171016	1	BGI_novel_T011023,BGI_novel_T011026,NM_139330_dup1	BGI_novel_T011025,BGI_novel_T011020,BGI_novel_T011024,BGI_novel_T011022,BGI_novel_T011021
246264	ZNF382	zinc finger protein 382	chr1	+	10	10	10	15	0.769595	1	BGI_novel_T000511,BGI_novel_T000510,BGI_novel_T000509	BGI_novel_T000508,BGI_novel_T000512
246280	SLC15A4	solute carrier family 15 member 4	chr12	+	30	22	14	44	0.00310189	0.350824	NM_144758_dup1,BGI_novel_T003394	BGI_novel_T003392,BGI_novel_T003393
246303	Serbp1*	Serpine1 mRNA binding protein 1	chr4	+	310	245	329	341	0.546975	1	NM_145086_dup1	BGI_novel_T009174
246303	Serbp1*	Serpine1 mRNA binding protein 1	chr4	+	2	0	3	4	0.264667	1	BGI_novel_T009174	NM_145086_dup1
246310	ARFGAP1*	ADP ribosylation factor GTPase activating protein 1	chr3	+	0	19	1	17	1	1	BGI_novel_T008796,NM_145090_dup1	BGI_novel_T008788,BGI_novel_T008792,BGI_novel_T008793,BGI_novel_T008790,BGI_novel_T008789,BGI_novel_T008795
246310	ARFGAP1*	ADP ribosylation factor GTPase activating protein 1	chr3	+	12	3	17	4	1	1	BGI_novel_T008791,BGI_novel_T008793	BGI_novel_T008792
252827	CDK5RAP1	CDK5 regulatory subunit associated protein 1	chr3	-	73	1	56	2	0.93255	1	BGI_novel_T008599,NM_145721_dup1	BGI_novel_T008598
252855	SFPQ	splicing factor proline and glutamine rich	chr5	+	8491	20	6487	37	0.0147942	0.552314	BGI_novel_T010225	BGI_novel_T010224,BGI_novel_T010223
252923	TSGA10*	testis specific 10	chr9	-	159	4	160	2	0.668748	1	BGI_novel_T013221	BGI_novel_T013217
252923	TSGA10*	testis specific 10	chr9	-	12	24	14	14	0.396874	1	BGI_novel_T013223,BGI_novel_T013220,NM_001030022_dup1,BGI_novel_T013218	BGI_novel_T013219,BGI_novel_T013224,BGI_novel_T013216,BGI_novel_T013215,BGI_novel_T013217,BGI_novel_T013222
252961	TANK	TRAF family member associated NFKB activator	chr3	+	0	13	7	23	0.0922872	1	NM_145788_dup1	BGI_novel_T008058,NM_001164073_dup1,BGI_novel_T008055,BGI_novel_T008057,BGI_novel_T008056
257648	CACNA1B*	calcium voltage-gated channel subunit alpha1 B	chr3	-	27	11	19	7	1	1	BGI_novel_T007703,BGI_novel_T007705,NM_147141_dup1	BGI_novel_T007706,BGI_novel_T007707,BGI_novel_T007704,NM_001195199_dup1
257648	CACNA1B*	calcium voltage-gated channel subunit alpha1 B	chr3	-	31	24	9	8	1	1	BGI_novel_T007703,BGI_novel_T007707,NM_001195199_dup1	BGI_novel_T007706,BGI_novel_T007704,BGI_novel_T007705,NM_147141_dup1
259237	DOCK9*	dedicator of cytokinesis 9	chr15	-	24	63	29	72	1	1	BGI_novel_T004920,BGI_novel_T004923,BGI_novel_T004921	BGI_novel_T004922,NM_001105759_dup1
259237	DOCK9*	dedicator of cytokinesis 9	chr15	-	15	103	6	85	0.807402	1	BGI_novel_T004920	BGI_novel_T004922,NM_001105759_dup1,BGI_novel_T004923,BGI_novel_T004921
259271	APTX	aprataxin	chr5	-	23	13	18	12	1	1	BGI_novel_T009754,BGI_novel_T009752,BGI_novel_T009749,NM_148889_dup1	BGI_novel_T009748,BGI_novel_T009753,BGI_novel_T009750,BGI_novel_T009751
260323	SNX27	sorting nexin 27	chr2	-	662	19	465	23	0.304668	1	NM_152847_dup1	NM_001110151_dup1
261736	Cops2*	COP9 signalosome subunit 2	chr3	-	222	0	243	2	0.852146	1	BGI_novel_T008419	BGI_novel_T008417,BGI_novel_T008418,NM_153297_dup1
261736	Cops2*	COP9 signalosome subunit 2	chr3	-	44	117	73	158	1	1	BGI_novel_T008419,BGI_novel_T008417,BGI_novel_T008418	NM_153297_dup1
266609	C11orf68	chromosome 11 open reading frame 68	chr1	+	10	58	9	64	1	1	BGI_novel_T001312,NM_001243534_dup1	NM_001024233_dup1
266764	TBKBP1	TBK1 binding protein 1	chr10	-	40	17	52	18	1	1	NM_172021_dup1,BGI_novel_T002380	BGI_novel_T002381
266780	RIMBP2	RIMS binding protein 2	chr12	+	262	34	251	34	1	1	BGI_novel_T003385	BGI_novel_T003387
282825	ZBTB14	zinc finger and BTB domain containing 14	chr9	+	645	2	589	4	0.711267	1	BGI_novel_T013589,BGI_novel_T013588,NM_172325_dup1,BGI_novel_T013591	BGI_novel_T013590
286888	WFDC2	WAP four-disulfide core domain 2	chr3	+	33	5	50	3	0.366257	1	BGI_novel_T008691	BGI_novel_T008690
286919	CDK5RAP2	CDK5 regulatory subunit associated protein 2	chr5	-	1	31	7	36	0.248433	1	BGI_novel_T009912,BGI_novel_T009916	BGI_novel_T009911,NM_173134_dup1,BGI_novel_T009917,BGI_novel_T009915,BGI_novel_T009914,BGI_novel_T009913
286923	DLGAP3	DLG associated protein 3	chr5	+	148	20	176	10	0.413897	1	BGI_novel_T010230,NM_173138_dup1,NM_001301876_dup1	BGI_novel_T010231,NM_001276304_dup1
286928	ABI2*	abl interactor 2	chr9	+	152	38	137	65	0.106621	1	BGI_novel_T013330	BGI_novel_T013334,BGI_novel_T013331,NM_173143_dup1,BGI_novel_T013336
286928	ABI2*	abl interactor 2	chr9	+	64	27	65	15	0.37552	1	BGI_novel_T013332,BGI_novel_T013330,BGI_novel_T013335,BGI_novel_T013333	BGI_novel_T013334,BGI_novel_T013331,NM_173143_dup1,BGI_novel_T013336
286932	VPS54	VPS54 subunit of GARP complex	chr14	+	5	29	9	20	0.34785	1	BGI_novel_T004435	BGI_novel_T004436
286973	ELAVL2*	ELAV like RNA binding protein 2	chr5	-	5	13	5	0	0.0095038	0.445309	BGI_novel_T009988	BGI_novel_T009989
286973	ELAVL2*	ELAV like RNA binding protein 2	chr5	-	3	4	1	3	0.731145	1	BGI_novel_T009988	BGI_novel_T009989
286973	ELAVL2*	ELAV like RNA binding protein 2	chr5	-	16	42	20	38	0.837734	1	BGI_novel_T009990	BGI_novel_T009991
287042	NUBP1	nucleotide binding protein 1	chr10	-	558	1	548	1	1	1	BGI_novel_T001719,BGI_novel_T001718	NM_001009619_dup1
287094	Zfp213	zinc finger protein 213	chr10	-	48	19	54	13	0.490648	1	BGI_novel_T001760	BGI_novel_T001759
287269	Clk4	CDC-like kinase 4	chr10	+	173	2	94	4	0.224512	1	BGI_novel_T001952	BGI_novel_T001953,BGI_novel_T001951,BGI_novel_T001948,BGI_novel_T001950
287275	SEC24A	SEC24 homolog A, COPII coat complex component	chr10	-	37	5	20	4	1	1	NM_001105780_dup1,BGI_novel_T001955	BGI_novel_T001956
287356	MRPL55	mitochondrial ribosomal protein L55	chr10	+	13	15	8	19	0.38815	1	BGI_novel_T002007	BGI_novel_T002008
287361	ZNF496	zinc finger protein 496	chr10	-	21	32	20	31	1	1	BGI_novel_T002013,BGI_novel_T002014,BGI_novel_T002011,BGI_novel_T002012	BGI_novel_T002015,NM_001271396_dup1
287375	FLII	FLII actin remodeling protein	chr10	-	11	12	12	25	0.443072	1	NM_001008279_dup1	BGI_novel_T002030
287533	INPP5K	inositol polyphosphate-5-phosphatase K	chr10	+	9	0	12	1	0.691687	1	BGI_novel_T002213,BGI_novel_T002212	BGI_novel_T002214
287606	Septin4	septin 4	chr10	+	24	1	26	2	0.990384	1	BGI_novel_T002320,BGI_novel_T002321	NM_001011893_dup1,BGI_novel_T002322
287642	SLC35B1	solute carrier family 35 member B1	chr10	+	123	104	84	97	0.587486	1	NM_199081_dup1	BGI_novel_T002365
287766	CEP95	centrosomal protein 95	chr10	+	111	2	60	0	0.466576	1	BGI_novel_T002546	NM_001013862_dup1
287768	SMNDC1	survival motor neuron domain containing 1	chr1	-	3	63	6	75	1	1	NR_051995_dup1	NM_001035234_dup1,NM_001025400_dup1
287773	HELZ	helicase with zinc finger	chr10	+	0	2	1	12	1	1	BGI_novel_T002574,NM_001105848_dup1	BGI_novel_T002573
287847	Rbfox3	RNA binding protein, fox-1 homolog (C. elegans) 3	chr10	-	39	27	37	35	1	1	NM_001134498_dup1	BGI_novel_T002672
287983	ALG3	ALG3 alpha-1,3- mannosyltransferase	chr11	+	37	4	48	9	0.681534	1	NR_024535_dup1,NM_001142363_dup1	BGI_novel_T003038
288091	POGLUT1	protein O-glucosyltransferase 1	chr11	+	8	29	10	46	1	1	BGI_novel_T002913	NM_001100652_dup1
288092	TMEM39A	transmembrane protein 39A	chr11	-	24	2	28	0	0.482731	1	BGI_novel_T002912,NM_001013865_dup1	BGI_novel_T002911
288108	NAA50	N-alpha-acetyltransferase 50, NatE catalytic subunit	chr11	-	29	11	30	20	0.468701	1	NM_001309804_dup1	NM_001105881_dup1
288165	PCNP	PEST proteolytic signal containing nuclear protein	chr11	+	84	148	129	128	0.174374	1	BGI_novel_T002863	BGI_novel_T002864
288256	CRYZL1	crystallin zeta like 1	chr11	-	40	6	39	5	1	1	BGI_novel_T002791,BGI_novel_T002790	BGI_novel_T002789
288306	USP16	ubiquitin specific peptidase 16	chr11	+	28	9	29	8	1	1	BGI_novel_T002762,BGI_novel_T002761,BGI_novel_T002763	NM_001100501_dup1
288471	TRRAP	transformation/transcription domain associated protein	chr12	-	35	12	17	7	1	1	BGI_novel_T003198,BGI_novel_T003199,BGI_novel_T003201	BGI_novel_T003200,BGI_novel_T003197
288479	Pms2	PMS1 homolog 2, mismatch repair system component	chr12	-	16	1	20	2	1	1	NM_001105908_dup1	BGI_novel_T003208
288499	SLC29A4	solute carrier family 29 member 4	chr12	-	226	1	278	0	1	1	BGI_novel_T003234	NM_001105911_dup1
288525	DHRSX*	dehydrogenase/reductase X-linked	chr12	+	45	13	40	11	1	1	BGI_novel_T003275,BGI_novel_T003278,BGI_novel_T003276,BGI_novel_T003280,BGI_novel_T003277	BGI_novel_T003282,BGI_novel_T003281,BGI_novel_T003279,BGI_novel_T003274
288525	DHRSX*	dehydrogenase/reductase X-linked	chr12	+	25	34	37	44	1	1	BGI_novel_T003278,BGI_novel_T003276,BGI_novel_T003277,BGI_novel_T003281,BGI_novel_T003274	BGI_novel_T003275,NM_001105914_dup1,BGI_novel_T003282,BGI_novel_T003279
288525	DHRSX*	dehydrogenase/reductase X-linked	chr12	+	34	7	44	5	0.606224	1	BGI_novel_T003275,NM_001105914_dup1,BGI_novel_T003282,BGI_novel_T003279	BGI_novel_T003280
288525	DHRSX*	dehydrogenase/reductase X-linked	chr12	+	25	7	37	5	0.43322	1	BGI_novel_T003278,BGI_novel_T003276,BGI_novel_T003277,BGI_novel_T003281,BGI_novel_T003274	BGI_novel_T003280
288626	MMP17	matrix metallopeptidase 17	chr12	-	18	1	17	2	0.811151	1	NM_001105925_dup1	BGI_novel_T003374,BGI_novel_T003375
288665	CUX2*	cut like homeobox 2	chr12	+	1	0	12	3	0.869693	1	BGI_novel_T003454,BGI_novel_T003455	BGI_novel_T003456
288665	CUX2*	cut like homeobox 2	chr12	+	4	6	10	12	1	1	BGI_novel_T003463,BGI_novel_T003460	BGI_novel_T003462,NM_001271380_dup1
288671	ANAPC5	anaphase promoting complex subunit 5	chr12	+	426	104	368	113	1	1	BGI_novel_T003446	NM_001080147_dup1
288710	RNF10	ring finger protein 10	chr12	+	435	20	332	22	1	1	BGI_novel_T003525	NM_001011904_dup1
288731	PGAM5	PGAM family member 5, mitochondrial serine/threonine protein phosphatase	chr12	+	12	53	31	54	0.0790037	1	NM_001025272_dup1	BGI_novel_T003577
288734	CHFR	checkpoint with forkhead and ring finger domains	chr12	-	31	45	18	19	0.786356	1	BGI_novel_T003580	NM_001009258_dup1
288908	CC2D1A	coiled-coil and C2 domain containing 1A	chr19	-	25	43	28	44	1	1	BGI_novel_T006233	BGI_novel_T006234,NM_001013869_dup1
288920	TRIR	telomerase RNA component interacting RNase	chr19	+	19	78	37	101	1	1	BGI_novel_T006265	NM_001105946_dup1
288993	SLC35F5	solute carrier family 35 member F5	chr13	+	40	0	25	1	0.439077	1	BGI_novel_T003635	BGI_novel_T003634,NM_001105950_dup1
289034	TMEM183A*	transmembrane protein 183A	chr13	-	5	0	8	1	0.824515	1	NM_001013871_dup1	BGI_novel_T003695
289034	TMEM183A*	transmembrane protein 183A	chr13	-	234	37	242	55	1	1	NM_001013871_dup1	BGI_novel_T003695
289080	RGL1	ral guanine nucleotide dissociation stimulator like 1	chr13	-	15	16	8	8	1	1	BGI_novel_T003756	BGI_novel_T003755
289233	PEX19	peroxisomal biogenesis factor 19	chr13	+	2255	0	2133	1	0.488873	1	BGI_novel_T003880	NM_001134777_dup1
289378	TATDN3	TatD DNase domain containing 3	chr13	-	10	12	7	10	1	1	NM_001105987_dup1	BGI_novel_T003983,BGI_novel_T003984
289397	KIF21B	kinesin family member 21B	chr13	+	96	139	139	138	0.331955	1	BGI_novel_T003718	NM_001105990_dup1
289437	GLMN	glomulin, FKBP associated protein	chr14	+	17	33	11	46	0.292639	1	BGI_novel_T004034	BGI_novel_T004035,NM_001105993_dup1,BGI_novel_T004033
289521	ANKRD17*	ankyrin repeat domain 17	chr14	+	28	17	65	10	0.0175672	0.602076	BGI_novel_T004121	BGI_novel_T004124,NM_001105999_dup1
289521	ANKRD17*	ankyrin repeat domain 17	chr14	+	47	8	28	4	1	1	BGI_novel_T004123,BGI_novel_T004121	BGI_novel_T004122,BGI_novel_T004124,NM_001105999_dup1
289522	COX18	cytochrome c oxidase assembly factor COX18	chr14	+	15	12	10	7	1	1	BGI_novel_T004126,BGI_novel_T004125	NM_001106000_dup1
289753	RHBDD3	rhomboid domain containing 3	chr14	+	5	55	4	34	1	1	BGI_novel_T004379	BGI_novel_T004378,BGI_novel_T004375,BGI_novel_T004376,BGI_novel_T004374,NM_001013875_dup1,BGI_novel_T004377
289928	C3orf14	chromosome 3 open reading frame 14	chr15	-	16	10	8	17	0.0871298	1	BGI_novel_T004565	BGI_novel_T004560,BGI_novel_T004561
290234	DHRS1	dehydrogenase/reductase 1	chr15	-	109	0	55	1	0.466948	1	BGI_novel_T004686	BGI_novel_T004687,NM_001007621_dup1
290300	TNFRSF19	TNF receptor superfamily member 19	chr15	-	1002	0	965	1	1	1	BGI_novel_T004742,BGI_novel_T004744	BGI_novel_T004743
290401	ESD	esterase D	chr15	+	306	6	268	1	1	1	NM_001270865_dup1,NM_001106051_dup1	NM_001270866_dup1
290447	MYCBP2	MYC binding protein 2	chr15	-	128	52	144	44	0.922863	1	BGI_novel_T004888,BGI_novel_T004887,BGI_novel_T004890	BGI_novel_T004889,NM_001106055_dup1,BGI_novel_T004891
290655	CRLF1	cytokine receptor like factor 1	chr16	-	5	9	6	7	0.807684	1	BGI_novel_T005095	NM_001106074_dup1
290669	GATAD2A	GATA zinc finger domain containing 2A	chr16	+	22	60	23	79	1	1	NM_001013881_dup1	BGI_novel_T005118,BGI_novel_T005115,BGI_novel_T005120
290679	INTS10	integrator complex subunit 10	chr16	-	193	11	64	18	0.00067658	0.16392	BGI_novel_T005129	BGI_novel_T005132,BGI_novel_T005128
290831	NSD3	nuclear receptor binding SET domain protein 3	chr16	-	248	17	255	12	0.784022	1	BGI_novel_T005277,BGI_novel_T005275	NM_001106090_dup1,BGI_novel_T005276,BGI_novel_T005278
291078	PRPF4B	pre-mRNA processing factor 4B	chr17	-	130	10	53	11	0.103283	1	BGI_novel_T005515	BGI_novel_T005513,BGI_novel_T005514
291081	TUBB2B	tubulin beta 2B class IIb	chr17	+	12	16	7	5	0.583711	1	BGI_novel_T005523	BGI_novel_T005522
291556	NARS1	asparaginyl-tRNA synthetase 1	chr18	-	131	122	114	140	0.674993	1	NM_001142949_dup1	NM_001025635_dup1
291580	MINAR2	membrane integral NOTCH2 associated receptor 2	chr18	+	11	1	6	1	0.887678	1	BGI_novel_T005956,BGI_novel_T005959	BGI_novel_T005957,BGI_novel_T005958
291841	CNOT1	CCR4-NOT transcription complex subunit 1	chr19	+	53	13	62	15	1	1	BGI_novel_T006129	BGI_novel_T006131
291908	TOX3	TOX high mobility group box family member 3	chr19	+	17	9	9	18	0.0538606	1	BGI_novel_T006199	BGI_novel_T006198
291961	EXOC3L1*	exocyst complex component 3 like 1	chr19	-	19	0	14	2	0.218105	1	BGI_novel_T006310	BGI_novel_T006313,BGI_novel_T006312,NM_001106178_dup1,BGI_novel_T006308,BGI_novel_T006314,BGI_novel_T006309
291961	EXOC3L1*	exocyst complex component 3 like 1	chr19	-	88	5	105	11	0.945026	1	BGI_novel_T006306,BGI_novel_T006312,BGI_novel_T006310,BGI_novel_T006309	BGI_novel_T006311
292064	BANP	BTG3 associated nuclear protein	chr19	+	11	8	13	14	0.770439	1	BGI_novel_T006437,NM_001106191_dup1	BGI_novel_T006438,BGI_novel_T006435,BGI_novel_T006436
292069	CTU2	cytosolic thiouridylase subunit 2	chr19	+	28	10	19	9	0.915255	1	NM_001037094_dup1	BGI_novel_T006442
292097	ARV1*	ARV1 homolog, fatty acid homeostasis modulator	chr19	+	53	50	70	46	0.565638	1	BGI_novel_T006478	BGI_novel_T006476
292097	ARV1*	ARV1 homolog, fatty acid homeostasis modulator	chr19	+	59	25	33	29	0.135332	1	BGI_novel_T006477,NM_001106197_dup1	BGI_novel_T006476,BGI_novel_T006478
292732	NUMBL	NUMB like endocytic adaptor protein	chr1	+	52	17	43	36	0.0441485	0.978584	BGI_novel_T000448	NM_001033888_dup1
292750	PLEKHG2	pleckstrin homology and RhoGEF domain containing G2	chr1	+	9	5	14	2	0.27207	1	BGI_novel_T000471,BGI_novel_T000470,BGI_novel_T000472	NM_001134972_dup1
292764	FAM98C	family with sequence similarity 98 member C	chr1	-	130	0	111	2	0.315812	1	BGI_novel_T000501,BGI_novel_T000498	BGI_novel_T000496
292771	Sipa1l3	signal-induced proliferation-associated 1 like 3	chr1	-	11	33	10	18	0.625945	1	BGI_novel_T000490,BGI_novel_T000491	BGI_novel_T000492
292889	MED25	mediator complex subunit 25	chr1	-	51	87	70	73	0.240165	1	BGI_novel_T000622,NM_001170426_dup1	BGI_novel_T000623,BGI_novel_T000624,BGI_novel_T000621
292944	Reps1	RALBP1 associated Eps domain containing 1	chr1	+	44	8	37	21	0.0583956	1	BGI_novel_T000034,NM_001106264_dup1,BGI_novel_T000035,BGI_novel_T000037	BGI_novel_T000036
292995	TM2D3	TM2 domain containing 3	chr1	+	54	39	43	79	0.0102827	0.447296	BGI_novel_T000735,NM_001106267_dup1,BGI_novel_T000737	BGI_novel_T000738,BGI_novel_T000736
293024	AKAP13*	A-kinase anchoring protein 13	chr1	+	15	5	9	3	1	1	NM_001106271_dup1,BGI_novel_T000767,BGI_novel_T000770,BGI_novel_T000765	BGI_novel_T000768,BGI_novel_T000766
293024	AKAP13*	A-kinase anchoring protein 13	chr1	+	15	3	9	2	1	1	NM_001106271_dup1,BGI_novel_T000767,BGI_novel_T000770,BGI_novel_T000765	BGI_novel_T000769
293024	AKAP13*	A-kinase anchoring protein 13	chr1	+	5	3	3	2	1	1	BGI_novel_T000768,BGI_novel_T000766	BGI_novel_T000769
293155	Anapc15	anaphase promoting complex C subunit 15	chr1	+	48	10	51	10	1	1	BGI_novel_T000917,BGI_novel_T000919	BGI_novel_T000918,BGI_novel_T000921
293165	SOX6	SRY-box transcription factor 6	chr1	+	2	15	1	8	1	1	NM_001024751_dup1,BGI_novel_T001004,BGI_novel_T001001	BGI_novel_T001007,BGI_novel_T001005,BGI_novel_T001006,BGI_novel_T001002,BGI_novel_T001003
293408	HBS1L	HBS1 like translational GTPase	chr1	+	106	2	120	0	1	1	BGI_novel_T000052	NM_001011934_dup1
293494	INO80E*	INO80 complex subunit E	chr1	-	58	8	36	13	0.156192	1	NM_001013900_dup1,BGI_novel_T001084	BGI_novel_T001082
293494	INO80E*	INO80 complex subunit E	chr1	-	31	5	23	4	1	1	BGI_novel_T001083,BGI_novel_T001085,NM_001013900_dup1,BGI_novel_T001084	BGI_novel_T001082
293674	DRAP1	DR1 associated protein 1	chr1	-	227	202	241	213	1	1	BGI_novel_T001311	NM_001077668_dup1
293702	FKBP2	FKBP prolyl isomerase 2	chr1	-	47	28	45	22	1	1	NM_001134429_dup1	NM_001134428_dup1
293860	FLNA*	filamin A	chrX	+	295	0	192	2	0.825445	1	BGI_novel_T014162	BGI_novel_T014161,BGI_novel_T014160,NM_001134599_dup1
293860	FLNA*	filamin A	chrX	+	362	0	289	2	0.7715	1	BGI_novel_T014163	BGI_novel_T014161,BGI_novel_T014160,NM_001134599_dup1
294007	PPRC1*	PPARG related coactivator 1	chr1	+	10	4	20	11	0.91264	1	BGI_novel_T001583,BGI_novel_T001581,NM_001106363_dup1,BGI_novel_T001579,BGI_novel_T001582	BGI_novel_T001578,BGI_novel_T001580
294007	PPRC1*	PPARG related coactivator 1	chr1	+	3	4	3	11	0.498361	1	NM_001106363_dup1	BGI_novel_T001578,BGI_novel_T001583,BGI_novel_T001581,BGI_novel_T001579,BGI_novel_T001582,BGI_novel_T001580
294025	STN1	STN1 subunit of CST complex	chr1	-	17	6	13	1	0.301043	1	NM_001011943_dup1,BGI_novel_T001609	BGI_novel_T001608
294250	PRRC2A	proline rich coiled-coil 2A	chr20	-	330	40	307	32	1	1	BGI_novel_T007408	NM_212462_dup1
294287	PHF1	PHD finger protein 1	chr20	+	8	34	10	23	0.560571	1	BGI_novel_T007422,NM_212538_dup1	BGI_novel_T007421
294336	PCBP3	poly(rC) binding protein 3	chr20	+	10	5	4	4	0.623538	1	BGI_novel_T007511,NM_001011945_dup1,BGI_novel_T007512	BGI_novel_T007514,BGI_novel_T007513
294456	NT5DC1	5'-nucleotidase domain containing 1	chr20	-	10	1	14	4	0.516579	1	BGI_novel_T007652	BGI_novel_T007653,BGI_novel_T007651
294687	Bdp1*	B double prime 1, subunit of RNA polymerase III transcription initiation factor IIIB	chr2	-	1	3	10	4	0.186508	1	BGI_novel_T006601,BGI_novel_T006603	BGI_novel_T006602,NM_001199195_dup1
294687	Bdp1*	B double prime 1, subunit of RNA polymerase III transcription initiation factor IIIB	chr2	-	8	6	5	6	0.779245	1	BGI_novel_T006601	BGI_novel_T006602,BGI_novel_T006603
294709	TRAPPC13	trafficking protein particle complex 13	chr2	-	75	62	52	45	1	1	NM_001013908_dup1,BGI_novel_T006619	BGI_novel_T006620
294978	RGD1307100	similar to RIKEN cDNA D630029K19	chr2	+	28	11	14	7	1	1	BGI_novel_T006818,BGI_novel_T006814,BGI_novel_T006819,BGI_novel_T006817	BGI_novel_T006816,BGI_novel_T006815
295224	MRPL24*	mitochondrial ribosomal protein L24	chr2	+	3	38	0	25	0.790964	1	BGI_novel_T006965	BGI_novel_T006966
295224	MRPL24*	mitochondrial ribosomal protein L24	chr2	+	91	1	74	2	0.906259	1	BGI_novel_T006965,BGI_novel_T006964	BGI_novel_T006966,NM_001007637_dup1
295243	KRTCAP2	keratinocyte associated protein 2	chr2	+	87	20	92	7	0.157056	1	BGI_novel_T007012,BGI_novel_T007011	BGI_novel_T007010
295284	RBM8A	RNA binding motif protein 8A	chr2	+	71	63	84	91	1	1	NM_001271138_dup1	BGI_novel_T007124
295458	BDH2	3-hydroxybutyrate dehydrogenase 2	chr2	+	4	1	2	3	0.324301	1	NM_001106473_dup1	BGI_novel_T007269
295607	PRPF40A	pre-mRNA processing factor 40 homolog A	chr3	-	36	87	51	84	0.56915	1	BGI_novel_T008037	BGI_novel_T008036,NM_001106480_dup1
295645	SLC4A10	solute carrier family 4 member 10	chr3	+	31	19	36	22	1	1	BGI_novel_T008062,BGI_novel_T008061,BGI_novel_T008063	NM_178092_dup1
295672	FKBP7	FKBP prolyl isomerase 7	chr3	-	362	0	120	3	0.0234165	0.683135	BGI_novel_T008146	BGI_novel_T008147,NM_001106485_dup1
296136	NPHP1*	nephrocystin 1	chr3	-	17	21	12	16	1	1	NM_001314002_dup1	NM_001314003_dup1
296136	NPHP1*	nephrocystin 1	chr3	-	12	4	12	5	1	1	NM_001314003_dup1,NM_001314002_dup1	NM_001314004_dup1
296158	PCED1A	PC-esterase domain containing 1A	chr3	-	401	1	332	0	1	1	BGI_novel_T008469,BGI_novel_T008465	BGI_novel_T008471,BGI_novel_T008470
296162	DDRGK1	DDRGK domain containing 1	chr3	-	1529	8	1187	5	0.991674	1	BGI_novel_T008482	BGI_novel_T008484,BGI_novel_T008483
296190	NDUFAF5*	NADH:ubiquinone oxidoreductase complex assembly factor 5	chr3	+	25	22	32	13	0.200729	1	NM_001126371_dup1	BGI_novel_T008530
296190	NDUFAF5*	NADH:ubiquinone oxidoreductase complex assembly factor 5	chr3	+	0	1	2	2	0.569317	1	NM_001126371_dup1	BGI_novel_T008530
296267	SNPH	syntaphilin	chr3	-	19	11	30	9	0.414189	1	BGI_novel_T008574	NM_001106525_dup1
296374	ZMYND8	zinc finger MYND-type containing 8	chr3	-	119	19	119	10	0.48053	1	BGI_novel_T008721,BGI_novel_T008715,BGI_novel_T008719,BGI_novel_T008723,BGI_novel_T008718,BGI_novel_T008722,BGI_novel_T008717,NM_001100838_dup1,BGI_novel_T008713,BGI_novel_T008714,BGI_novel_T008720	BGI_novel_T008724,BGI_novel_T008716,BGI_novel_T008712
296462	MTG2	mitochondrial ribosome associated GTPase 2	chr3	+	33	2	45	0	0.736984	1	NM_001013924_dup1	BGI_novel_T008773
296478	ZGPAT	zinc finger CCCH-type and G-patch domain containing	chr3	+	5	4	6	0	0.0962662	1	BGI_novel_T008809,BGI_novel_T008811	BGI_novel_T008810
296639	CIZ1	CDKN1A interacting zinc finger protein 1	chr3	+	51	9	29	11	0.355678	1	BGI_novel_T007904,BGI_novel_T007903,NM_001106568_dup1,BGI_novel_T007902,BGI_novel_T007905,BGI_novel_T007906	BGI_novel_T007900,BGI_novel_T007901
296649	RABEPK	Rab9 effector protein with kelch motifs	chr3	-	66	14	47	7	1	1	BGI_novel_T007953,BGI_novel_T007952,BGI_novel_T007954,NM_001024871_dup1,BGI_novel_T007950,BGI_novel_T007949	BGI_novel_T007951
296762	PHTF2	putative homeodomain transcription factor 2	chr4	+	23	5	17	7	0.573103	1	NM_001106577_dup1,BGI_novel_T008903	BGI_novel_T008904,BGI_novel_T008902
296884	GLCCI1	glucocorticoid induced 1	chr4	+	21	5	23	6	1	1	BGI_novel_T008969,BGI_novel_T008970	BGI_novel_T008971,NM_001177442_dup1
296969	SLC35B4	solute carrier family 35 member B4	chr4	-	7	1	3	0	0.763691	1	BGI_novel_T009045	BGI_novel_T009047
297073	RARRES2	retinoic acid receptor responder 2	chr4	-	4	9	3	1	0.217427	1	NM_001013427_dup1	BGI_novel_T009121,BGI_novel_T009120
297480	Foxp1*	forkhead box P1	chr4	-	55	8	55	20	0.18672	1	BGI_novel_T009328,BGI_novel_T009331,BGI_novel_T009325,BGI_novel_T009329,BGI_novel_T009332,BGI_novel_T009324,NM_001034131_dup1	BGI_novel_T009330,BGI_novel_T009323,BGI_novel_T009326,BGI_novel_T009327
297480	Foxp1*	forkhead box P1	chr4	-	48	26	63	49	0.62611	1	BGI_novel_T009328,BGI_novel_T009325,BGI_novel_T009332,NM_001034131_dup1	BGI_novel_T009330,BGI_novel_T009331,BGI_novel_T009323,BGI_novel_T009326,BGI_novel_T009329,BGI_novel_T009324,BGI_novel_T009327
297480	Foxp1*	forkhead box P1	chr4	-	60	20	64	16	1	1	BGI_novel_T009328,BGI_novel_T009325,BGI_novel_T009332,BGI_novel_T009324,NM_001034131_dup1	BGI_novel_T009331,BGI_novel_T009329
297514	SETD5	SET domain containing 5	chr4	+	30	48	25	73	0.348113	1	BGI_novel_T009362,BGI_novel_T009360,BGI_novel_T009359,BGI_novel_T009361	NM_001106614_dup1,BGI_novel_T009358
297525	MKRN2	makorin ring finger protein 2	chr4	+	98	4	101	7	0.641222	1	BGI_novel_T009391	BGI_novel_T009392,BGI_novel_T009393,BGI_novel_T009394
297570	PEX26	peroxisomal biogenesis factor 26	chr4	+	11	8	22	0	0.00181963	0.294	NM_001106618_dup1	BGI_novel_T009441
297595	P3H3*	prolyl 3-hydroxylase 3	chr4	-	36	2	27	4	0.70942	1	BGI_novel_T009477,NM_001106620_dup1,BGI_novel_T009479,BGI_novel_T009476,BGI_novel_T009474	BGI_novel_T009473
297595	P3H3*	prolyl 3-hydroxylase 3	chr4	-	2	7	4	2	0.167397	1	BGI_novel_T009473	BGI_novel_T009478
297595	P3H3*	prolyl 3-hydroxylase 3	chr4	-	36	7	27	2	0.539389	1	BGI_novel_T009477,NM_001106620_dup1,BGI_novel_T009479,BGI_novel_T009476,BGI_novel_T009474	BGI_novel_T009478
297595	P3H3*	prolyl 3-hydroxylase 3	chr4	-	15	69	20	29	0.105463	1	BGI_novel_T009475	BGI_novel_T009477,NM_001106620_dup1,BGI_novel_T009478,BGI_novel_T009479,BGI_novel_T009476,BGI_novel_T009474,BGI_novel_T009473
297962	SRSF12	serine and arginine rich splicing factor 12	chr5	+	7	18	5	12	1	1	BGI_novel_T009736	BGI_novel_T009735,BGI_novel_T009734
298086	ZCCHC7	zinc finger CCHC-type containing 7	chr5	+	1317	2	667	3	0.36934	1	BGI_novel_T009811	BGI_novel_T009812,NM_001106658_dup1,BGI_novel_T009813
298558	ZNF436*	zinc finger protein 436	chr5	+	32	51	37	49	1	1	BGI_novel_T010381,BGI_novel_T010379	BGI_novel_T010376,BGI_novel_T010382
298558	ZNF436*	zinc finger protein 436	chr5	+	38	33	40	37	1	1	BGI_novel_T010380	BGI_novel_T010381
298573	EIF4G3*	eukaryotic translation initiation factor 4 gamma 3	chr5	+	81	43	96	28	0.169533	1	BGI_novel_T010418,BGI_novel_T010416,NM_001106693_dup1,BGI_novel_T010412,BGI_novel_T010415	BGI_novel_T010419,BGI_novel_T010413,BGI_novel_T010414,BGI_novel_T010417
298573	EIF4G3*	eukaryotic translation initiation factor 4 gamma 3	chr5	+	83	60	117	53	0.294534	1	BGI_novel_T010414,BGI_novel_T010417,NM_001106693_dup1,BGI_novel_T010412,BGI_novel_T010415	BGI_novel_T010419,BGI_novel_T010418,BGI_novel_T010413,BGI_novel_T010416
298586	MRTO4	MRT4 homolog, ribosome maturation factor	chr5	-	6	74	8	88	1	1	NM_001106697_dup1	BGI_novel_T010432
298598	NECAP2	NECAP endocytosis associated 2	chr5	-	23	4	23	1	0.501436	1	BGI_novel_T010449,BGI_novel_T010448,BGI_novel_T010450	NM_199096_dup1
298686	CCNL2*	cyclin L2	chr5	+	1136	9	844	7	1	1	BGI_novel_T010586,BGI_novel_T010584	BGI_novel_T010587,BGI_novel_T010585
298686	CCNL2*	cyclin L2	chr5	+	65	68	52	46	1	1	BGI_novel_T010586,BGI_novel_T010587	BGI_novel_T010584,BGI_novel_T010585
298694	PLEKHN1	pleckstrin homology domain containing N1	chr5	-	194	0	192	1	0.673117	1	BGI_novel_T010597	NM_001134523_dup1
298805	SLC4A1AP	solute carrier family 4 member 1 adaptor protein	chr6	-	19	12	15	3	0.213746	1	BGI_novel_T010692	BGI_novel_T010691
298874	PUM2	pumilio RNA binding family member 2	chr6	+	132	8	168	7	1	1	BGI_novel_T010765,NM_001106715_dup1,BGI_novel_T010767	BGI_novel_T010766
299207	ERG28	ergosterol biosynthesis 28 homolog	chr6	-	73	7	56	14	0.286119	1	BGI_novel_T011062	BGI_novel_T011063
299295	SETD3	SET domain containing 3, actin histidine methyltransferase	chr6	-	27	142	17	154	1	1	BGI_novel_T011147	NM_001346470_dup1,BGI_novel_T011146
299607	MED16	mediator complex subunit 16	chr7	+	45	11	57	10	1	1	NM_001106768_dup1	BGI_novel_T011381
299611	APC2	APC regulator of WNT signaling pathway 2	chr7	-	81	160	60	227	0.0479799	0.993496	NM_001106769_dup1,BGI_novel_T011353	BGI_novel_T011352,BGI_novel_T011354
299612	C19orf25*	chromosome 19 open reading frame 25	chr7	+	10	15	8	9	0.942149	1	BGI_novel_T011332,BGI_novel_T011340	BGI_novel_T011335,BGI_novel_T011344
299612	C19orf25*	chromosome 19 open reading frame 25	chr7	+	32	10	20	9	0.785225	1	BGI_novel_T011332,BGI_novel_T011335,BGI_novel_T011344,BGI_novel_T011340	BGI_novel_T011348,BGI_novel_T011337,BGI_novel_T011350
299612	C19orf25*	chromosome 19 open reading frame 25	chr7	+	1	10	4	9	0.407641	1	BGI_novel_T011342	BGI_novel_T011348,BGI_novel_T011337,BGI_novel_T011350
299612	C19orf25*	chromosome 19 open reading frame 25	chr7	+	32	1	20	4	0.253009	1	BGI_novel_T011332,BGI_novel_T011335,BGI_novel_T011344,BGI_novel_T011340	BGI_novel_T011342
299612	C19orf25*	chromosome 19 open reading frame 25	chr7	+	1	3	0	1	0.851229	1	BGI_novel_T011338	BGI_novel_T011333
299612	C19orf25*	chromosome 19 open reading frame 25	chr7	+	5	4	3	0	0.250233	1	BGI_novel_T011343	BGI_novel_T011336
299636	TLE2	TLE family member 2, transcriptional corepressor	chr7	-	3	7	5	4	0.408404	1	NM_001039013_dup1,BGI_novel_T011283,BGI_novel_T011285	BGI_novel_T011284
299707	WASHC3	WASH complex subunit 3	chr7	+	46	14	43	8	0.743358	1	NM_001106776_dup1	BGI_novel_T011437
299738	VEZT	vezatin, adherens junctions transmembrane protein	chr7	-	68	26	67	47	0.195363	1	BGI_novel_T011466,NM_001006984_dup1,BGI_novel_T011465	BGI_novel_T011467
299805	CNOT2*	CCR4-NOT transcription complex subunit 2	chr7	-	16	25	23	16	0.296739	1	BGI_novel_T011529	BGI_novel_T011528,BGI_novel_T011532
299805	CNOT2*	CCR4-NOT transcription complex subunit 2	chr7	-	71	13	87	6	0.214179	1	BGI_novel_T011530,BGI_novel_T011532	BGI_novel_T011531
299811	CPSF6	cleavage and polyadenylation specific factor 6	chr7	-	66	160	52	168	0.898335	1	BGI_novel_T011541	NM_001106785_dup1,BGI_novel_T011540
300074	FAM227A	family with sequence similarity 227 member A	chr7	-	70	2	41	0	0.600776	1	BGI_novel_T011839,BGI_novel_T011842,BGI_novel_T011843,BGI_novel_T011840	BGI_novel_T011841,NM_001130581_dup1
300146	PPP6R2	protein phosphatase 6 regulatory subunit 2	chr7	+	86	31	63	22	1	1	BGI_novel_T011931,BGI_novel_T011929	BGI_novel_T011930
300149	NCAPH2	non-SMC condensin II complex subunit H2	chr7	+	14	101	15	116	1	1	BGI_novel_T011934	NM_001024877_dup1,BGI_novel_T011935
300197	ZNF641	zinc finger protein 641	chr7	-	5	4	15	5	0.470259	1	NM_001106792_dup1	BGI_novel_T011997
300317	KCTD17*	potassium channel tetramerization domain containing 17	chr7	+	282	33	213	55	0.0125053	0.504877	BGI_novel_T011804,BGI_novel_T011807	NM_001134529_dup1,BGI_novel_T011802
300317	KCTD17*	potassium channel tetramerization domain containing 17	chr7	+	745	15	639	21	0.471143	1	BGI_novel_T011806,BGI_novel_T011803	BGI_novel_T011804,BGI_novel_T011802,BGI_novel_T011801,BGI_novel_T011807
300317	KCTD17*	potassium channel tetramerization domain containing 17	chr7	+	439	15	413	21	0.633351	1	BGI_novel_T011805	BGI_novel_T011804,BGI_novel_T011802,BGI_novel_T011801,BGI_novel_T011807
300446	ZNF653*	zinc finger protein 653	chr8	-	22	0	17	1	0.842671	1	BGI_novel_T012220,BGI_novel_T012219,NM_001106807_dup1	BGI_novel_T012218
300446	ZNF653*	zinc finger protein 653	chr8	-	30	6	38	5	0.95928	1	BGI_novel_T012220,BGI_novel_T012219,BGI_novel_T012218	NM_001106807_dup1
300666	C2CD2L	C2CD2 like	chr8	-	57	65	49	56	1	1	BGI_novel_T012321	NM_001011996_dup1
300758	Celf6	CUGBP, Elav-like family member 6	chr8	+	26	15	27	12	0.947111	1	BGI_novel_T012450,BGI_novel_T012447,BGI_novel_T012449	NM_001106827_dup1
300813	RNF111*	ring finger protein 111	chr8	-	25	9	16	18	0.0755184	1	BGI_novel_T012530,BGI_novel_T012527,BGI_novel_T012528,NM_001106836_dup1,BGI_novel_T012534,BGI_novel_T012533	BGI_novel_T012532,BGI_novel_T012529,BGI_novel_T012526,BGI_novel_T012535,BGI_novel_T012531
300813	RNF111*	ring finger protein 111	chr8	-	19	37	10	18	1	1	BGI_novel_T012532,BGI_novel_T012530,BGI_novel_T012529,BGI_novel_T012526,BGI_novel_T012528,NM_001106836_dup1	BGI_novel_T012527,BGI_novel_T012535,BGI_novel_T012534,BGI_novel_T012533,BGI_novel_T012531
300836	FAM214A	family with sequence similarity 214 member A	chr8	+	12	13	15	11	0.755176	1	BGI_novel_T012567,BGI_novel_T012570,BGI_novel_T012568,BGI_novel_T012571,BGI_novel_T012572	NM_001106838_dup1,BGI_novel_T012566,BGI_novel_T012569
300866	LCA5	lebercilin LCA5	chr8	-	98	0	74	3	0.119703	1	BGI_novel_T012606,BGI_novel_T012604,BGI_novel_T012605	BGI_novel_T012603
300947	TFDP2	transcription factor Dp-2	chr8	+	11	14	5	22	0.120465	1	BGI_novel_T012668	BGI_novel_T012667,NM_001106847_dup1,BGI_novel_T012669
300992	CACNA2D2	calcium voltage-gated channel auxiliary subunit alpha2delta 2	chr8	+	9	12	24	13	0.224878	1	BGI_novel_T012747,BGI_novel_T012746,NM_175592_dup1	BGI_novel_T012745
300996	RBM5	RNA binding motif protein 5	chr8	-	1038	3	699	8	0.0962148	1	BGI_novel_T012758	NM_001100548_dup1,BGI_novel_T012764,BGI_novel_T012761,BGI_novel_T012757,BGI_novel_T012766,BGI_novel_T012760,BGI_novel_T012765,BGI_novel_T012763
301013	SHISA5	shisa family member 5	chr8	+	10	24	8	12	0.701451	1	BGI_novel_T012808	BGI_novel_T012807
301076	ZNF445	zinc finger protein 445	chr8	-	21	42	23	53	1	1	BGI_novel_T012933	BGI_novel_T012932
301126	SAFB2	scaffold attachment factor B2	chr9	+	183	1	123	0	0.920528	1	BGI_novel_T012989	NM_001303144_dup1,BGI_novel_T012990
301227	Trem2	triggering receptor expressed on myeloid cells 2	chr9	-	7	1	14	3	0.938155	1	BGI_novel_T013046	BGI_novel_T013047
301254	AARS2	alanyl-tRNA synthetase 2, mitochondrial	chr9	-	6	16	4	15	1	1	BGI_novel_T013113	NM_001106891_dup1,BGI_novel_T013114
301345	CNNM3	cyclin and CBS domain divalent metal cation transport mediator 3	chr9	+	43	10	34	12	0.808913	1	BGI_novel_T013199,NM_001106901_dup1	BGI_novel_T013198
301363	MAP4K4*	mitogen-activated protein kinase kinase kinase kinase 4	chr9	+	34	4	51	5	1	1	BGI_novel_T013238,BGI_novel_T013239,NM_001106904_dup1,BGI_novel_T013240	BGI_novel_T013243
301363	MAP4K4*	mitogen-activated protein kinase kinase kinase kinase 4	chr9	+	269	95	248	70	1	1	BGI_novel_T013238,BGI_novel_T013242,BGI_novel_T013239,BGI_novel_T013240	BGI_novel_T013243,BGI_novel_T013241
301363	MAP4K4*	mitogen-activated protein kinase kinase kinase kinase 4	chr9	+	127	243	135	315	1	1	BGI_novel_T013242,BGI_novel_T013241	BGI_novel_T013243,BGI_novel_T013238,BGI_novel_T013239,NM_001106904_dup1,BGI_novel_T013240
301415	ANKRD44*	ankyrin repeat domain 44	chr9	-	374	5	358	8	0.733147	1	BGI_novel_T013282,BGI_novel_T013279,BGI_novel_T013281,BGI_novel_T013280	NM_001191807_dup1
301415	ANKRD44*	ankyrin repeat domain 44	chr9	-	17	6	15	6	1	1	BGI_novel_T013282,BGI_novel_T013279	NM_001191807_dup1,BGI_novel_T013281,BGI_novel_T013280
301535	STK11IP*	serine/threonine kinase 11 interacting protein	chr9	+	6	17	5	10	0.90472	1	BGI_novel_T013446,BGI_novel_T013450,BGI_novel_T013449,BGI_novel_T013452,NM_001106922_dup1	BGI_novel_T013451,BGI_novel_T013448,BGI_novel_T013447
301535	STK11IP*	serine/threonine kinase 11 interacting protein	chr9	+	24	4	18	5	0.849225	1	BGI_novel_T013446,BGI_novel_T013450,BGI_novel_T013449,BGI_novel_T013451,BGI_novel_T013447,NM_001106922_dup1	BGI_novel_T013448,BGI_novel_T013452
301535	STK11IP*	serine/threonine kinase 11 interacting protein	chr9	+	1	0	0	1	0.39631	1	BGI_novel_T013446,BGI_novel_T013450,BGI_novel_T013449,BGI_novel_T013451,BGI_novel_T013447,NM_001106922_dup1	BGI_novel_T013448,BGI_novel_T013452
301535	STK11IP*	serine/threonine kinase 11 interacting protein	chr9	+	15	17	14	15	1	1	BGI_novel_T013449,BGI_novel_T013451,BGI_novel_T013448,BGI_novel_T013452	BGI_novel_T013446,BGI_novel_T013450,BGI_novel_T013447,NM_001106922_dup1
301549	Wdfy1	WD repeat and FYVE domain containing 1	chr9	-	111	10	103	13	1	1	BGI_novel_T013460	NM_001008331_dup1
301737	FER	FER tyrosine kinase	chr9	+	18	17	20	15	0.964968	1	BGI_novel_T013547	BGI_novel_T013548,NM_001106928_dup1
302470	F8	coagulation factor VIII	chr18	-	2	7	0	1	0.864397	1	BGI_novel_T005732	BGI_novel_T005731,NM_183331_dup1
302559	Wdr45	WD repeat domain 45	chrX	-	62	0	67	1	1	1	BGI_novel_T013698,BGI_novel_T013696,BGI_novel_T013697	NM_001013958_dup1
302612	TSPYL2	TSPY like 2	chrX	-	40	4	26	11	0.0780651	1	BGI_novel_T013753	NM_001191618_dup1
302855	RBMX	RNA binding motif protein X-linked	chrX	-	150	110	144	123	1	1	BGI_novel_T014196	BGI_novel_T014197
302937	ANKS3*	ankyrin repeat and sterile alpha motif domain containing 3	chr10	+	27	1	14	4	0.10924	1	BGI_novel_T001737	BGI_novel_T001736,BGI_novel_T001738,NM_001009676_dup1
302937	ANKS3*	ankyrin repeat and sterile alpha motif domain containing 3	chr10	+	18	2	16	1	1	1	BGI_novel_T001736,BGI_novel_T001735,BGI_novel_T001738,BGI_novel_T001737	NM_001009676_dup1
303000	CAPN15	calpain 15	chr10	-	20	2	19	1	1	1	BGI_novel_T001852	NM_001106990_dup1
303132	AFF4	AF4/FMR2 family member 4	chr10	+	45	0	68	4	0.503684	1	BGI_novel_T001964,BGI_novel_T001963	NM_001107001_dup1
303135	SEPTIN8	septin 8	chr10	+	56	20	61	13	0.443626	1	BGI_novel_T001966	BGI_novel_T001967
303164	ZNF692	zinc finger protein 692	chr10	+	4	4	7	2	0.367375	1	BGI_novel_T001998	BGI_novel_T001999
303226	ZNF18	zinc finger protein 18	chr10	+	9	11	7	10	1	1	BGI_novel_T002089,NM_001012008_dup1	BGI_novel_T002090
303238	CTC1	CST telomere replication complex component 1	chr10	+	34	44	34	40	1	1	BGI_novel_T002107	NM_001107010_dup1
303259	MINK1	misshapen like kinase 1	chr10	+	70	14	37	8	1	1	BGI_novel_T002146,BGI_novel_T002144	NM_001271136_dup1
303336	WSB1*	WD repeat and SOCS box containing 1	chr10	-	964	28	538	44	0.000675966	0.16392	BGI_novel_T002253	BGI_novel_T002254,BGI_novel_T002256,NM_001042561_dup1
303336	WSB1*	WD repeat and SOCS box containing 1	chr10	-	861	0	486	7	0.00831373	0.408819	BGI_novel_T002253	BGI_novel_T002254,BGI_novel_T002256,NM_001042561_dup1
303336	WSB1*	WD repeat and SOCS box containing 1	chr10	-	1220	0	774	7	0.00984325	0.445309	BGI_novel_T002255	BGI_novel_T002254,BGI_novel_T002256,NM_001042561_dup1
303336	WSB1*	WD repeat and SOCS box containing 1	chr10	-	358	0	287	1	1	1	BGI_novel_T002255	BGI_novel_T002253
303493	SNX11	sorting nexin 11	chr10	-	8	6	7	9	1	1	BGI_novel_T002369	NM_001012012_dup1
303497	OSBPL7*	oxysterol binding protein like 7	chr10	+	1	5	4	0	0.0253684	0.683135	BGI_novel_T002377	BGI_novel_T002378
303497	OSBPL7*	oxysterol binding protein like 7	chr10	+	12	1	8	4	0.206849	1	BGI_novel_T002379,NM_001107044_dup1	BGI_novel_T002377
303497	OSBPL7*	oxysterol binding protein like 7	chr10	+	12	5	8	0	0.120546	1	BGI_novel_T002379,NM_001107044_dup1	BGI_novel_T002378
303539	KAT2A	lysine acetyltransferase 2A	chr10	-	29	74	30	76	1	1	BGI_novel_T002446	NM_001107050_dup1
303569	RUNDC3A*	RUN domain containing 3A	chr10	+	51	226	41	271	1	1	NM_198758_dup1	BGI_novel_T002484,BGI_novel_T002486,BGI_novel_T002487,BGI_novel_T002485
303569	RUNDC3A*	RUN domain containing 3A	chr10	+	388	137	399	140	1	1	BGI_novel_T002485	BGI_novel_T002484,BGI_novel_T002486,BGI_novel_T002487
303569	RUNDC3A*	RUN domain containing 3A	chr10	+	203	50	219	51	1	1	NM_198758_dup1,BGI_novel_T002487,BGI_novel_T002485	BGI_novel_T002486
303569	RUNDC3A*	RUN domain containing 3A	chr10	+	50	44	51	50	1	1	BGI_novel_T002486	BGI_novel_T002484
303569	RUNDC3A*	RUN domain containing 3A	chr10	+	203	44	219	50	1	1	NM_198758_dup1,BGI_novel_T002487,BGI_novel_T002485	BGI_novel_T002484
303577	ACBD4	acyl-CoA binding domain containing 4	chr10	+	3	15	1	19	0.562258	1	BGI_novel_T002499	BGI_novel_T002497,BGI_novel_T002498,BGI_novel_T002500
303630	WIPI1	WD repeat domain, phosphoinositide interacting 1	chr10	-	732	1	505	2	0.820326	1	BGI_novel_T002580	NM_001127297_dup1
303678	CASKIN2	CASK interacting protein 2	chr10	-	4	7	4	11	0.852864	1	BGI_novel_T002620	NM_001107065_dup1
303685	MRPL38*	mitochondrial ribosomal protein L38	chr10	-	20	27	10	18	0.889456	1	BGI_novel_T002626	BGI_novel_T002627,BGI_novel_T002628
303685	MRPL38*	mitochondrial ribosomal protein L38	chr10	-	0	7	1	5	0.612916	1	BGI_novel_T002627,BGI_novel_T002626	BGI_novel_T002628
303700	USP36	ubiquitin specific peptidase 36	chr10	-	12	13	5	11	0.49285	1	BGI_novel_T002668	BGI_novel_T002669,BGI_novel_T002670,NM_001107069_dup1
303764	C17orf75	chromosome 17 open reading frame 75	chr10	-	101	1	82	0	1	1	NM_001139506_dup1	BGI_novel_T002270
303787	SLC7A4	solute carrier family 7 member 4	chr11	-	4	3	4	5	0.799225	1	BGI_novel_T003091,BGI_novel_T003088	BGI_novel_T003089,BGI_novel_T003093
303794	Dgcr6	DiGeorge syndrome critical region gene 6	chr11	-	77	135	81	145	1	1	BGI_novel_T003082	NM_001107080_dup1
303811	DVL3	dishevelled segment polarity protein 3	chr11	-	75	20	77	36	0.350835	1	NM_001107081_dup1,BGI_novel_T003047	BGI_novel_T003046
303812	VWA5B2*	von Willebrand factor A domain containing 5B2	chr11	-	1	7	2	10	1	1	BGI_novel_T003043,NM_001134535_dup1	BGI_novel_T003039
303812	VWA5B2*	von Willebrand factor A domain containing 5B2	chr11	-	29	4	23	4	1	1	BGI_novel_T003043,NM_001134535_dup1	BGI_novel_T003040
303812	VWA5B2*	von Willebrand factor A domain containing 5B2	chr11	-	35	4	31	4	1	1	BGI_novel_T003039	BGI_novel_T003040
303812	VWA5B2*	von Willebrand factor A domain containing 5B2	chr11	-	3	2	0	3	0.168313	1	BGI_novel_T003042,NM_001134535_dup1,BGI_novel_T003041	BGI_novel_T003040
303812	VWA5B2*	von Willebrand factor A domain containing 5B2	chr11	-	0	12	7	20	0.0802112	1	BGI_novel_T003042,BGI_novel_T003043,NM_001134535_dup1	BGI_novel_T003040,BGI_novel_T003041,BGI_novel_T003039
303812	VWA5B2*	von Willebrand factor A domain containing 5B2	chr11	-	27	0	23	2	0.308101	1	BGI_novel_T003041	BGI_novel_T003039
303882	TNK2*	tyrosine kinase non receptor 2	chr11	-	21	2	26	3	1	1	BGI_novel_T002973,NM_001008336_dup1,BGI_novel_T002969	BGI_novel_T002970
303882	TNK2*	tyrosine kinase non receptor 2	chr11	-	93	7	64	8	0.88382	1	BGI_novel_T002973,BGI_novel_T002968,NM_001008336_dup1,BGI_novel_T002971,BGI_novel_T002974,BGI_novel_T002970	BGI_novel_T002972,BGI_novel_T002969
303901	SEMA5B	semaphorin 5B	chr11	-	9	9	13	12	1	1	BGI_novel_T002931	BGI_novel_T002932
304109	TIAM1	TIAM Rac1 associated GEF 1	chr11	-	34	0	20	1	0.49296	1	BGI_novel_T002769	BGI_novel_T002768,BGI_novel_T002771,NM_001100558_dup1,BGI_novel_T002772,BGI_novel_T002770
304277	CPSF4*	cleavage and polyadenylation specific factor 4	chr12	-	26	16	42	13	0.290885	1	BGI_novel_T003187	BGI_novel_T003186
304277	CPSF4*	cleavage and polyadenylation specific factor 4	chr12	-	16	10	13	12	0.762622	1	BGI_novel_T003186	NM_001012351_dup1
304277	CPSF4*	cleavage and polyadenylation specific factor 4	chr12	-	26	10	42	12	0.871062	1	BGI_novel_T003187	NM_001012351_dup1
304286	LMTK2	lemur tyrosine kinase 2	chr12	-	54	15	69	18	1	1	NM_001137641_dup1,BGI_novel_T003205	BGI_novel_T003204
304294	RNF216	ring finger protein 216	chr12	+	39	53	65	64	0.885543	1	BGI_novel_T003225,NM_001107122_dup1,BGI_novel_T003223	BGI_novel_T003224,BGI_novel_T003226
304470	SBNO1*	strawberry notch homolog 1	chr12	+	3	3	5	2	0.602437	1	BGI_novel_T003418,NM_001107138_dup1,BGI_novel_T003416	BGI_novel_T003417
304470	SBNO1*	strawberry notch homolog 1	chr12	+	24	35	26	19	0.229893	1	NM_001107138_dup1,BGI_novel_T003416	BGI_novel_T003417
304477	KNTC1	kinetochore associated 1	chr12	-	20	1	10	0	1	1	BGI_novel_T003430	NM_001107140_dup1
304546	GIT2	GIT ArfGAP 2	chr12	+	76	4	86	7	0.737701	1	BGI_novel_T003533	BGI_novel_T003532,BGI_novel_T003534,BGI_novel_T003531
304554	SEZ6L	seizure related 6 homolog like	chr12	+	19	50	8	53	0.188409	1	BGI_novel_T003553	BGI_novel_T003552,NM_001134538_dup1
304570	DDX51	DEAD-box helicase 51	chr12	-	26	3	29	5	1	1	BGI_novel_T003570,NM_001107150_dup1	BGI_novel_T003569
304578	ALKBH2	alkB homolog 2, alpha-ketoglutarate dependent dioxygenase	chr12	+	24	4	22	3	1	1	BGI_novel_T003539	BGI_novel_T003540
304601	BAZ2A	bromodomain adjacent to zinc finger domain 2A	chr7	+	15	8	17	3	0.285475	1	NM_001107158_dup1	BGI_novel_T011248
304669	HOOK2*	hook microtubule tethering protein 2	chr19	+	23	2	8	3	0.332256	1	BGI_novel_T006263,BGI_novel_T006260,BGI_novel_T006261	NM_001100562_dup1
304669	HOOK2*	hook microtubule tethering protein 2	chr19	+	42	2	53	2	1	1	BGI_novel_T006263	BGI_novel_T006260,BGI_novel_T006262,NM_001100562_dup1,BGI_novel_T006261
304670	TNPO2*	transportin 2	chr19	+	27	123	32	104	1	1	BGI_novel_T006266	BGI_novel_T006267
304670	TNPO2*	transportin 2	chr19	+	76	103	67	110	1	1	BGI_novel_T006266	NM_001107166_dup1,BGI_novel_T006267
304733	Epb41l5*	erythrocyte membrane protein band 4.1 like 5	chr13	-	1	1	8	1	0.432613	1	BGI_novel_T003623,BGI_novel_T003620,BGI_novel_T003624,BGI_novel_T003621	BGI_novel_T003622
304733	Epb41l5*	erythrocyte membrane protein band 4.1 like 5	chr13	-	6	4	2	0	0.406191	1	BGI_novel_T003621,NM_001012023_dup1,BGI_novel_T003622	BGI_novel_T003623
304827	KCNT2	potassium sodium-activated channel subfamily T member 2	chr13	+	5	20	1	5	1	1	BGI_novel_T003729,NM_198762_dup1	BGI_novel_T003727
304859	DHX9	DExH-box helicase 9	chr13	-	70	144	74	148	1	1	NM_001107184_dup1	BGI_novel_T003758
304883	ABL2	ABL proto-oncogene 2, non-receptor tyrosine kinase	chr13	+	3	25	3	28	1	1	BGI_novel_T003779,BGI_novel_T003778	BGI_novel_T003776,BGI_novel_T003777,BGI_novel_T003780
305178	Hnrnpdl	heterogeneous nuclear ribonucleoprotein D-like	chr14	+	1711	1	1787	0	1	1	BGI_novel_T004087	BGI_novel_T004086
305230	SHROOM3	shroom family member 3	chr14	-	6	2	1	2	0.349181	1	BGI_novel_T004108,BGI_novel_T004107	NM_001100889_dup1
305438	SORCS2	sortilin related VPS10 domain containing receptor 2	chr14	+	23	55	25	53	1	1	BGI_novel_T004304	NM_001107225_dup1
305443	TRMT44	tRNA methyltransferase 44 homolog	chr14	+	8	2	3	10	0.0174124	0.602076	NM_001130061_dup1	BGI_novel_T004307
305464	DEPDC5	DEP domain containing 5, GATOR1 subcomplex subunit	chr14	-	20	2	31	3	1	1	BGI_novel_T004345,BGI_novel_T004341,BGI_novel_T004344,BGI_novel_T004342,BGI_novel_T004339,BGI_novel_T004340,BGI_novel_T004343	NM_001107229_dup1
305719	FEZF2	FEZ family zinc finger 2	chr15	+	79	3	62	4	0.758533	1	BGI_novel_T004558	BGI_novel_T004559
305792	KCTD6	potassium channel tetramerization domain containing 6	chr15	-	28	1	17	2	0.74498	1	BGI_novel_T004580	BGI_novel_T004581
305880	LRP10	LDL receptor related protein 10	chr15	+	19	0	14	8	0.0061973	0.376987	BGI_novel_T004641	BGI_novel_T004642
305884	ACIN1*	apoptotic chromatin condensation inducer 1	chr15	-	74	17	77	24	1	1	BGI_novel_T004651,NM_001170468_dup1,BGI_novel_T004647,BGI_novel_T004649	BGI_novel_T004646,BGI_novel_T004648,BGI_novel_T004650
305884	ACIN1*	apoptotic chromatin condensation inducer 1	chr15	-	207	43	208	45	1	1	BGI_novel_T004646,BGI_novel_T004650	BGI_novel_T004648
305895	DCAF11	DDB1 and CUL4 associated factor 11	chr15	+	97	1	126	0	1	1	BGI_novel_T004672	NR_073088_dup1
305955	ZC3H13	zinc finger CCCH-type containing 13	chr15	+	37	14	28	19	0.417566	1	NM_001170471_dup1	BGI_novel_T004823
306137	RBM26	RNA binding motif protein 26	chr15	-	3	79	6	68	1	1	NM_001277160_dup1	BGI_novel_T004883,BGI_novel_T004884,BGI_novel_T004882,BGI_novel_T004881
306164	Tgds	TDP-glucose 4,6-dehydratase	chr15	-	81	1	67	0	0.654866	1	BGI_novel_T004899	BGI_novel_T004898,NM_001107286_dup1
306165	GPR180	G protein-coupled receptor 180	chr15	+	10	5	14	2	0.300631	1	BGI_novel_T004901,NM_001006994_dup1	BGI_novel_T004900
306203	PXK	PX domain containing serine/threonine kinase like	chr15	-	8	5	4	2	1	1	BGI_novel_T004583,BGI_novel_T004584	NM_182821_dup1,BGI_novel_T004582
306322	ENTR1*	endosome associated trafficking regulator 1	chr3	-	204	5	131	6	0.553858	1	BGI_novel_T007775	BGI_novel_T007770,BGI_novel_T007774,BGI_novel_T007767,NM_001013135_dup1,BGI_novel_T007766
306322	ENTR1*	endosome associated trafficking regulator 1	chr3	-	202	1	98	4	0.12135	1	BGI_novel_T007765	BGI_novel_T007770,BGI_novel_T007774,NM_001013135_dup1
306353	RFXANK	regulatory factor X associated ankyrin containing protein	chr16	+	5	8	1	5	0.563108	1	NM_001013136_dup1	BGI_novel_T005109
306490	Mtmr7	myotubularin related protein 7	chr16	+	1	52	1	59	1	1	NM_001107312_dup1	BGI_novel_T005220
306582	AGPAT5	1-acylglycerol-3-phosphate O-acyltransferase 5	chr16	-	41	3	54	17	0.0686882	1	BGI_novel_T005308	NM_001134744_dup1
306622	ERICH1	glutamate rich 1	chr16	+	23	1	13	4	0.205563	1	BGI_novel_T005319	NM_001127680_dup1
306672	TENT4A	terminal nucleotidyltransferase 4A	chr1	+	38	23	35	37	0.32377	1	BGI_novel_T000121	NM_001107333_dup1
306941	CARMIL1	capping protein regulator and myosin 1 linker 1	chr17	+	0	3	2	4	0.411508	1	BGI_novel_T005559	BGI_novel_T005565
306998	CDK13	cyclin dependent kinase 13	chr17	+	42	18	60	35	0.78706	1	NM_001271295_dup1,BGI_novel_T005585	NM_001271296_dup1,BGI_novel_T005584
307050	MTPAP	mitochondrial poly(A) polymerase	chr17	-	11	19	9	12	0.947761	1	BGI_novel_T005606,BGI_novel_T005611,BGI_novel_T005608,BGI_novel_T005610	BGI_novel_T005609,BGI_novel_T005607
307148	NSUN6	NOP2/Sun RNA methyltransferase 6	chr17	-	7	2	12	1	0.59368	1	BGI_novel_T005694,NM_001107367_dup1	BGI_novel_T005693
307170	ACBD5	acyl-CoA binding domain containing 5	chr17	-	36	3	43	26	0.00268291	0.350824	BGI_novel_T005719,NM_001077635_dup1,BGI_novel_T005718,BGI_novel_T005717	BGI_novel_T005716,BGI_novel_T005720
307178	ARHGAP21	Rho GTPase activating protein 21	chr17	-	29	101	50	106	0.374327	1	BGI_novel_T005713	BGI_novel_T005712,NM_001191693_dup1
307482	FCHSD1*	FCH and double SH3 domains 1	chr18	-	13	7	6	13	0.0853867	1	BGI_novel_T005889,NM_001109881_dup1	BGI_novel_T005890
307482	FCHSD1*	FCH and double SH3 domains 1	chr18	-	53	0	30	1	0.441919	1	BGI_novel_T005889	BGI_novel_T005890,NM_001109881_dup1
307526	AMMECR1L	AMMECR1 like	chr18	+	130	26	113	18	1	1	BGI_novel_T005807	BGI_novel_T005808,NM_001107399_dup1,BGI_novel_T005806
307540	Celf4*	CUGBP, Elav-like family member 4	chr18	-	22	60	18	54	1	1	BGI_novel_T005801	BGI_novel_T005799,BGI_novel_T005797
307540	Celf4*	CUGBP, Elav-like family member 4	chr18	-	36	69	38	75	1	1	BGI_novel_T005796	BGI_novel_T005798,BGI_novel_T005800
307579	ZNF521	zinc finger protein 521	chr18	-	16	6	31	4	0.328566	1	NM_001107403_dup1	BGI_novel_T005763
307774	OTUD4	OTU deubiquitinase 4	chr19	-	13	11	19	9	0.542534	1	BGI_novel_T006288	NM_001191700_dup1
307811	SLC7A6	solute carrier family 7 member 6	chr19	+	90	2	64	0	0.426141	1	BGI_novel_T006343	BGI_novel_T006342,NM_001107424_dup1,BGI_novel_T006344
307820	NFAT5	nuclear factor of activated T cells 5	chr19	-	3	3	5	3	0.820621	1	BGI_novel_T006347,BGI_novel_T006349,NM_001107425_dup1	BGI_novel_T006350,BGI_novel_T006348
307839	ZNF23	zinc finger protein 23	chr19	-	11	9	10	1	0.07244	1	BGI_novel_T006376	NM_001107428_dup1
307845	MTSS2	MTSS I-BAR domain containing 2	chr19	-	307	138	323	183	0.824539	1	BGI_novel_T006370,BGI_novel_T006369	NM_001191558_dup1
307905	USP10	ubiquitin specific peptidase 10	chr19	+	15	48	15	66	0.978835	1	BGI_novel_T006427	BGI_novel_T006426,NM_001034146_dup1
307923	VPS9D1	VPS9 domain containing 1	chr19	-	55	10	55	14	1	1	BGI_novel_T006460	NM_001107440_dup1
308009	Dennd10	DENN domain containing 10	chr1	+	29	42	28	26	0.521368	1	NM_001127681_dup1	BGI_novel_T001662
308067	BRD9*	bromodomain containing 9	chr1	-	29	6	36	2	0.375869	1	NM_001107453_dup1,BGI_novel_T000109,BGI_novel_T000104,BGI_novel_T000107	BGI_novel_T000106,BGI_novel_T000103
308067	BRD9*	bromodomain containing 9	chr1	-	39	29	64	36	0.815882	1	BGI_novel_T000108,BGI_novel_T000110,BGI_novel_T000105	NM_001107453_dup1,BGI_novel_T000109,BGI_novel_T000104,BGI_novel_T000107
308067	BRD9*	bromodomain containing 9	chr1	-	39	6	65	2	0.188664	1	BGI_novel_T000108,BGI_novel_T000110,BGI_novel_T000105	BGI_novel_T000106,BGI_novel_T000103
308140	TFB1M	transcription factor B1, mitochondrial	chr1	-	12	8	8	8	0.785936	1	NM_181474_dup1	BGI_novel_T000158
308267	TAB2	TGF-beta activated kinase 1 (MAP3K7) binding protein 2	chr1	-	97	0	94	8	0.00633312	0.376987	NM_001012062_dup1	BGI_novel_T000008
308392	STRN4	striatin 4	chr1	+	235	43	180	78	0.00495222	0.361787	NM_001107480_dup1	NM_001161809_dup1
308458	SPTBN4	spectrin beta, non-erythrocytic 4	chr1	-	8	3	17	9	0.915295	1	BGI_novel_T000451	BGI_novel_T000452
308589	SPHK2	sphingosine kinase 2	chr1	-	89	0	112	4	0.190481	1	BGI_novel_T000662	BGI_novel_T000661,BGI_novel_T000663
308738	CHD2	chromodomain helicase DNA binding protein 2	chr1	-	781	0	981	2	0.515935	1	BGI_novel_T000757,BGI_novel_T000758	BGI_novel_T000759,BGI_novel_T000756
308759	UNC45A*	unc-45 myosin chaperone A	chr1	-	61	7	96	9	1	1	BGI_novel_T000792	BGI_novel_T000791,NM_001037647_dup1
308759	UNC45A*	unc-45 myosin chaperone A	chr1	-	52	0	86	4	0.394079	1	BGI_novel_T000792	BGI_novel_T000791,NM_001037647_dup1
308871	RNF121*	ring finger protein 121	chr1	-	8	4	11	2	0.45086	1	BGI_novel_T000923,BGI_novel_T000924,BGI_novel_T000925	BGI_novel_T000922
308871	RNF121*	ring finger protein 121	chr1	-	12	6	19	6	0.747363	1	BGI_novel_T000922,BGI_novel_T000924	BGI_novel_T000923
308959	USP31	ubiquitin specific peptidase 31	chr1	-	22	1	37	2	1	1	BGI_novel_T001037,NM_001107548_dup1	BGI_novel_T001036
309031	IKZF5	IKAROS family zinc finger 5	chr1	-	83	5	53	10	0.149934	1	BGI_novel_T001169	BGI_novel_T001170
309069	EDRF1	erythroid differentiation regulatory factor 1	chr1	+	29	1	27	4	0.560965	1	NM_001107557_dup1	BGI_novel_T001181
309144	PPP6R3*	protein phosphatase 6 regulatory subunit 3	chr1	-	20	0	23	1	0.84492	1	BGI_novel_T001262,BGI_novel_T001264,BGI_novel_T001263,NM_001287134_dup1,BGI_novel_T001266	BGI_novel_T001265,BGI_novel_T001261
309144	PPP6R3*	protein phosphatase 6 regulatory subunit 3	chr1	-	52	4	46	5	1	1	BGI_novel_T001262,NM_001287134_dup1,BGI_novel_T001266	BGI_novel_T001265,BGI_novel_T001261
309153	RCE1*	Ras converting CAAX endopeptidase 1	chr1	-	30	18	18	7	0.710346	1	BGI_novel_T001296,BGI_novel_T001293,NM_001100585_dup1,BGI_novel_T001294	BGI_novel_T001298,BGI_novel_T001297,BGI_novel_T001295
309153	RCE1*	Ras converting CAAX endopeptidase 1	chr1	-	72	7	43	8	0.437333	1	BGI_novel_T001294	BGI_novel_T001298,BGI_novel_T001296,BGI_novel_T001297,NM_001100585_dup1
309172	FRMD8	FERM domain containing 8	chr1	-	28	8	32	8	1	1	NM_001008348_dup1	BGI_novel_T001325
309451	GBF1	golgi brefeldin A resistant guanine nucleotide exchange factor 1	chr1	+	21	47	31	37	0.251396	1	BGI_novel_T001586	NM_001191634_dup1
309514	HECTD2	HECT domain E3 ubiquitin protein ligase 2	chr1	+	19	10	28	9	0.667555	1	BGI_novel_T001508,BGI_novel_T001507	NM_001107608_dup1
310034	RAD17	RAD17 checkpoint clamp loader component	chr2	-	15	0	30	7	0.106923	1	NM_001024778_dup1	BGI_novel_T006605
310071	ERCC8	ERCC excision repair 8, CSA ubiquitin ligase complex subunit	chr2	+	93	4	105	4	1	1	BGI_novel_T006639,NM_001107650_dup1	NR_073139_dup1,NR_073140_dup1
310086	MIER3	MIER family member 3	chr2	+	30	0	23	2	0.794772	1	BGI_novel_T006645,NM_001168000_dup1	BGI_novel_T006646
310258	PHC3	polyhomeotic homolog 3	chr2	+	12	0	7	6	0.0129456	0.504877	BGI_novel_T006780,BGI_novel_T006778,NM_001107662_dup1	BGI_novel_T006777,BGI_novel_T006779
310315	CCDC39	coiled-coil domain containing 39	chr2	-	58	1	65	0	1	1	BGI_novel_T006792	BGI_novel_T006793,NM_001107667_dup1
310463	PLCH1	phospholipase C eta 1	chr2	-	1	1	2	1	0.87074	1	BGI_novel_T006886	NM_001191707_dup1,BGI_novel_T006887
310526	GOLIM4	golgi integral membrane protein 4	chr2	-	43	1	41	0	1	1	BGI_novel_T006910,BGI_novel_T006909	BGI_novel_T006908
310614	GATAD2B	GATA zinc finger domain containing 2B	chr2	+	48	4	34	4	1	1	BGI_novel_T007060,NM_001024888_dup1	BGI_novel_T007061
310640	FAM189B*	family with sequence similarity 189 member B	chr2	+	45	20	36	11	0.795282	1	BGI_novel_T007000,BGI_novel_T006999,BGI_novel_T007001,BGI_novel_T007003,BGI_novel_T007004,BGI_novel_T007002	NM_001107690_dup1
310640	FAM189B*	family with sequence similarity 189 member B	chr2	+	39	9	20	10	0.328702	1	BGI_novel_T006999,NM_001107690_dup1,BGI_novel_T007001,BGI_novel_T007002	BGI_novel_T007000,BGI_novel_T007003,BGI_novel_T007004
310698	DCLK2	doublecortin like kinase 2	chr2	-	47	116	72	136	0.892544	1	BGI_novel_T006949,BGI_novel_T006950,NM_001009691_dup1,NM_001195832_dup1	BGI_novel_T006951,BGI_novel_T006952,BGI_novel_T006948
310732	SLC22A15*	solute carrier family 22 member 15	chr2	-	7	2	6	0	0.363957	1	NM_001107707_dup1	BGI_novel_T007143
310732	SLC22A15*	solute carrier family 22 member 15	chr2	-	27	3	12	3	0.63831	1	NM_001107707_dup1	BGI_novel_T007143
310843	SEC24D	SEC24 homolog D, COPII coat complex component	chr2	+	3	12	0	12	0.225012	1	NM_001309453_dup1	BGI_novel_T007222
310958	ZZZ3	zinc finger ZZ-type containing 3	chr2	+	22	7	32	3	0.271808	1	NM_001134549_dup1,BGI_novel_T007320	BGI_novel_T007321
310960	USP33	ubiquitin specific peptidase 33	chr2	+	88	37	61	31	1	1	BGI_novel_T007319	NM_001191094_dup1,BGI_novel_T007318
310969	IFI44*	interferon induced protein 44	chr2	-	6	5	5	12	1	1	NM_001107729_dup1	BGI_novel_T007312
310969	IFI44*	interferon induced protein 44	chr2	-	9	2	4	0	0.531658	1	NM_001107729_dup1	BGI_novel_T007312
311209	TP53I11*	tumor protein p53 inducible protein 11	chr3	+	22	35	38	53	1	1	BGI_novel_T008242	BGI_novel_T008243
311209	TP53I11*	tumor protein p53 inducible protein 11	chr3	+	76	45	95	75	0.839431	1	BGI_novel_T008242	NM_001107749_dup1
311209	TP53I11*	tumor protein p53 inducible protein 11	chr3	+	79	49	97	62	1	1	BGI_novel_T008242	BGI_novel_T008244
311209	TP53I11*	tumor protein p53 inducible protein 11	chr3	+	70	45	97	75	1	1	BGI_novel_T008243	NM_001107749_dup1
311209	TP53I11*	tumor protein p53 inducible protein 11	chr3	+	73	49	99	62	1	1	BGI_novel_T008243	BGI_novel_T008244
311209	TP53I11*	tumor protein p53 inducible protein 11	chr3	+	45	49	75	62	0.787148	1	NM_001107749_dup1	BGI_novel_T008244
311209	TP53I11*	tumor protein p53 inducible protein 11	chr3	+	1	0	0	1	0.396014	1	BGI_novel_T008242	BGI_novel_T008243
311254	Pdhx	pyruvate dehydrogenase complex, component X	chr3	-	23	24	32	16	0.216706	1	BGI_novel_T008267	BGI_novel_T008266
311311	MEIS2	Meis homeobox 2	chr3	-	47	0	42	42	5.71357e-10	6.46205e-07	BGI_novel_T008310,BGI_novel_T008313	BGI_novel_T008314
311336	NUSAP1	nucleolar and spindle associated protein 1	chr3	+	5	15	10	11	0.26082	1	BGI_novel_T008330	NM_001107762_dup1,BGI_novel_T008331
311384	SEMA6D	semaphorin 6D	chr3	+	11	22	15	20	0.793491	1	NM_001107768_dup1,BGI_novel_T008394	BGI_novel_T008395,BGI_novel_T008404,BGI_novel_T008391,BGI_novel_T008390,BGI_novel_T008403,BGI_novel_T008399,BGI_novel_T008396,BGI_novel_T008400,BGI_novel_T008393,BGI_novel_T008402,BGI_novel_T008398,BGI_novel_T008397,BGI_novel_T008401,BGI_novel_T008392
311546	TPX2	TPX2 microtubule nucleation factor	chr3	+	10	17	9	6	0.287862	1	BGI_novel_T008587,NM_001107790_dup1,BGI_novel_T008588	BGI_novel_T008589
311591	RPRD1B	regulation of nuclear pre-mRNA domain containing 1B	chr3	+	30	1	43	8	0.273446	1	NM_001098727_dup1	BGI_novel_T008655
311721	ZNF512B	zinc finger protein 512B	chr3	-	174	12	176	15	1	1	BGI_novel_T008819	BGI_novel_T008820
311791	ZMYND19*	zinc finger MYND-type containing 19	chr3	+	10	5	10	5	1	1	BGI_novel_T007722,BGI_novel_T007725,BGI_novel_T007724	BGI_novel_T007723
311791	ZMYND19*	zinc finger MYND-type containing 19	chr3	+	3	10	4	14	1	1	BGI_novel_T007722	BGI_novel_T007725,BGI_novel_T007724
311881	FBXW2	F-box and WD repeat domain containing 2	chr3	-	113	14	171	14	0.902172	1	BGI_novel_T007956,BGI_novel_T007959	BGI_novel_T007957
311936	Rnf32*	ring finger protein 32	chr4	+	26	1	38	0	0.458487	1	BGI_novel_T008838	BGI_novel_T008839,BGI_novel_T008837
311936	Rnf32*	ring finger protein 32	chr4	+	24	2	36	0	0.185932	1	BGI_novel_T008838	BGI_novel_T008839,BGI_novel_T008837
312030	SCAF11	SR-related CTD associated factor 11	chr7	-	4	36	9	35	0.509375	1	BGI_novel_T011977,BGI_novel_T011974	BGI_novel_T011979,BGI_novel_T011978
312077	GOLGA3	golgin A3	chr12	-	21	18	20	2	0.00766947	0.39428	BGI_novel_T003579	BGI_novel_T003578
312154	ING3	inhibitor of growth family member 3	chr4	+	22	2	19	7	0.192954	1	NM_001034107_dup1	BGI_novel_T008994
312195	NRF1	nuclear respiratory factor 1	chr4	+	31	12	31	5	0.341735	1	BGI_novel_T009030,NM_001100708_dup1	BGI_novel_T009029
312303	ZNF746	zinc finger protein 746	chr4	-	5	3	6	1	0.483648	1	BGI_novel_T009110,BGI_novel_T009111	BGI_novel_T009112
312510	TIA1	TIA1 cytotoxic granule associated RNA binding protein	chr4	+	62	22	79	13	0.250205	1	BGI_novel_T009237,BGI_novel_T009235,BGI_novel_T009236	NM_001012096_dup1
312907	SLCO5A1	solute carrier organic anion transporter family member 5A1	chr5	+	28	5	26	10	0.393336	1	BGI_novel_T009616,BGI_novel_T009613,NM_001107898_dup1,BGI_novel_T009618,BGI_novel_T009615	BGI_novel_T009614,BGI_novel_T009617
312947	TGS1	trimethylguanosine synthase 1	chr5	+	20	1	17	3	0.630656	1	NM_001107904_dup1	BGI_novel_T009651
313058	ADGRB2	adhesion G protein-coupled receptor B2	chr5	+	169	28	215	38	1	1	BGI_novel_T010278,BGI_novel_T010276,BGI_novel_T010274,BGI_novel_T010277,NM_001107914_dup1	BGI_novel_T010275
313067	TMEM67	transmembrane protein 67	chr5	-	0	29	1	15	1	1	BGI_novel_T009687	BGI_novel_T009688,NM_001107916_dup1
313098	USP45	ubiquitin specific peptidase 45	chr5	+	30	1	33	1	1	1	BGI_novel_T009711,BGI_novel_T009714,NM_001107918_dup1,BGI_novel_T009713	BGI_novel_T009712
313169	UBAP2	ubiquitin associated protein 2	chr5	-	33	8	16	3	1	1	NM_001107928_dup1,BGI_novel_T009758	BGI_novel_T009757
313255	WHRN	whirlin	chr5	-	19	11	29	4	0.0749377	1	NM_181088_dup1,BGI_novel_T009903	BGI_novel_T009902,BGI_novel_T009901
313323	PSIP1*	PC4 and SFRS1 interacting protein 1	chr5	-	206	113	265	70	0.00305821	0.350824	BGI_novel_T009956	BGI_novel_T009960
313323	PSIP1*	PC4 and SFRS1 interacting protein 1	chr5	-	248	45	208	42	1	1	BGI_novel_T009960	BGI_novel_T009958
313323	PSIP1*	PC4 and SFRS1 interacting protein 1	chr5	-	350	45	405	42	1	1	BGI_novel_T009956	BGI_novel_T009958
313323	PSIP1*	PC4 and SFRS1 interacting protein 1	chr5	-	145	460	205	486	0.77955	1	BGI_novel_T009960,BGI_novel_T009958,BGI_novel_T009956	BGI_novel_T009957,NM_175765_dup1,BGI_novel_T009959,BGI_novel_T009961,BGI_novel_T009955
313388	DOCK7	dedicator of cytokinesis 7	chr5	-	27	0	24	6	0.0448575	0.978584	BGI_novel_T010005,BGI_novel_T010004	BGI_novel_T010007,BGI_novel_T010006,BGI_novel_T010003,NM_001191574_dup1
313418	MIER1	MIER1 transcriptional regulator	chr5	+	13	6	10	3	0.852637	1	BGI_novel_T010035,BGI_novel_T010031	BGI_novel_T010036,BGI_novel_T010034,BGI_novel_T010033
313427	USP24	ubiquitin specific peptidase 24	chr5	+	32	5	35	0	0.141191	1	BGI_novel_T010042,NM_001271206_dup1	BGI_novel_T010041
313481	TUT4*	terminal uridylyl transferase 4	chr5	+	1	16	4	11	0.260283	1	BGI_novel_T010061	BGI_novel_T010059,BGI_novel_T010060,NM_001107953_dup1
313481	TUT4*	terminal uridylyl transferase 4	chr5	+	2	16	2	11	1	1	BGI_novel_T010062	BGI_novel_T010059,BGI_novel_T010060,NM_001107953_dup1
313481	TUT4*	terminal uridylyl transferase 4	chr5	+	2	1	2	4	0.506249	1	BGI_novel_T010062	BGI_novel_T010061
313481	TUT4*	terminal uridylyl transferase 4	chr5	+	41	2	23	3	0.834082	1	BGI_novel_T010061,BGI_novel_T010059,BGI_novel_T010060,NM_001107953_dup1	BGI_novel_T010062
313557	HIVEP3	HIVEP zinc finger 3	chr5	+	27	4	35	6	1	1	BGI_novel_T010155,BGI_novel_T010152,BGI_novel_T010154	BGI_novel_T010153
313594	AGO1	argonaute RISC component 1	chr5	-	4	75	11	49	0.408065	1	BGI_novel_T010213	NM_001317181_dup1,NM_001191765_dup1
313595	C1orf216	chromosome 1 open reading frame 216	chr5	+	4	9	5	6	0.664064	1	BGI_novel_T010234,BGI_novel_T010232	BGI_novel_T010235,BGI_novel_T010236,BGI_novel_T010233
313620	Srrm1*	serine/arginine repetitive matrix 1	chr5	-	13	3	6	4	0.412425	1	NM_001107986_dup1,BGI_novel_T010350	BGI_novel_T010351,BGI_novel_T010353
313620	Srrm1*	serine/arginine repetitive matrix 1	chr5	-	115	17	113	15	1	1	NM_001107986_dup1,BGI_novel_T010351,BGI_novel_T010350,BGI_novel_T010353	BGI_novel_T010352,BGI_novel_T010349
313620	Srrm1*	serine/arginine repetitive matrix 1	chr5	-	5	9	6	9	1	1	BGI_novel_T010350	BGI_novel_T010351
313644	RAP1GAP	RAP1 GTPase activating protein	chr5	+	284	104	145	84	0.654858	1	BGI_novel_T010405	NM_001100713_dup1,BGI_novel_T010406,BGI_novel_T010404
313658	UBR4	ubiquitin protein ligase E3 component n-recognin 4	chr5	+	104	4	73	2	1	1	BGI_novel_T010434,BGI_novel_T010439,BGI_novel_T010438,NM_001039026_dup1,BGI_novel_T010436,BGI_novel_T010435,BGI_novel_T010437	BGI_novel_T010440
313668	DDI2	DNA damage inducible 1 homolog 2	chr5	-	47	0	38	3	0.769593	1	BGI_novel_T010464	NM_001034149_dup1
313811	DNAJB5*	DnaJ heat shock protein family (Hsp40) member B5	chr5	+	196	14	185	9	0.853623	1	BGI_novel_T009775	BGI_novel_T009774
313811	DNAJB5*	DnaJ heat shock protein family (Hsp40) member B5	chr5	+	196	7	183	4	1	1	BGI_novel_T009775	NM_001108004_dup1
313811	DNAJB5*	DnaJ heat shock protein family (Hsp40) member B5	chr5	+	7	14	4	9	1	1	NM_001108004_dup1	BGI_novel_T009774
313819	MAST2*	microtubule associated serine/threonine kinase 2	chr5	-	0	6	7	7	0.048488	0.993496	BGI_novel_T010093,BGI_novel_T010095	BGI_novel_T010094
313819	MAST2*	microtubule associated serine/threonine kinase 2	chr5	-	115	72	108	62	1	1	BGI_novel_T010093,BGI_novel_T010095	BGI_novel_T010094
313825	VPS13D*	vacuolar protein sorting 13 homolog D	chr5	-	28	0	30	8	0.0250894	0.683135	NM_001108006_dup1,BGI_novel_T010477,BGI_novel_T010475,BGI_novel_T010474,BGI_novel_T010478	BGI_novel_T010479,BGI_novel_T010476
313825	VPS13D*	vacuolar protein sorting 13 homolog D	chr5	-	0	15	3	5	0.0501332	0.994748	NM_001108006_dup1,BGI_novel_T010478	BGI_novel_T010477
313825	VPS13D*	vacuolar protein sorting 13 homolog D	chr5	-	7	4	3	5	0.405846	1	BGI_novel_T010476,NM_001108006_dup1,BGI_novel_T010475,BGI_novel_T010478	BGI_novel_T010479,BGI_novel_T010477,BGI_novel_T010474
313876	BIRC6*	baculoviral IAP repeat containing 6	chr6	-	32	17	26	33	0.0960553	1	BGI_novel_T010681,BGI_novel_T010680,BGI_novel_T010678,BGI_novel_T010675,BGI_novel_T010676	BGI_novel_T010682,BGI_novel_T010673,NM_001170596_dup1,BGI_novel_T010677
313876	BIRC6*	baculoviral IAP repeat containing 6	chr6	-	30	5	41	11	0.810853	1	BGI_novel_T010682,BGI_novel_T010673,NM_001170596_dup1,BGI_novel_T010681,BGI_novel_T010674,BGI_novel_T010679,BGI_novel_T010677,BGI_novel_T010678,BGI_novel_T010675,BGI_novel_T010676	BGI_novel_T010680
313914	GTF3C2*	general transcription factor IIIC subunit 2	chr6	+	976	2	1000	0	0.539513	1	BGI_novel_T010703,BGI_novel_T010702,BGI_novel_T010706	BGI_novel_T010704,BGI_novel_T010701,BGI_novel_T010700,BGI_novel_T010705
313914	GTF3C2*	general transcription factor IIIC subunit 2	chr6	+	22	2	9	0	0.520044	1	BGI_novel_T010703	BGI_novel_T010706,BGI_novel_T010704,BGI_novel_T010705
314028	CBLL1	Cbl proto-oncogene like 1	chr6	-	17	2	11	14	0.00511811	0.361787	NM_001108018_dup1	BGI_novel_T010811
314288	PCNX1*	pecanex 1	chr6	+	1	84	1	66	1	1	NM_001170347_dup1	BGI_novel_T011019,BGI_novel_T011015,BGI_novel_T011016,BGI_novel_T011018,BGI_novel_T011017
314288	PCNX1*	pecanex 1	chr6	+	72	3	70	2	1	1	NM_001170347_dup1,BGI_novel_T011015,BGI_novel_T011016,BGI_novel_T011018,BGI_novel_T011017	BGI_novel_T011019
314288	PCNX1*	pecanex 1	chr6	+	32	16	26	13	1	1	NM_001170347_dup1,BGI_novel_T011015	BGI_novel_T011017
314310	ZNF410	zinc finger protein 410	chr6	+	14	15	10	19	0.551199	1	BGI_novel_T011044	BGI_novel_T011045,BGI_novel_T011043
314384	Rps6ka5	ribosomal protein S6 kinase A5	chr6	-	1	37	1	34	1	1	NM_001108048_dup1	BGI_novel_T011106
314401	UNC79	unc-79 homolog, NALCN channel complex subunit	chr6	+	21	12	18	17	0.592787	1	BGI_novel_T011126,BGI_novel_T011127	NM_001271253_dup1,BGI_novel_T011125,BGI_novel_T011128,BGI_novel_T011124
314453	WDR20	WD repeat domain 20	chr6	+	187	0	201	1	0.76342	1	BGI_novel_T011168	BGI_novel_T011169
314622	Cbarp*	calcium channel, voltage-dependent, beta subunit associated regulatory protein	chr7	+	369	1	308	2	1	1	BGI_novel_T011373	BGI_novel_T011372,NM_001108070_dup1,BGI_novel_T011374,BGI_novel_T011371
314622	Cbarp*	calcium channel, voltage-dependent, beta subunit associated regulatory protein	chr7	+	728	0	755	1	1	1	BGI_novel_T011374	BGI_novel_T011372,BGI_novel_T011371
314623	MIDN*	midnolin	chr7	-	1	1	3	1	0.727518	1	BGI_novel_T011368,NM_001191577_dup1	BGI_novel_T011367
314623	MIDN*	midnolin	chr7	-	287	110	311	147	1	1	BGI_novel_T011368,NM_001191577_dup1	BGI_novel_T011367
314627	PLK5	polo like kinase 5 (inactive)	chr7	-	24	0	27	1	0.605427	1	BGI_novel_T011331	NM_001170557_dup1
314647	CELF5	CUGBP Elav-like family member 5	chr7	+	42	177	54	173	1	1	BGI_novel_T011288	NM_001135603_dup1
314648	NCLN	nicalin	chr7	+	39	39	34	28	1	1	NM_001014082_dup1	BGI_novel_T011287
314717	SCYL2	SCY1 like pseudokinase 2	chr7	-	23	21	25	24	1	1	NM_001191780_dup1,BGI_novel_T011446,BGI_novel_T011448	BGI_novel_T011447,BGI_novel_T011449
314721	ANKS1B	ankyrin repeat and sterile alpha motif domain containing 1B	chr7	+	78	43	81	29	0.500496	1	BGI_novel_T011451,BGI_novel_T011455,BGI_novel_T011452,BGI_novel_T011454	BGI_novel_T011453,BGI_novel_T011456
314799	CCDC59	coiled-coil domain containing 59	chr7	+	27	6	24	8	0.880024	1	NM_001108090_dup1	BGI_novel_T011497
314904	ARHGEF25	Rho guanine nucleotide exchange factor 25	chr7	-	196	2	182	2	1	1	BGI_novel_T011584	NM_199395_dup1
315036	VPS13B	vacuolar protein sorting 13 homolog B	chr7	+	1	3	5	1	0.13931	1	BGI_novel_T011613,BGI_novel_T011614,NM_001134886_dup1	BGI_novel_T011615
315141	MIEF1	mitochondrial elongation factor 1	chr7	+	28	26	34	16	0.250779	1	NM_001007709_dup1,BGI_novel_T011850	BGI_novel_T011851
315210	BRD1	bromodomain containing 1	chr7	-	141	23	170	23	1	1	BGI_novel_T011900,BGI_novel_T011899	BGI_novel_T011898,NM_001108103_dup1
315287	ASB8	ankyrin repeat and SOCS box containing 8	chr7	-	37	12	64	15	0.959793	1	BGI_novel_T011994	BGI_novel_T011995
315422	MTMR2	myotubularin related protein 2	chr8	+	7	1	3	1	0.789547	1	BGI_novel_T012135,BGI_novel_T012138	BGI_novel_T012136,BGI_novel_T012137
315523	NFRKB*	nuclear factor related to kappaB binding protein	chr8	+	19	3	13	16	0.00733663	0.39428	BGI_novel_T012264,BGI_novel_T012260	BGI_novel_T012261,BGI_novel_T012258,BGI_novel_T012259,BGI_novel_T012257
315523	NFRKB*	nuclear factor related to kappaB binding protein	chr8	+	3	0	6	4	0.282629	1	BGI_novel_T012261,BGI_novel_T012259,BGI_novel_T012262,BGI_novel_T012264,BGI_novel_T012265,BGI_novel_T012257,BGI_novel_T012260,BGI_novel_T012263	BGI_novel_T012266
315523	NFRKB*	nuclear factor related to kappaB binding protein	chr8	+	3	15	16	20	0.105632	1	BGI_novel_T012261,BGI_novel_T012258,BGI_novel_T012259,BGI_novel_T012257	BGI_novel_T012262,NM_001108133_dup1,BGI_novel_T012263
315523	NFRKB*	nuclear factor related to kappaB binding protein	chr8	+	25	15	14	20	0.231532	1	BGI_novel_T012264,BGI_novel_T012260	BGI_novel_T012262,NM_001108133_dup1,BGI_novel_T012263
315523	NFRKB*	nuclear factor related to kappaB binding protein	chr8	+	10	7	22	4	0.148378	1	BGI_novel_T012261,BGI_novel_T012259,BGI_novel_T012262,BGI_novel_T012266,BGI_novel_T012264,NM_001108133_dup1	BGI_novel_T012258,BGI_novel_T012265,BGI_novel_T012257,BGI_novel_T012260,BGI_novel_T012263
315523	NFRKB*	nuclear factor related to kappaB binding protein	chr8	+	94	4	73	6	0.518881	1	BGI_novel_T012261	BGI_novel_T012258,BGI_novel_T012259,BGI_novel_T012257
315608	UBE4A	ubiquitination factor E4A	chr8	-	144	12	146	15	1	1	BGI_novel_T012342	NM_207610_dup1
315666	NPAT	nuclear protein, coactivator of histone transcription	chr8	+	13	0	15	1	1	1	BGI_novel_T012387	NM_001108147_dup1
315722	ADPGK*	ADP dependent glucokinase	chr8	+	104	5	68	11	0.0692045	1	BGI_novel_T012444	BGI_novel_T012445,BGI_novel_T012442,NM_001100723_dup1,BGI_novel_T012443
315722	ADPGK*	ADP dependent glucokinase	chr8	+	3	0	2	2	0.269192	1	BGI_novel_T012445	BGI_novel_T012442,BGI_novel_T012443
315722	ADPGK*	ADP dependent glucokinase	chr8	+	17	15	12	6	0.576894	1	BGI_novel_T012445	BGI_novel_T012442,BGI_novel_T012443
315852	TTK	TTK protein kinase	chr8	+	0	7	1	3	0.523409	1	NM_001108172_dup1,BGI_novel_T012610	BGI_novel_T012612,BGI_novel_T012611
315879	ADAMTS7*	ADAM metallopeptidase with thrombospondin type 1 motif 7	chr8	+	6	1	5	2	0.689164	1	NM_001047101_dup1,BGI_novel_T012650,BGI_novel_T012648	BGI_novel_T012649,BGI_novel_T012651
315879	ADAMTS7*	ADAM metallopeptidase with thrombospondin type 1 motif 7	chr8	+	19	4	19	0	0.102316	1	NM_001047101_dup1,BGI_novel_T012649,BGI_novel_T012648	BGI_novel_T012651,BGI_novel_T012650
315879	ADAMTS7*	ADAM metallopeptidase with thrombospondin type 1 motif 7	chr8	+	11	13	12	13	1	1	NM_001047101_dup1,BGI_novel_T012650,BGI_novel_T012648	BGI_novel_T012649,BGI_novel_T012651
315880	TBC1D2B	TBC1 domain family member 2B	chr8	-	20	27	27	31	1	1	BGI_novel_T012652	BGI_novel_T012653,NM_001108175_dup1
315989	Manf	mesencephalic astrocyte-derived neurotrophic factor	chr8	-	45	13	50	30	0.198344	1	BGI_novel_T012740	BGI_novel_T012739,BGI_novel_T012738
316005	ARIH2	ariadne RBR E3 ubiquitin protein ligase 2	chr8	-	32	2	22	3	0.928976	1	BGI_novel_T012800	BGI_novel_T012799
316022	TRANK1*	tetratricopeptide repeat and ankyrin repeat containing 1	chr8	+	6	6	9	0	0.0209873	0.663667	NM_001191799_dup1,BGI_novel_T012846	BGI_novel_T012845
316022	TRANK1*	tetratricopeptide repeat and ankyrin repeat containing 1	chr8	+	19	2	16	5	0.433277	1	BGI_novel_T012845,NM_001191799_dup1	BGI_novel_T012847,BGI_novel_T012846
316022	TRANK1*	tetratricopeptide repeat and ankyrin repeat containing 1	chr8	+	0	16	1	12	0.930737	1	BGI_novel_T012847	BGI_novel_T012845,NM_001191799_dup1,BGI_novel_T012846
316129	UHRF1	ubiquitin like with PHD and ring finger domains 1	chr9	-	14	0	10	2	0.299556	1	BGI_novel_T012995,BGI_novel_T012994	NM_001008882_dup1
316219	TRERF1	transcriptional regulating factor 1	chr9	-	7	15	9	13	0.82719	1	BGI_novel_T013073	BGI_novel_T013071,BGI_novel_T013072,BGI_novel_T013070,NM_001108199_dup1
316233	TJAP1	tight junction associated protein 1	chr9	+	2	13	2	13	1	1	BGI_novel_T013095,BGI_novel_T013097	NM_001108203_dup1,BGI_novel_T013096,BGI_novel_T013098
316290	OGFRL1	opioid growth factor receptor like 1	chr9	-	7	13	16	17	0.566626	1	BGI_novel_T013150	NM_001025708_dup1
316328	KANSL3	KAT8 regulatory NSL complex subunit 3	chr9	-	54	6	31	3	1	1	BGI_novel_T013194	BGI_novel_T013193
316344	REV1*	REV1 DNA directed polymerase	chr9	-	18	5	18	8	0.773243	1	BGI_novel_T013225,NM_001108213_dup1,BGI_novel_T013228	BGI_novel_T013227,BGI_novel_T013226
316344	REV1*	REV1 DNA directed polymerase	chr9	-	78	9	88	6	0.88273	1	BGI_novel_T013226,NM_001108213_dup1,BGI_novel_T013228	BGI_novel_T013227,BGI_novel_T013225
316426	SPATS2L	spermatogenesis associated serine rich 2 like	chr9	+	44	25	28	26	0.451456	1	BGI_novel_T013289,BGI_novel_T013293,NM_001014102_dup1,BGI_novel_T013291	BGI_novel_T013292,BGI_novel_T013294,BGI_novel_T013290,BGI_novel_T013288
316575	TRIP12*	thyroid hormone receptor interactor 12	chr9	-	104	10	78	13	0.590028	1	BGI_novel_T013485,NM_001031659_dup1,BGI_novel_T013483,BGI_novel_T013484	BGI_novel_T013486
316575	TRIP12*	thyroid hormone receptor interactor 12	chr9	-	88	33	90	31	1	1	BGI_novel_T013485,NM_001031659_dup1,BGI_novel_T013484	BGI_novel_T013486,BGI_novel_T013483,BGI_novel_T013487
316628	ASB1	ankyrin repeat and SOCS box containing 1	chr9	+	31	36	42	44	1	1	BGI_novel_T013516	NM_001108232_dup1
316916	CLPTM1L	CLPTM1 like	chr1	-	122	56	123	48	1	1	NM_001108240_dup1	BGI_novel_T000114
317183	PCDH19	protocadherin 19	chrX	-	33	12	19	21	0.0528485	1	NM_001169129_dup1	BGI_novel_T013950
317203	RPS6KA6	ribosomal protein S6 kinase A6	chrX	-	27	4	20	6	0.59414	1	NM_001191721_dup1,BGI_novel_T013933	BGI_novel_T013934,BGI_novel_T013932
317256	TAF1	TATA-box binding protein associated factor 1	chrX	+	20	6	26	1	0.0945428	1	NM_001191723_dup1,BGI_novel_T013883	BGI_novel_T013884
317260	ZMYM3	zinc finger MYM-type containing 3	chrX	-	10	7	15	6	0.632228	1	NM_001040155_dup1	BGI_novel_T013877,BGI_novel_T013880,BGI_novel_T013878,BGI_novel_T013879,BGI_novel_T013881,BGI_novel_T013882
317346	BCOR	BCL6 corepressor	chrX	+	6	8	5	12	0.732024	1	NM_001191586_dup1	BGI_novel_T013663,BGI_novel_T013662
317420	WNK3	WNK lysine deficient protein kinase 3	chrX	+	24	1	23	3	0.797987	1	BGI_novel_T013714,BGI_novel_T013719,BGI_novel_T013716,BGI_novel_T013717,BGI_novel_T013713,BGI_novel_T013715,BGI_novel_T013718	NM_001163607_dup1
317435	SHROOM2	shroom family member 2	chrX	-	23	59	21	60	1	1	BGI_novel_T013764	BGI_novel_T013765
338474	TMEM132A	transmembrane protein 132A	chr1	-	334	146	364	185	1	1	BGI_novel_T001414	BGI_novel_T001413
353256	GTF2I	general transcription factor IIi	chr12	+	46	5	25	3	1	1	BGI_novel_T003347	BGI_novel_T003350
360302	PTPRK*	protein tyrosine phosphatase receptor type K	chr1	-	26	2	33	6	0.715996	1	BGI_novel_T000059,BGI_novel_T000054,BGI_novel_T000057,BGI_novel_T000060,BGI_novel_T000056,NM_001029902_dup1,BGI_novel_T000058,BGI_novel_T000053	BGI_novel_T000055
360302	PTPRK*	protein tyrosine phosphatase receptor type K	chr1	-	83	2	61	1	1	1	BGI_novel_T000059	BGI_novel_T000057
360461	CEP20*	centrosomal protein 20	chr10	+	60	38	63	27	0.570705	1	NM_001108261_dup1	BGI_novel_T001667
360461	CEP20*	centrosomal protein 20	chr10	+	2	9	0	7	0.4696	1	NM_001108261_dup1	BGI_novel_T001667
360466	ZC3H7A	zinc finger CCCH-type containing 7A	chr10	+	84	0	46	2	0.193994	1	BGI_novel_T001708	NM_001108262_dup1,BGI_novel_T001707
360467	TVP23A	trans-golgi network vesicle protein 23 homolog A	chr10	+	21	46	21	69	0.687545	1	BGI_novel_T001715,BGI_novel_T001714	NM_001108263_dup1,BGI_novel_T001713,BGI_novel_T001712
360477	GLYR1	glyoxylate reductase 1 homolog	chr10	+	67	120	87	125	0.997687	1	NM_001007800_dup1	BGI_novel_T001734
360491	TRAF7*	TNF receptor associated factor 7	chr10	-	2	0	1	1	0.46099	1	BGI_novel_T001790,BGI_novel_T001791	NM_001127548_dup1
360491	TRAF7*	TNF receptor associated factor 7	chr10	-	58	9	52	13	0.78828	1	BGI_novel_T001790,NM_001127548_dup1	BGI_novel_T001791
360491	TRAF7*	TNF receptor associated factor 7	chr10	-	42	19	35	19	1	1	BGI_novel_T001790	NM_001127548_dup1
360515	CLINT1	clathrin interactor 1	chr10	+	16	50	24	45	0.594595	1	BGI_novel_T001904,BGI_novel_T001902	BGI_novel_T001903,BGI_novel_T001905
360550	PHF23	PHD finger protein 23	chr10	+	140	9	162	3	0.284495	1	BGI_novel_T002140	NM_001004272_dup1
360618	ORMDL3	ORMDL sphingolipid biosynthesis regulator 3	chr10	-	162	123	210	142	1	1	BGI_novel_T002418	BGI_novel_T002419
360635	ETV4	ETS variant transcription factor 4	chr10	-	59	6	24	8	0.178015	1	BGI_novel_T002473,NM_001108299_dup1	BGI_novel_T002474,BGI_novel_T002475
360643	CDC27	cell division cycle 27	chr10	-	40	32	36	24	1	1	BGI_novel_T002519	NM_001024793_dup1
360667	MFSD11	major facilitator superfamily domain containing 11	chr10	+	9	1	10	1	1	1	NM_001108308_dup1	BGI_novel_T002645,BGI_novel_T002644
360702	TTC3*	tetratricopeptide repeat domain 3	chr11	+	17	9	35	3	0.0361321	0.888379	BGI_novel_T002824,BGI_novel_T002822	BGI_novel_T002823
360702	TTC3*	tetratricopeptide repeat domain 3	chr11	+	612	171	609	198	1	1	BGI_novel_T002824,NM_001108315_dup1,BGI_novel_T002821,BGI_novel_T002825,BGI_novel_T002822	BGI_novel_T002823
360738	TANGO2	transport and golgi organization 2 homolog	chr11	+	225	15	262	11	0.592027	1	BGI_novel_T003076,BGI_novel_T003071,BGI_novel_T003072,BGI_novel_T003075	BGI_novel_T003073,BGI_novel_T003074,BGI_novel_T003070
360773	SUN1	Sad1 and UNC84 domain containing 1	chr12	-	17	10	25	11	0.917723	1	BGI_novel_T003269,BGI_novel_T003270,BGI_novel_T003272,BGI_novel_T003262,NM_001007147_dup1,BGI_novel_T003268	BGI_novel_T003267,BGI_novel_T003261,BGI_novel_T003266,BGI_novel_T003271,BGI_novel_T003263,BGI_novel_T003265,BGI_novel_T003264
360797	RABGEF1	RAB guanine nucleotide exchange factor 1	chr12	-	9	19	4	31	0.141012	1	BGI_novel_T003364	BGI_novel_T003365,NM_001108333_dup1
360801	NCOR2*	nuclear receptor corepressor 2	chr12	+	39	14	41	11	0.989062	1	BGI_novel_T003409,BGI_novel_T003400,BGI_novel_T003399,BGI_novel_T003407,BGI_novel_T003404,BGI_novel_T003401,BGI_novel_T003403,BGI_novel_T003406	BGI_novel_T003405,BGI_novel_T003402,BGI_novel_T003408
360801	NCOR2*	nuclear receptor corepressor 2	chr12	+	34	34	19	32	0.409495	1	BGI_novel_T003409,BGI_novel_T003405,BGI_novel_T003399,BGI_novel_T003407,BGI_novel_T003402,BGI_novel_T003403,BGI_novel_T003410	BGI_novel_T003400,BGI_novel_T003404,NM_001108334_dup1,BGI_novel_T003401,BGI_novel_T003408,BGI_novel_T003406
360801	NCOR2*	nuclear receptor corepressor 2	chr12	+	77	11	48	7	1	1	BGI_novel_T003409,BGI_novel_T003400,BGI_novel_T003405,BGI_novel_T003399,BGI_novel_T003407,BGI_novel_T003404,NM_001108334_dup1,BGI_novel_T003401,BGI_novel_T003402,BGI_novel_T003408,BGI_novel_T003403,BGI_novel_T003406	BGI_novel_T003410
360801	NCOR2*	nuclear receptor corepressor 2	chr12	+	18	28	15	28	1	1	BGI_novel_T003405,BGI_novel_T003399,NM_001108334_dup1,BGI_novel_T003402,BGI_novel_T003408,BGI_novel_T003403,BGI_novel_T003410,BGI_novel_T003406	BGI_novel_T003409,BGI_novel_T003400,BGI_novel_T003407,BGI_novel_T003404,BGI_novel_T003401
360815	DDX54	DEAD-box helicase 54	chr12	-	60	14	51	11	1	1	BGI_novel_T003491	NM_001191548_dup1,BGI_novel_T003492
360818	FBXO21	F-box protein 21	chr12	-	53	95	45	110	0.79097	1	BGI_novel_T003504	NM_001108338_dup1
360845	ZC3H11A	zinc finger CCCH-type containing 11A	chr13	+	84	13	102	11	1	1	BGI_novel_T003682,BGI_novel_T003683,BGI_novel_T003681,NM_001047902_dup1,BGI_novel_T003679	BGI_novel_T003680
360853	UCHL5	ubiquitin C-terminal hydrolase L5	chr13	+	30	31	37	29	0.842246	1	NM_001012149_dup1,BGI_novel_T003733,BGI_novel_T003734	BGI_novel_T003732,BGI_novel_T003735
360863	SUCO	SUN domain containing ossification factor	chr13	-	13	2	32	0	0.334028	1	BGI_novel_T003801	NM_199403_dup1
360865	Prrc2c*	proline-rich coiled-coil 2C	chr13	-	1	2	1	0	0.454786	1	BGI_novel_T003809,NR_111961_dup1,BGI_novel_T003808,BGI_novel_T003810	BGI_novel_T003811
360865	Prrc2c*	proline-rich coiled-coil 2C	chr13	-	17	57	27	60	0.673862	1	BGI_novel_T003809,NR_111961_dup1,BGI_novel_T003812,BGI_novel_T003808,BGI_novel_T003810	BGI_novel_T003813,BGI_novel_T003811
360891	ENAH	ENAH actin regulator	chr13	-	851	30	757	16	0.517193	1	BGI_novel_T003938,BGI_novel_T003939	BGI_novel_T003937
360904	IDUA	alpha-L-iduronidase	chr14	-	3	30	0	24	0.581401	1	BGI_novel_T004015	BGI_novel_T004014,BGI_novel_T004016,NM_001172084_dup1
360972	THOC5	THO complex 5	chr14	+	31	2	36	0	1	1	BGI_novel_T004368	NM_001012153_dup1
361034	ARHGEF40*	Rho guanine nucleotide exchange factor 40	chr15	+	36	25	35	15	0.598117	1	BGI_novel_T004626,BGI_novel_T004628,BGI_novel_T004627	BGI_novel_T004629,BGI_novel_T004625
361034	ARHGEF40*	Rho guanine nucleotide exchange factor 40	chr15	+	107	22	59	9	0.844306	1	BGI_novel_T004625	BGI_novel_T004626,BGI_novel_T004629,NM_001271313_dup1,BGI_novel_T004627
361034	ARHGEF40*	Rho guanine nucleotide exchange factor 40	chr15	+	45	22	24	9	0.930116	1	BGI_novel_T004628	BGI_novel_T004626,BGI_novel_T004629,NM_001271313_dup1,BGI_novel_T004627
361034	ARHGEF40*	Rho guanine nucleotide exchange factor 40	chr15	+	56	2	32	1	1	1	BGI_novel_T004625	BGI_novel_T004628
361041	CARMIL3*	capping protein regulator and myosin 1 linker 3	chr15	+	42	118	35	87	1	1	BGI_novel_T004668,BGI_novel_T004669	BGI_novel_T004667,NM_001014138_dup1,BGI_novel_T004666
361041	CARMIL3*	capping protein regulator and myosin 1 linker 3	chr15	+	71	12	37	11	0.643339	1	BGI_novel_T004667,BGI_novel_T004668,BGI_novel_T004666	BGI_novel_T004669
361041	CARMIL3*	capping protein regulator and myosin 1 linker 3	chr15	+	97	38	71	31	1	1	NM_001014138_dup1,BGI_novel_T004666	BGI_novel_T004667
361063	ENTPD4	ectonucleoside triphosphate diphosphohydrolase 4	chr15	+	75	0	70	1	1	1	BGI_novel_T004791,BGI_novel_T004793,BGI_novel_T004792	NM_001108384_dup1
361073	COG3	component of oligomeric golgi complex 3	chr15	-	10	7	12	11	0.933862	1	NM_001012157_dup1	BGI_novel_T004825
361103	ZMIZ1	zinc finger MIZ-type containing 1	chr16	+	40	52	45	47	0.967631	1	NM_001108393_dup1	BGI_novel_T004941,BGI_novel_T004944,BGI_novel_T004942,BGI_novel_T004943
361120	EPS15L1	epidermal growth factor receptor pathway substrate 15 like 1	chr16	+	84	1	78	4	0.335707	1	BGI_novel_T005049	BGI_novel_T005051
361184	CARS2	cysteinyl-tRNA synthetase 2, mitochondrial	chr16	+	9	26	4	15	1	1	NM_001177684_dup1	BGI_novel_T005355,BGI_novel_T005354,BGI_novel_T005353
361190	USP19*	ubiquitin specific peptidase 19	chr8	+	64	8	43	10	0.691116	1	BGI_novel_T012792,BGI_novel_T012793,BGI_novel_T012790,BGI_novel_T012794	NM_001001516_dup1,BGI_novel_T012791
361190	USP19*	ubiquitin specific peptidase 19	chr8	+	67	25	66	11	0.212526	1	BGI_novel_T012792,BGI_novel_T012790,NM_001001516_dup1,BGI_novel_T012794	BGI_novel_T012793,BGI_novel_T012791
361212	RNF44*	ring finger protein 44	chr17	+	13	55	6	43	0.80368	1	NM_001024795_dup1	BGI_novel_T005454,BGI_novel_T005452,BGI_novel_T005451,BGI_novel_T005453
361212	RNF44*	ring finger protein 44	chr17	+	11	13	18	6	0.0925793	1	BGI_novel_T005450	NM_001024795_dup1
361212	RNF44*	ring finger protein 44	chr17	+	11	55	18	43	0.440284	1	BGI_novel_T005450	BGI_novel_T005454,BGI_novel_T005452,BGI_novel_T005451,BGI_novel_T005453
361212	RNF44*	ring finger protein 44	chr17	+	39	15	47	23	1	1	BGI_novel_T005451,BGI_novel_T005453	BGI_novel_T005454,BGI_novel_T005452,BGI_novel_T005450,NM_001024795_dup1
361381	RAD23A*	RAD23 homolog A, nucleotide excision repair protein	chr19	-	19	17	16	17	1	1	BGI_novel_T006249	BGI_novel_T006253
361381	RAD23A*	RAD23 homolog A, nucleotide excision repair protein	chr19	-	25	2	19	0	0.582208	1	NM_001013190_dup1,BGI_novel_T006252,BGI_novel_T006251,BGI_novel_T006254,BGI_novel_T006250	BGI_novel_T006253
361381	RAD23A*	RAD23 homolog A, nucleotide excision repair protein	chr19	-	59	2	81	2	1	1	BGI_novel_T006251,BGI_novel_T006253,BGI_novel_T006249	NM_001013190_dup1,BGI_novel_T006252,BGI_novel_T006254
361383	ADGRE5	adhesion G protein-coupled receptor E5	chr19	-	0	6	2	5	0.305069	1	NM_001012164_dup1	BGI_novel_T006225
361399	EDC4	enhancer of mRNA decapping 4	chr19	+	59	46	67	29	0.211672	1	NM_001033068_dup1	BGI_novel_T006334,BGI_novel_T006333
361401	PLA2G15	phospholipase A2 group XV	chr19	+	19	7	22	11	0.87248	1	NM_001004277_dup1	BGI_novel_T006340
361420	TAF1C	TATA-box binding protein associated factor, RNA polymerase I subunit C	chr19	-	18	2	21	3	0.983791	1	BGI_novel_T006423	BGI_novel_T006422,NM_001014155_dup1
361506	LENG8	leukocyte receptor cluster member 8	chr1	-	609	151	481	128	1	1	BGI_novel_T000332	BGI_novel_T000331,BGI_novel_T000333
361514	MEIS3*	Meis homeobox 3	chr1	+	16	8	17	10	1	1	BGI_novel_T000346,NM_001108472_dup1	BGI_novel_T000347
361514	MEIS3*	Meis homeobox 3	chr1	+	17	44	5	49	0.0769904	1	BGI_novel_T000345	BGI_novel_T000346,NM_001108472_dup1,BGI_novel_T000347
361517	VASP	vasodilator stimulated phosphoprotein	chr1	-	55	5	63	7	1	1	BGI_novel_T000389,BGI_novel_T000390	NM_001108475_dup1
361522	HNRNPUL1	heterogeneous nuclear ribonucleoprotein U like 1	chr1	-	91	192	87	187	1	1	BGI_novel_T000440	NM_001108477_dup1
361541	Proser3	proline and serine rich 3	chr1	-	10	5	4	2	1	1	NM_001127579_dup1	BGI_novel_T000517,BGI_novel_T000518
361542	U2af1l4	U2 small nuclear RNA auxiliary factor 1-like 4	chr1	+	29	1	29	3	0.545236	1	BGI_novel_T000523,BGI_novel_T000524,BGI_novel_T000520,BGI_novel_T000522,NM_001008775_dup1	BGI_novel_T000521
361545	RBM42	RNA binding motif protein 42	chr1	-	23	45	18	35	1	1	NM_001014159_dup1	BGI_novel_T000527
361574	SNRNP70	small nuclear ribonucleoprotein U1 subunit 70	chr1	-	2917	224	2265	261	0.154188	1	BGI_novel_T000649	BGI_novel_T000650
361588	LRRC28	leucine rich repeat containing 28	chr1	-	28	9	13	11	0.183779	1	NM_001108486_dup1	BGI_novel_T000749
361649	ATXN2L*	ataxin 2 like	chr1	-	200	13	178	10	1	1	BGI_novel_T001067,BGI_novel_T001069,BGI_novel_T001066,BGI_novel_T001064,BGI_novel_T001061,BGI_novel_T001062,BGI_novel_T001065,BGI_novel_T001068,BGI_novel_T001063	NM_001130097_dup1
361649	ATXN2L*	ataxin 2 like	chr1	-	35	134	57	141	0.549123	1	BGI_novel_T001066,BGI_novel_T001061,BGI_novel_T001062	BGI_novel_T001067,BGI_novel_T001069,BGI_novel_T001064,NM_001130097_dup1,BGI_novel_T001065,BGI_novel_T001068,BGI_novel_T001063
361650	HIRIP3	HIRA interacting protein 3	chr1	+	4	8	20	3	0.00507435	0.361787	BGI_novel_T001086	NM_001025725_dup1
361655	TIAL1*	TIA1 cytotoxic granule associated RNA binding protein like 1	chr1	-	18	99	16	118	1	1	NM_001013193_dup1,BGI_novel_T001145	BGI_novel_T001144,BGI_novel_T001149,BGI_novel_T001147,BGI_novel_T001148,BGI_novel_T001146
361655	TIAL1*	TIA1 cytotoxic granule associated RNA binding protein like 1	chr1	-	81	7	73	3	0.503045	1	BGI_novel_T001145,BGI_novel_T001146	BGI_novel_T001144,BGI_novel_T001147,BGI_novel_T001148
361682	TSSC4	tumor suppressing subtransferable candidate 4	chr1	+	22	1	30	0	0.688964	1	NM_001013194_dup1	NM_001310046_dup1,NM_001310047_dup1
361698	POLD4	DNA polymerase delta 4, accessory subunit	chr1	+	18	2	19	0	0.30427	1	NM_001013195_dup1	BGI_novel_T001287
361717	DNAJC4	DnaJ heat shock protein family (Hsp40) member C4	chr1	-	44	21	35	20	1	1	BGI_novel_T001357,BGI_novel_T001355,BGI_novel_T001360,BGI_novel_T001356,BGI_novel_T001359	BGI_novel_T001358,BGI_novel_T001362,BGI_novel_T001361
361728	TMEM138	transmembrane protein 138	chr1	-	14	4	14	9	0.412905	1	BGI_novel_T001409	BGI_novel_T001408,BGI_novel_T001410
361753	NOC3L	NOC3 like DNA replication regulator	chr1	-	20	0	17	1	0.531789	1	NM_001108523_dup1	BGI_novel_T001521
361760	CUTC*	cutC copper transporter	chr1	+	2	1	4	3	0.933886	1	BGI_novel_T001552,BGI_novel_T001551	NM_001108525_dup1
361760	CUTC*	cutC copper transporter	chr1	+	0	1	1	0	0.396264	1	BGI_novel_T001552,BGI_novel_T001551	NM_001108525_dup1
361769	SUFU	SUFU negative regulator of hedgehog signaling	chr1	+	8	11	13	8	0.372343	1	NM_001024899_dup1	BGI_novel_T001596
361789	ATAT1	alpha tubulin acetyltransferase 1	chr20	+	6173	1	6360	0	1	1	BGI_novel_T007368	NM_212498_dup1
361801	RXRB	retinoid X receptor beta	chr20	+	37	43	45	74	0.643984	1	BGI_novel_T007384	NM_206849_dup1
361833	ANK3	ankyrin 3	chr20	+	40	205	33	206	1	1	NM_031805_dup1	BGI_novel_T007572,NM_001033984_dup1,BGI_novel_T007573
361843	AIFM2	apoptosis inducing factor mitochondria associated 2	chr20	+	8	5	12	3	0.464646	1	BGI_novel_T007624	BGI_novel_T007623
361878	TENT2	terminal nucleotidyltransferase 2	chr2	-	11	17	19	5	0.0115973	0.485799	NM_001008372_dup1	BGI_novel_T006570
361923	Rpl22l1	ribosomal protein L22 like 1	chr2	+	82	358	132	434	1	1	BGI_novel_T006773	NM_001108548_dup1
361935	SPATA5	spermatogenesis associated 5	chr2	+	1	0	8	5	0.636036	1	BGI_novel_T006826,BGI_novel_T006824	BGI_novel_T006825,BGI_novel_T006823
361944	ELF2	E74 like ETS transcription factor 2	chr2	-	3	34	6	60	1	1	NM_001033909_dup1	BGI_novel_T006847,BGI_novel_T006848,BGI_novel_T006850,NM_001012181_dup1,BGI_novel_T006849
361946	Supt20*	SPT20 SAGA complex component	chr2	+	273	9	198	15	0.147607	1	NM_001014170_dup1	BGI_novel_T006858,BGI_novel_T006859,BGI_novel_T006860,BGI_novel_T006861
361946	Supt20*	SPT20 SAGA complex component	chr2	+	12	27	7	22	0.899715	1	BGI_novel_T006861	BGI_novel_T006858,BGI_novel_T006859,BGI_novel_T006860,NM_001014170_dup1
361975	LRBA	LPS responsive beige-like anchor protein	chr2	+	3	5	5	18	0.611582	1	BGI_novel_T006947	BGI_novel_T006945
361990	Chtop	chromatin target of PRMT1	chr2	-	81	152	73	158	1	1	BGI_novel_T007067,BGI_novel_T007069	BGI_novel_T007066,BGI_novel_T007068
362078	EHMT1*	euchromatic histone lysine methyltransferase 1	chr3	-	55	68	45	58	1	1	BGI_novel_T007709,NM_001108572_dup1,BGI_novel_T007716,BGI_novel_T007710	BGI_novel_T007715,BGI_novel_T007714,BGI_novel_T007711,BGI_novel_T007717,BGI_novel_T007712,BGI_novel_T007718,BGI_novel_T007713,BGI_novel_T007708,BGI_novel_T007719
362078	EHMT1*	euchromatic histone lysine methyltransferase 1	chr3	-	9	0	14	4	0.208074	1	BGI_novel_T007711,BGI_novel_T007710	BGI_novel_T007712
362094	MRPS2*	mitochondrial ribosomal protein S2	chr3	+	13	63	16	74	1	1	BGI_novel_T007811,BGI_novel_T007809	BGI_novel_T007810,NM_001108576_dup1
362094	MRPS2*	mitochondrial ribosomal protein S2	chr3	+	71	98	83	116	1	1	BGI_novel_T007809	BGI_novel_T007811
362095	GTF3C5	general transcription factor IIIC subunit 5	chr3	-	41	15	44	10	0.669778	1	NM_001079941_dup1	BGI_novel_T007815
362133	LYPD6B	LY6/PLAUR domain containing 6B	chr3	+	9	1	21	12	0.175051	1	BGI_novel_T008021,BGI_novel_T008020	BGI_novel_T008022,BGI_novel_T008019
362137	WDSUB1	WD repeat, sterile alpha motif and U-box domain containing 1	chr3	-	6	8	0	8	0.0469221	0.993496	NM_001014179_dup1	BGI_novel_T008048
362152	Hnrnpa3	heterogeneous nuclear ribonucleoprotein A3	chr3	+	9016	6	10097	7	1	1	NM_001111294_dup1,BGI_novel_T008140	NM_198132_dup1
362160	Celf1*	CUGBP, Elav-like family member 1	chr3	+	2340	56	2374	87	0.194315	1	BGI_novel_T008210,BGI_novel_T008213	BGI_novel_T008212,BGI_novel_T008209
362160	Celf1*	CUGBP, Elav-like family member 1	chr3	+	113	24	106	17	1	1	NM_001025421_dup1,BGI_novel_T008209,BGI_novel_T008211	BGI_novel_T008210
362170	API5	apoptosis inhibitor 5	chr3	-	27	80	39	60	0.163864	1	BGI_novel_T008253	NM_001127379_dup1
362257	RALGAPB	Ral GTPase activating protein non-catalytic subunit beta	chr3	+	58	28	36	24	0.766201	1	BGI_novel_T008660	BGI_novel_T008661,BGI_novel_T008662
362258	ACTR5	actin related protein 5	chr3	+	17	4	36	3	0.493123	1	BGI_novel_T008665	NM_001108600_dup1
362263	Ptprt*	protein tyrosine phosphatase, receptor type, T	chr3	-	27	18	38	15	0.499493	1	BGI_novel_T008676	BGI_novel_T008680
362263	Ptprt*	protein tyrosine phosphatase, receptor type, T	chr3	-	1	11	5	9	0.200847	1	BGI_novel_T008676,BGI_novel_T008680	BGI_novel_T008677,BGI_novel_T008679
362288	RTEL1	regulator of telomere elongation helicase 1	chr3	+	23	15	4	15	0.0151386	0.552314	BGI_novel_T008806	BGI_novel_T008804
362297	Rbm33	RNA binding motif protein 33	chr4	+	29	15	23	16	0.869362	1	NM_001191859_dup1	BGI_novel_T008836
362342	HIPK2*	homeodomain interacting protein kinase 2	chr4	-	34	13	13	18	0.0274104	0.720958	BGI_novel_T009068,NM_001108622_dup1	BGI_novel_T009069
362342	HIPK2*	homeodomain interacting protein kinase 2	chr4	-	34	4	25	4	1	1	BGI_novel_T009068,BGI_novel_T009069	NM_001108622_dup1
362416	RPUSD3	RNA pseudouridine synthase D3	chr4	-	29	2	18	0	0.771698	1	BGI_novel_T009373	NM_001108641_dup1
362427	MICAL3	microtubule associated monooxygenase, calponin and LIM domain containing 3	chr4	-	41	14	46	12	1	1	BGI_novel_T009435,BGI_novel_T009433,BGI_novel_T009440,BGI_novel_T009438,NM_001191085_dup1,BGI_novel_T009437	BGI_novel_T009432,BGI_novel_T009436,BGI_novel_T009439,BGI_novel_T009434
362437	IFFO1	intermediate filament family orphan 1	chr4	+	8	10	13	14	1	1	BGI_novel_T009493,NM_001108647_dup1	BGI_novel_T009494
362455	FAM234B	family with sequence similarity 234 member B	chr4	+	26	84	28	83	1	1	BGI_novel_T009530	NM_001108652_dup1,BGI_novel_T009529
362472	CSPP1	centrosome and spindle pole associated protein 1	chr5	-	20	7	18	6	1	1	BGI_novel_T009624,BGI_novel_T009626,BGI_novel_T009628,BGI_novel_T009625,BGI_novel_T009627	BGI_novel_T009629,NM_001191864_dup1
362485	CCNE2	cyclin E2	chr5	+	130	0	165	1	0.787078	1	BGI_novel_T009673	NM_001108656_dup1
362505	Ccl27a*	chemokine (C-C motif) ligand 27A	chr5	-	41	0	27	7	0.00454669	0.361787	NM_001108660_dup1,BGI_novel_T009768	BGI_novel_T009766
362505	Ccl27a*	chemokine (C-C motif) ligand 27A	chr5	-	446	0	366	7	0.0062639	0.376987	BGI_novel_T009767	BGI_novel_T009766
362505	Ccl27a*	chemokine (C-C motif) ligand 27A	chr5	-	448	41	356	27	1	1	BGI_novel_T009767	NM_001108660_dup1,BGI_novel_T009768
362514	TSTD2	thiosulfate sulfurtransferase like domain containing 2	chr5	-	38	6	49	2	0.245075	1	BGI_novel_T009830,NM_001108663_dup1,BGI_novel_T009833,BGI_novel_T009831	BGI_novel_T009832
362564	BEND5	BEN domain containing 5	chr5	+	35	34	36	28	0.986721	1	BGI_novel_T010078,BGI_novel_T010079,BGI_novel_T010077	NM_001108672_dup1
362590	INPP5B	inositol polyphosphate-5-phosphatase B	chr5	+	18	5	15	5	1	1	NM_001100755_dup1	BGI_novel_T010193
362609	PUM1*	pumilio RNA binding family member 1	chr5	+	47	5	45	4	1	1	BGI_novel_T010289,BGI_novel_T010284,NM_001108684_dup1	BGI_novel_T010291,BGI_novel_T010292
362609	PUM1*	pumilio RNA binding family member 1	chr5	+	25	56	26	53	1	1	NM_001108684_dup1	BGI_novel_T010289,BGI_novel_T010286,BGI_novel_T010291,BGI_novel_T010292,BGI_novel_T010285,BGI_novel_T010287,BGI_novel_T010284,BGI_novel_T010288,BGI_novel_T010290
362617	AHDC1	AT-hook DNA binding motif containing 1	chr5	+	4	42	4	57	1	1	NM_001134956_dup1	BGI_novel_T010314
362626	RSRP1*	arginine and serine rich protein 1	chr5	+	177	2	106	4	0.624815	1	BGI_novel_T010346	BGI_novel_T010348
362626	RSRP1*	arginine and serine rich protein 1	chr5	+	1134	30	920	44	0.134314	1	BGI_novel_T010346	NM_001014193_dup1
362626	RSRP1*	arginine and serine rich protein 1	chr5	+	874	30	757	44	0.230191	1	BGI_novel_T010348	NM_001014193_dup1
362630	Srsf10*	serine and arginine rich splicing factor 10	chr5	+	72	23	67	26	1	1	BGI_novel_T010365,BGI_novel_T010359,BGI_novel_T010367,BGI_novel_T010362,BGI_novel_T010366	BGI_novel_T010363,BGI_novel_T010364,BGI_novel_T010361,BGI_novel_T010360
362630	Srsf10*	serine and arginine rich splicing factor 10	chr5	+	2008	27	1823	24	1	1	BGI_novel_T010359,BGI_novel_T010367,BGI_novel_T010366	BGI_novel_T010365,BGI_novel_T010362
362636	USP48*	ubiquitin specific peptidase 48	chr5	+	37	24	37	27	1	1	BGI_novel_T010401,BGI_novel_T010399	BGI_novel_T010402,BGI_novel_T010403,BGI_novel_T010400
362636	USP48*	ubiquitin specific peptidase 48	chr5	+	27	21	25	24	0.992376	1	BGI_novel_T010402,BGI_novel_T010403,BGI_novel_T010399,NM_198785_dup1	BGI_novel_T010401,BGI_novel_T010400
362645	ATP13A2*	ATPase cation transporting 13A2	chr5	+	76	157	67	148	1	1	BGI_novel_T010445	BGI_novel_T010446,BGI_novel_T010444
362645	ATP13A2*	ATPase cation transporting 13A2	chr5	+	157	1	148	0	1	1	BGI_novel_T010446,BGI_novel_T010444	NM_001173432_dup1
362645	ATP13A2*	ATPase cation transporting 13A2	chr5	+	76	1	67	0	1	1	BGI_novel_T010445	NM_001173432_dup1
362665	CAMTA1	calmodulin binding transcription activator 1	chr5	-	317	61	290	51	1	1	BGI_novel_T010537,NM_001195559_dup1	BGI_novel_T010536
362668	ZBTB48	zinc finger and BTB domain containing 48	chr5	-	10	8	11	8	1	1	BGI_novel_T010538	NM_001013216_dup1
362700	SPAST	spastin	chr6	-	42	59	54	57	0.772873	1	BGI_novel_T010684	BGI_novel_T010683
362715	DTNB	dystrobrevin beta	chr6	+	21	10	30	5	0.436194	1	NM_001012191_dup1	BGI_novel_T010735,BGI_novel_T010733,BGI_novel_T010734
362739	PPP2R3C	protein phosphatase 2 regulatory subunit B''gamma	chr6	-	642	1	747	0	1	1	BGI_novel_T010888,BGI_novel_T010886	BGI_novel_T010887
362740	MBIP	MAP3K12 binding inhibitory protein 1	chr6	-	6	2	12	4	1	1	BGI_novel_T010896	NM_001108712_dup1
362762	DCAF4	DDB1 and CUL4 associated factor 4	chr6	+	13	26	3	29	0.0543767	1	BGI_novel_T011030	NM_001108716_dup1
362766	ALKBH1	alkB homolog 1, histone H2A dioxygenase	chr6	-	14	14	16	11	0.771527	1	BGI_novel_T011081	NM_001108718_dup1
362789	ZFYVE21	zinc finger FYVE-type containing 21	chr6	+	23	10	22	13	0.888357	1	BGI_novel_T011193,NM_001108725_dup1,BGI_novel_T011191	BGI_novel_T011192
362814	RNF41	ring finger protein 41	chr7	+	128	16	156	13	1	1	BGI_novel_T011256,BGI_novel_T011255,BGI_novel_T011254	NM_001012195_dup1
362828	SPPL2B	signal peptide peptidase like 2B	chr7	-	39	35	31	36	0.874329	1	BGI_novel_T011310,BGI_novel_T011311	NM_001014200_dup1,BGI_novel_T011309
362838	PWWP3A	PWWP domain containing 3A, DNA repair factor	chr7	-	5	27	4	9	0.496088	1	BGI_novel_T011359	NM_001108736_dup1,BGI_novel_T011361,BGI_novel_T011360
362876	PPFIA2*	PTPRF interacting protein alpha 2	chr7	+	27	24	27	18	0.846389	1	BGI_novel_T011499,BGI_novel_T011500,BGI_novel_T011498,BGI_novel_T011501	NM_001108745_dup1
362876	PPFIA2*	PTPRF interacting protein alpha 2	chr7	+	60	35	69	55	0.71519	1	BGI_novel_T011499,NM_001108745_dup1	BGI_novel_T011500,BGI_novel_T011498,BGI_novel_T011501
362892	MBD6	methyl-CpG binding domain protein 6	chr7	-	10	25	1	10	0.320628	1	BGI_novel_T011586	NM_001170566_dup1,BGI_novel_T011587
362894	R3HDM2	R3H domain containing 2	chr7	+	5	3	7	4	1	1	BGI_novel_T011596	BGI_novel_T011594
362906	NUDCD1	NudC domain containing 1	chr7	-	3	9	3	5	0.762637	1	NM_001130561_dup1	BGI_novel_T011653
362938	SCRIB	scribble planar cell polarity protein	chr7	-	57	19	45	19	1	1	NM_001191879_dup1	BGI_novel_T011750,BGI_novel_T011752,BGI_novel_T011753,BGI_novel_T011751
362943	ADCK5	aarF domain containing kinase 5	chr7	+	13	15	22	14	0.457857	1	NM_001135798_dup1	BGI_novel_T011772
362950	RBFOX2	RNA binding fox-1 homolog 2	chr7	-	6	263	2	244	1	1	NM_001079895_dup1	BGI_novel_T011793,BGI_novel_T011790,BGI_novel_T011788,BGI_novel_T011794,BGI_novel_T011787,BGI_novel_T011792,BGI_novel_T011785,BGI_novel_T011791,BGI_novel_T011789,BGI_novel_T011786
362956	TRIOBP	TRIO and F-actin binding protein	chr7	+	22	34	10	32	0.279901	1	BGI_novel_T011819,BGI_novel_T011820	BGI_novel_T011818,BGI_novel_T011817,NM_001013220_dup1,BGI_novel_T011816
362981	HDAC10	histone deacetylase 10	chr7	-	31	7	42	3	0.247402	1	BGI_novel_T011919,BGI_novel_T011917,BGI_novel_T011918	NM_001035000_dup1
362987	RABL2A	RAB, member of RAS oncogene family like 2A	chr7	-	39	0	37	1	1	1	BGI_novel_T011945,BGI_novel_T011946	NM_001013221_dup1
363000	PRPF40B	pre-mRNA processing factor 40 homolog B	chr7	+	22	36	18	38	0.945918	1	BGI_novel_T012032,BGI_novel_T012029	BGI_novel_T012031,BGI_novel_T012030,NM_001134583_dup1
363005	PCBP2*	poly(rC) binding protein 2	chr7	+	21	2	12	1	1	1	BGI_novel_T012085,BGI_novel_T012090,BGI_novel_T012089	NM_001013223_dup1,BGI_novel_T012086,BGI_novel_T012088,BGI_novel_T012087
363005	PCBP2*	poly(rC) binding protein 2	chr7	+	139	165	135	134	1	1	NM_001013223_dup1,BGI_novel_T012085,BGI_novel_T012086,BGI_novel_T012088,BGI_novel_T012087,BGI_novel_T012090	BGI_novel_T012089
363018	CEP295	centrosomal protein 295	chr8	-	13	1	6	0	1	1	BGI_novel_T012151	NM_001271048_dup1
363070	FAM219B	family with sequence similarity 219 member B	chr8	+	27	3	34	1	0.793842	1	BGI_novel_T012417	BGI_novel_T012416
363098	CCPG1*	cell cycle progression 1	chr8	+	77	3	83	1	1	1	BGI_novel_T012562,NM_001108770_dup1,BGI_novel_T012561,BGI_novel_T012563	BGI_novel_T012564
363098	CCPG1*	cell cycle progression 1	chr8	+	1	1	1	0	0.618762	1	BGI_novel_T012562,NM_001108770_dup1,BGI_novel_T012561,BGI_novel_T012563	BGI_novel_T012564
363113	Syncrip	synaptotagmin binding, cytoplasmic RNA interacting protein	chr8	-	146	14	194	24	1	1	BGI_novel_T012637,BGI_novel_T012636	BGI_novel_T012638
363115	SLC9A9	solute carrier family 9 member A9	chr8	+	4	3	3	1	0.731145	1	BGI_novel_T012656	NM_001271438_dup1
363169	TCAIM	T cell activation inhibitor, mitochondrial	chr8	+	7	8	11	16	1	1	NM_001110838_dup1,BGI_novel_T012931	BGI_novel_T012930
363185	FOXP4	forkhead box P4	chr9	+	33	26	49	20	0.245248	1	BGI_novel_T013051	BGI_novel_T013050
363187	MRPS10	mitochondrial ribosomal protein S10	chr9	-	11	2	16	8	0.40837	1	BGI_novel_T013068	BGI_novel_T013069
363198	CENPQ	centromere protein Q	chr9	+	5	1	5	0	0.643202	1	BGI_novel_T013129	NM_001014215_dup1
363254	ATG9A	autophagy related 9A	chr9	-	14	12	33	31	1	1	BGI_novel_T013415	BGI_novel_T013414
363266	AGFG1	ArfGAP with FG repeats 1	chr9	+	53	22	59	30	1	1	NM_001135596_dup1,BGI_novel_T013475	BGI_novel_T013477,BGI_novel_T013476
363284	UBE2F	ubiquitin conjugating enzyme E2 F (putative)	chr9	+	21	2	33	10	0.333112	1	BGI_novel_T013510	BGI_novel_T013511
363445	USP9X	ubiquitin specific peptidase 9 X-linked	chrX	-	114	56	92	51	1	1	BGI_novel_T013654,BGI_novel_T013648,BGI_novel_T013656,BGI_novel_T013652,BGI_novel_T013651	BGI_novel_T013653,BGI_novel_T013650,NM_001135923_dup1,BGI_novel_T013649,NM_001135893_dup1,BGI_novel_T013655
363452	Otud5*	OTU domain containing 5	chrX	-	32	104	32	82	1	1	BGI_novel_T013682,BGI_novel_T013683	BGI_novel_T013684
363452	Otud5*	OTU domain containing 5	chrX	-	0	1	2	3	0.648372	1	BGI_novel_T013682,BGI_novel_T013683	BGI_novel_T013684
363455	CHRDL1	chordin like 1	chrX	-	11	22	26	37	0.791638	1	BGI_novel_T014031	BGI_novel_T014032,NM_199502_dup1
363599	TNIP1	TNFAIP3 interacting protein 1	chr10	-	23	17	20	3	0.0357526	0.888379	NM_001108826_dup1,BGI_novel_T001978	BGI_novel_T001980,BGI_novel_T001979
363646	ERAL1	Era like 12S mitochondrial rRNA chaperone 1	chr10	+	58	0	48	1	1	1	BGI_novel_T002238	NM_001013229_dup1
363783	ZDHHC23	zinc finger DHHC-type palmitoyltransferase 23	chr11	+	23	8	30	8	0.925901	1	BGI_novel_T002898,NM_213627_dup1	BGI_novel_T002899,BGI_novel_T002897
364033	VAMP4	vesicle associated membrane protein 4	chr13	+	929	5	783	9	0.373009	1	BGI_novel_T003805	BGI_novel_T003807,BGI_novel_T003806
364535	TMEM161A	transmembrane protein 161A	chr16	-	2	16	2	10	1	1	BGI_novel_T005105	BGI_novel_T005106,NM_001108874_dup1
364788	Arl5b	ADP-ribosylation factor like GTPase 5B	chr17	+	13	3	21	3	0.864353	1	BGI_novel_T005695,NM_001015031_dup1	BGI_novel_T005696
364900	CTIF*	cap binding complex dependent translation initiation factor	chr18	-	5	12	7	20	1	1	BGI_novel_T006069,BGI_novel_T006072	BGI_novel_T006070,BGI_novel_T006073
364900	CTIF*	cap binding complex dependent translation initiation factor	chr18	-	21	20	18	20	1	1	BGI_novel_T006069	BGI_novel_T006070
365252	ZDHHC13	zinc finger DHHC-type palmitoyltransferase 13	chr1	+	26	5	23	3	0.989414	1	NM_001039037_dup1,BGI_novel_T000686,BGI_novel_T000685	BGI_novel_T000688,BGI_novel_T000687
365352	MICAL2	microtubule associated monooxygenase, calponin and LIM domain containing 2	chr1	+	7	18	7	16	1	1	BGI_novel_T000972,BGI_novel_T000967	BGI_novel_T000968,BGI_novel_T000970
365380	JAKMIP3	Janus kinase and microtubule interacting protein 3	chr1	+	6	7	6	6	1	1	NM_001163277_dup1	BGI_novel_T001194
365389	LRRC56	leucine rich repeat containing 56	chr1	+	12	2	6	3	0.447159	1	BGI_novel_T001219	NM_001024902_dup1,BGI_novel_T001218,BGI_novel_T001220
365465	CWF19L1*	CWF19 like cell cycle control factor 1	chr1	-	38	6	35	8	0.940092	1	NM_001108928_dup1,BGI_novel_T001559	BGI_novel_T001560
365465	CWF19L1*	CWF19 like cell cycle control factor 1	chr1	-	0	1	3	0	0.214048	1	NM_001108928_dup1	BGI_novel_T001560
365601	Atg5	autophagy related 5	chr20	+	52	1	52	0	1	1	BGI_novel_T007688	NM_001014250_dup1
365842	CLK2*	CDC like kinase 2	chr2	+	16	25	20	9	0.0423993	0.978584	BGI_novel_T006996	BGI_novel_T006995
365842	CLK2*	CDC like kinase 2	chr2	+	41	2	30	7	0.209393	1	BGI_novel_T006994,BGI_novel_T006997,NM_001014254_dup1	BGI_novel_T006995,BGI_novel_T006996
365865	PIP5K1A	phosphatidylinositol-4-phosphate 5-kinase type 1 alpha	chr2	-	8	2	9	13	0.0815493	1	BGI_novel_T007095	BGI_novel_T007094
365895	HIPK1	homeodomain interacting protein kinase 1	chr2	-	82	3	65	0	0.638816	1	BGI_novel_T007155,NM_001100986_dup1,BGI_novel_T007154	BGI_novel_T007156
365962	SLC44A5	solute carrier family 44 member 5	chr2	+	286	2	188	3	0.59215	1	BGI_novel_T007338,BGI_novel_T007340	BGI_novel_T007342,BGI_novel_T007337,BGI_novel_T007339,BGI_novel_T007341
366001	ARRDC1	arrestin domain containing 1	chr3	-	38	5	36	0	0.212805	1	BGI_novel_T007721,NM_001100770_dup1	BGI_novel_T007720
366013	COQ4	coenzyme Q4	chr3	+	341	0	316	1	0.912166	1	BGI_novel_T007843	BGI_novel_T007844
366381	CDC26	cell division cycle 26	chr5	-	62	2	51	0	0.331372	1	NM_001013240_dup1	NM_001267054_dup1
366508	PIK3CD	phosphatidylinositol-4,5-bisphosphate 3-kinase catalytic subunit delta	chr5	-	6	48	18	13	5.65837e-05	0.0319981	BGI_novel_T010518	BGI_novel_T010519,BGI_novel_T010517
367034	ZNF266	zinc finger protein 266	chr8	-	116	13	81	13	0.999994	1	NM_001135018_dup1,BGI_novel_T012178	BGI_novel_T012177
367235	FAM135A	family with sequence similarity 135 member A	chr9	-	144	13	158	14	1	1	BGI_novel_T013154,BGI_novel_T013152	BGI_novel_T013155,BGI_novel_T013153,BGI_novel_T013156
367242	RAB23	RAB23, member RAS oncogene family	chr9	-	54	1	30	5	0.21683	1	BGI_novel_T013176,BGI_novel_T013175,BGI_novel_T013177	NM_001109005_dup1
367562	GAA	glucosidase alpha, acid	chr10	+	111	0	90	1	1	1	BGI_novel_T002673,BGI_novel_T002674	NM_199118_dup1
368062	ANKIB1*	ankyrin repeat and IBR domain containing 1	chr4	+	68	0	62	1	1	1	BGI_novel_T008938,NM_001134781_dup1	BGI_novel_T008939
368062	ANKIB1*	ankyrin repeat and IBR domain containing 1	chr4	+	11	11	17	10	0.592865	1	BGI_novel_T008938,BGI_novel_T008939	NM_001134781_dup1
404781	IQSEC3*	IQ motif and Sec7 domain ArfGEF 3	chr4	-	10	13	14	8	0.327483	1	BGI_novel_T009450,BGI_novel_T009446,BGI_novel_T009448,BGI_novel_T009443,BGI_novel_T009449,BGI_novel_T009451	BGI_novel_T009447,BGI_novel_T009452,BGI_novel_T009444,BGI_novel_T009445
404781	IQSEC3*	IQ motif and Sec7 domain ArfGEF 3	chr4	-	8	9	13	4	0.158072	1	BGI_novel_T009446,BGI_novel_T009449	BGI_novel_T009444,BGI_novel_T009445
406166	EGFL8	EGF like domain multiple 8	chr20	-	35	0	33	2	0.30004	1	NM_001165880_dup1	NM_001004070_dup1
407765	ST6GALNAC6	ST6 N-acetylgalactosaminide alpha-2,6-sialyltransferase 6	chr3	+	72	4	62	18	0.0242476	0.683135	BGI_novel_T007918,BGI_novel_T007915,BGI_novel_T007917	BGI_novel_T007916
444982	EML5	EMAP like 5	chr6	-	3	4	3	2	0.731587	1	NM_001003402_dup1	BGI_novel_T011096
445442	THBS1	thrombospondin 1	chr3	+	11	6	6	4	1	1	BGI_novel_T008318	BGI_novel_T008317
445541	REPIN1*	replication initiator 1	chr4	+	12	5	9	15	0.0849788	1	BGI_novel_T009124	BGI_novel_T009125
445541	REPIN1*	replication initiator 1	chr4	+	6	4	4	7	0.446237	1	BGI_novel_T009123	BGI_novel_T009124
474147	MIB2	mindbomb E3 ubiquitin protein ligase 2	chr5	-	19	15	30	17	0.799911	1	BGI_novel_T010574,BGI_novel_T010578	NM_001005901_dup1,BGI_novel_T010580
494340	Zfp868	zinc finger protein 868	chr16	+	19	0	20	2	0.28728	1	BGI_novel_T005122	BGI_novel_T005126,BGI_novel_T005125,BGI_novel_T005124,NM_001009538_dup1
494342	B4GALT3	beta-1,4-galactosyltransferase 3	chr13	+	56	7	86	11	1	1	BGI_novel_T003860	NM_001009539_dup1
497897	ZFP2	ZFP2 zinc finger protein	chr10	-	8	12	18	3	0.00754248	0.39428	BGI_novel_T001945	BGI_novel_T001944
497923	ZNF286A	zinc finger protein 286A	chr10	-	18	3	25	1	0.512677	1	NM_001191921_dup1	BGI_novel_T002080
497940	2810408A11Rik	RIKEN cDNA 2810408A11 gene	chr10	-	65	22	46	17	1	1	BGI_novel_T002132,BGI_novel_T002133	BGI_novel_T002131
497991	MED1	mediator complex subunit 1	chr10	-	2544	13	2766	19	0.930216	1	BGI_novel_T002411	BGI_novel_T002410
498011	MRC2	mannose receptor C type 2	chr10	+	2	2	0	4	0.207683	1	BGI_novel_T002525	BGI_novel_T002524
498272	UAP1	UDP-N-acetylglucosamine pyrophosphorylase 1	chr13	-	5	2	2	1	1	1	BGI_novel_T003851	NM_001191930_dup1
498549	AKAP11	A-kinase anchoring protein 11	chr15	-	98	65	84	66	1	1	NM_012773_dup1,BGI_novel_T004829	BGI_novel_T004830
498945	ZFP90	ZFP90 zinc finger protein	chr19	+	15	11	17	5	0.283229	1	BGI_novel_T006352	NM_001025765_dup1,BGI_novel_T006353
498951	IL34	interleukin 34	chr19	+	7	0	10	2	0.47824	1	BGI_novel_T006368	NM_001025766_dup1
498972	CPNE2	copine 2	chr19	-	132	2	70	2	1	1	BGI_novel_T006159,BGI_novel_T006160	BGI_novel_T006158,BGI_novel_T006157
499076	PPP1R12C	protein phosphatase 1 regulatory subunit 12C	chr1	+	14	33	12	20	0.825539	1	NM_001191946_dup1	BGI_novel_T000326
499106	RGD1560854	similar to FLJ41131 protein	chr1	+	23	0	19	2	0.273542	1	NM_001346308_dup1	BGI_novel_T000446
499390	Clasrp	CLK4-associating serine/arginine rich protein	chr1	-	101	2	86	1	1	1	BGI_novel_T000397	BGI_novel_T000396,NM_001024294_dup1
499505	MSH3	mutS homolog 3	chr2	-	4	2	8	9	0.580696	1	NM_001191957_dup1	BGI_novel_T006564
499669	CELF3*	CUGBP Elav-like family member 3	chr2	+	0	2	5	1	0.100787	1	BGI_novel_T007077,BGI_novel_T007078	NM_001109190_dup1
499669	CELF3*	CUGBP Elav-like family member 3	chr2	+	129	160	94	176	0.487333	1	BGI_novel_T007077,BGI_novel_T007078	NM_001109190_dup1
499669	CELF3*	CUGBP Elav-like family member 3	chr2	+	172	35	169	63	0.186751	1	BGI_novel_T007077,NM_001109190_dup1	BGI_novel_T007078
499891	C20orf194	chromosome 20 open reading frame 194	chr3	-	11	4	13	1	0.321233	1	BGI_novel_T008486,NM_001109206_dup1	BGI_novel_T008487,BGI_novel_T008488
499941	DBNDD2	dysbindin domain containing 2	chr3	+	13	7	7	10	0.274439	1	BGI_novel_T008689	BGI_novel_T008688
500118	FAM221A	family with sequence similarity 221 member A	chr4	+	8	10	6	2	0.254141	1	BGI_novel_T009138,NM_001025771_dup1	BGI_novel_T009139
500244	AAK1*	AP2 associated kinase 1	chr4	+	38	45	35	46	1	1	BGI_novel_T009241,NM_001173450_dup1	BGI_novel_T009242
500244	AAK1*	AP2 associated kinase 1	chr4	+	98	5	67	1	1	1	BGI_novel_T009242,NM_001173450_dup1	BGI_novel_T009241
500244	AAK1*	AP2 associated kinase 1	chr4	+	2	3	0	3	0.344922	1	BGI_novel_T009241,NM_001173450_dup1	BGI_novel_T009242
500261	MAGI1*	membrane associated guanylate kinase, WW and PDZ domain containing 1	chr4	-	42	22	26	13	1	1	BGI_novel_T009313,NM_001030045_dup1	BGI_novel_T009314,BGI_novel_T009310,BGI_novel_T009312,BGI_novel_T009311
500261	MAGI1*	membrane associated guanylate kinase, WW and PDZ domain containing 1	chr4	-	12	1	14	0	0.914525	1	BGI_novel_T009313,BGI_novel_T009309,BGI_novel_T009310,NM_001030045_dup1,BGI_novel_T009312,BGI_novel_T009311	BGI_novel_T009314,BGI_novel_T009308
500413	TRIQK	triple QxxK/R motif containing	chr5	+	45	6	45	8	1	1	NM_001171802_dup1	BGI_novel_T009693
500546	C1orf109	chromosome 1 open reading frame 109	chr5	+	5	3	8	0	0.115104	1	BGI_novel_T010201,BGI_novel_T010199	BGI_novel_T010200
500575	SZRD1	SUZ RNA binding domain containing 1	chr5	-	15	15	24	11	0.280813	1	NM_001114599_dup1	BGI_novel_T010454
500606	MORN2	MORN repeat containing 2	chr6	+	2	4	0	4	0.356102	1	NM_001126086_dup1	NM_001145449_dup1
500694	ISCA2	iron-sulfur cluster assembly 2	chr6	+	103	2	57	12	0.00121014	0.228111	BGI_novel_T011053	BGI_novel_T011054
500832	BBS10	Bardet-Biedl syndrome 10	chr7	+	4	1	2	5	0.15596	1	NM_001109286_dup1	BGI_novel_T011515
500843	C12orf66	chromosome 12 open reading frame 66	chr7	+	13	1	5	0	0.804919	1	NM_001109287_dup1	NM_001271273_dup1
500950	ZNF317*	zinc finger protein 317	chr8	+	7	21	22	23	0.116261	1	BGI_novel_T012158,BGI_novel_T012159,BGI_novel_T012157	NM_001134634_dup1
500950	ZNF317*	zinc finger protein 317	chr8	+	2	16	7	22	0.536939	1	BGI_novel_T012159	BGI_novel_T012158,NM_001134634_dup1,BGI_novel_T012157
501083	PDCD6IP	programmed cell death 6 interacting protein	chr8	-	21	82	16	51	1	1	BGI_novel_T012860	NM_001029910_dup1
501088	TBC1D5	TBC1 domain family member 5	chr9	+	34	2	41	3	1	1	BGI_novel_T012951,BGI_novel_T012948,NM_001134762_dup1,BGI_novel_T012949	BGI_novel_T012950
501194	Ppip5k2*	diphosphoinositol pentakisphosphate kinase 2	chr9	+	53	11	48	21	0.272732	1	BGI_novel_T013541,BGI_novel_T013542,BGI_novel_T013546,BGI_novel_T013543	BGI_novel_T013539,BGI_novel_T013544,BGI_novel_T013540,BGI_novel_T013545
501194	Ppip5k2*	diphosphoinositol pentakisphosphate kinase 2	chr9	+	67	11	81	26	0.383186	1	BGI_novel_T013540,BGI_novel_T013541,BGI_novel_T013545,BGI_novel_T013542,BGI_novel_T013546	BGI_novel_T013539,BGI_novel_T013544,BGI_novel_T013543
501454	OAZ2	ornithine decarboxylase antizyme 2	chr8	+	223	17	231	13	1	1	NM_001109899_dup1	NM_001301297_dup1
501664	FAM3A	FAM3 metabolism regulating signaling molecule A	chrX	+	290	8	197	9	0.793196	1	BGI_novel_T014152,BGI_novel_T014151	NM_001109324_dup1,BGI_novel_T014153
502084	RWDD4	RWD domain containing 4	chr16	-	39	0	41	3	0.768238	1	BGI_novel_T005190,NM_001034994_dup1	BGI_novel_T005191
502643	YPEL4	yippee like 4	chr3	+	14	1	16	1	1	1	BGI_novel_T008184	NM_001024369_dup1
502684	C20orf96*	chromosome 20 open reading frame 96	chr3	+	1	0	0	1	0.395504	1	NM_001025060_dup1	BGI_novel_T008579,BGI_novel_T008580
502684	C20orf96*	chromosome 20 open reading frame 96	chr3	+	3	0	2	1	0.497919	1	BGI_novel_T008579,NM_001025060_dup1	BGI_novel_T008580
503035	TMEM229B	transmembrane protein 229B	chr6	-	115	87	127	89	1	1	BGI_novel_T010995	BGI_novel_T010996
503165	ARFGAP3	ADP ribosylation factor GTPase activating protein 3	chr7	-	47	7	53	4	0.899139	1	NM_001044273_dup1	BGI_novel_T011873
619550	GPR153	G protein-coupled receptor 153	chr5	+	6	1	17	7	0.594441	1	BGI_novel_T010542	BGI_novel_T010543
679692	LPGAT1	lysophosphatidylglycerol acyltransferase 1	chr13	+	4	1	2	1	0.863012	1	BGI_novel_T003991	BGI_novel_T003990
680172	MBD2*	methyl-CpG binding domain protein 2	chr18	+	95	21	91	27	0.950752	1	BGI_novel_T006042	BGI_novel_T006040
680172	MBD2*	methyl-CpG binding domain protein 2	chr18	+	90	18	88	13	0.856738	1	BGI_novel_T006042	BGI_novel_T006041
680172	MBD2*	methyl-CpG binding domain protein 2	chr18	+	18	21	13	27	0.458856	1	BGI_novel_T006041	BGI_novel_T006040
680616	PPP1R16B	protein phosphatase 1 regulatory subunit 16B	chr3	+	44	1	46	5	0.64528	1	NM_001191072_dup1	BGI_novel_T008666,BGI_novel_T008667
684274	MTIF3	mitochondrial translational initiation factor 3	chr12	+	10	8	7	21	0.0929119	1	NM_001115041_dup1	BGI_novel_T003172
685462	EMID1	EMI domain containing 1	chr14	-	1	2	1	9	0.835132	1	BGI_novel_T004380	BGI_novel_T004381,BGI_novel_T004382
685504	CLGN	calmegin	chr19	+	11	3	7	0	0.321066	1	BGI_novel_T006218	NM_001109472_dup1,BGI_novel_T006219
685612	COL26A1	collagen type XXVI alpha 1 chain	chr12	+	4	28	2	29	0.93086	1	BGI_novel_T003312	NM_001271268_dup1
687001	HDAC9	histone deacetylase 9	chr6	-	99	25	59	6	0.270464	1	BGI_novel_T010831,BGI_novel_T010827,BGI_novel_T010829,NM_001200045_dup1,BGI_novel_T010832,BGI_novel_T010833	BGI_novel_T010830,BGI_novel_T010828
687147	RIC3	RIC3 acetylcholine receptor chaperone	chr1	-	17	12	21	15	1	1	NM_001115045_dup1	NM_001277069_dup1
688540	MAST3	microtubule associated serine/threonine kinase 3	chr16	+	44	26	49	27	1	1	NM_001134796_dup1,BGI_novel_T005086,BGI_novel_T005087	BGI_novel_T005085
689055	RAD51AP1	RAD51 associated protein 1	chr4	-	14	3	15	3	1	1	BGI_novel_T009501,BGI_novel_T009500,BGI_novel_T009502	NM_001079711_dup1
689074	CAMSAP3	calmodulin regulated spectrin associated protein family member 3	chr12	+	10	45	17	61	1	1	BGI_novel_T003126	BGI_novel_T003124,BGI_novel_T003125,NM_001144840_dup1
689574	LOC689574	hypothetical protein LOC689574	chr4	+	0	67	5	80	1	1	NM_001195503_dup1	NM_001195504_dup1
689593	DNAJB2	DnaJ heat shock protein family (Hsp40) member B2	chr9	+	20	6	23	3	0.439364	1	BGI_novel_T013425	BGI_novel_T013424
689909	CCDC62	coiled-coil domain containing 62	chr12	-	7	4	1	6	0.0795548	1	NM_001134766_dup1	BGI_novel_T003429,BGI_novel_T003428
690032	WDR4	WD repeat domain 4	chr20	-	12	9	8	5	1	1	BGI_novel_T007486	BGI_novel_T007485
690407	RAB36*	RAB36, member RAS oncogene family	chr20	-	8	9	2	5	0.661006	1	BGI_novel_T007555,BGI_novel_T007561	BGI_novel_T007560,BGI_novel_T007558,BGI_novel_T007559
690407	RAB36*	RAB36, member RAS oncogene family	chr20	-	14	11	21	8	0.397189	1	BGI_novel_T007558	BGI_novel_T007557
690516	SMURF1	SMAD specific E3 ubiquitin protein ligase 1	chr12	+	52	20	35	14	1	1	BGI_novel_T003195,BGI_novel_T003196	NM_001109598_dup1
690728	INTS13	integrator complex subunit 13	chr4	-	31	2	38	7	0.448165	1	NM_001109608_dup1,BGI_novel_T009577,BGI_novel_T009576	BGI_novel_T009578
690752	Med12l	mediator complex subunit 12-like	chr2	+	2	2	17	4	0.360514	1	BGI_novel_T006879	BGI_novel_T006878
690848	UQCR11	ubiquinol-cytochrome c reductase, complex III subunit XI	chr7	+	448	15	462	28	1	1	NM_001126097_dup1	NM_001287109_dup1
690895	ZNF426	zinc finger protein 426	chr8	-	15	12	11	14	0.656244	1	BGI_novel_T012173,BGI_novel_T012171,BGI_novel_T012167,BGI_novel_T012166,BGI_novel_T012170	BGI_novel_T012172,BGI_novel_T012164,BGI_novel_T012174,BGI_novel_T012168,BGI_novel_T012169,BGI_novel_T012165
690899	VSIR	V-set immunoregulatory receptor	chr20	+	2	2	2	0	0.371798	1	BGI_novel_T007617	NM_001044300_dup1
691024	FAM219A	family with sequence similarity 219 member A	chr5	-	96	38	100	36	1	1	BGI_novel_T009763	BGI_novel_T009762
691042	SBF2	SET binding factor 2	chr1	-	92	24	80	27	1	1	BGI_novel_T000963,BGI_novel_T000962,NM_001134970_dup1	BGI_novel_T000961
691231	GEMIN5	gem nuclear organelle associated protein 5	chr10	-	6	32	0	25	0.107466	1	NM_001172089_dup1	BGI_novel_T001997
691335	SEPTIN6	septin 6	chrX	-	0	1	2	3	0.648372	1	BGI_novel_T014080	BGI_novel_T014079
691429	SHISA7*	shisa family member 7	chr1	+	64	16	46	38	0.00448953	0.361787	BGI_novel_T000312,BGI_novel_T000315	BGI_novel_T000313,BGI_novel_T000314
691429	SHISA7*	shisa family member 7	chr1	+	1	0	6	2	0.796501	1	BGI_novel_T000313,BGI_novel_T000314,BGI_novel_T000315	BGI_novel_T000312
691429	SHISA7*	shisa family member 7	chr1	+	62	15	95	22	1	1	BGI_novel_T000315,NM_001145175_dup1	BGI_novel_T000312
691589	CHD5	chromodomain helicase DNA binding protein 5	chr5	+	93	34	79	23	1	1	BGI_novel_T010547,BGI_novel_T010546	NM_001271226_dup1
751787	FLAD1*	flavin adenine dinucleotide synthetase 1	chr2	-	229	0	195	1	0.934283	1	BGI_novel_T007016,BGI_novel_T007018	BGI_novel_T007019,BGI_novel_T007017,BGI_novel_T007015
751787	FLAD1*	flavin adenine dinucleotide synthetase 1	chr2	-	62	10	21	6	0.688272	1	BGI_novel_T007016,BGI_novel_T007019,BGI_novel_T007017,BGI_novel_T007015,NM_001110138_dup1	BGI_novel_T007018
100151767	NKAPD1	NKAP domain containing 1	chr8	-	39	27	27	20	1	1	BGI_novel_T012365	BGI_novel_T012366,BGI_novel_T012364
100174909	Smim11	small integral membrane protein 11	chr11	+	51	42	53	43	1	1	BGI_novel_T002798	BGI_novel_T002797
100190936	RNF123*	ring finger protein 123	chr8	-	28	20	27	13	0.678247	1	BGI_novel_T012777,BGI_novel_T012776	BGI_novel_T012778
100190936	RNF123*	ring finger protein 123	chr8	-	15	16	17	5	0.0810377	1	BGI_novel_T012775	BGI_novel_T012774
100192314	INAFM1	InaF motif containing 1	chr1	-	27	25	17	35	0.148071	1	BGI_novel_T000352,BGI_novel_T000350	BGI_novel_T000353,BGI_novel_T000351
100216475	HEXD	hexosaminidase D	chr10	+	98	0	60	2	0.289303	1	BGI_novel_T002726	BGI_novel_T002725,NM_001142562_dup1
100233177	Zfp949	zinc finger protein 949	chr8	+	7	1	4	8	0.037057	0.891734	BGI_novel_T012643	BGI_novel_T012644
100270678	SPNS2*	sphingolipid transporter 2	chr10	-	94	1	122	2	0.977971	1	BGI_novel_T002176	BGI_novel_T002177
100270678	SPNS2*	sphingolipid transporter 2	chr10	-	14	12	16	13	1	1	NM_001144991_dup1	BGI_novel_T002177
100270678	SPNS2*	sphingolipid transporter 2	chr10	-	1	14	0	12	1	1	NM_001144991_dup1	BGI_novel_T002178
100270678	SPNS2*	sphingolipid transporter 2	chr10	-	23	12	26	13	1	1	BGI_novel_T002178	BGI_novel_T002177
100302453	METTL9*	methyltransferase like 9	chr1	+	237	51	245	95	0.119298	1	NM_001163164_dup1	BGI_novel_T001035
100302453	METTL9*	methyltransferase like 9	chr1	+	5	2	8	1	0.600369	1	NM_001163164_dup1	BGI_novel_T001035
100322884	NEMF*	nuclear export mediator factor	chr6	-	49	2	35	2	1	1	BGI_novel_T010919,NM_001170586_dup1	BGI_novel_T010918
100322884	NEMF*	nuclear export mediator factor	chr6	-	33	1	18	0	1	1	BGI_novel_T010919,BGI_novel_T010918	NM_001170586_dup1
100360427	E2F4	E2F transcription factor 4	chr19	+	51	5	67	7	1	1	NM_001271345_dup1	BGI_novel_T006315
100361138	DGKQ	diacylglycerol kinase theta	chr14	+	6	0	3	2	0.179095	1	NM_001198804_dup1	BGI_novel_T004017
100361323	ASTN2	astrotactin 2	chr5	-	22	6	13	7	0.532712	1	NM_001271363_dup1,BGI_novel_T009908	BGI_novel_T009907,BGI_novel_T009905,BGI_novel_T009906
100362554	OTULIN	OTU deubiquitinase with linear linkage specificity	chr2	-	15	8	30	4	0.121116	1	NM_001302889_dup1	BGI_novel_T006726
100526638	Mir3577	microRNA 3577	chr10	+	20	15	28	7	0.102241	1	BGI_novel_T002617	BGI_novel_T002619,BGI_novel_T002618
100529260	ANKHD1/ANKHD1-EIF4EBP3*	ankyrin repeat and KH domain containing 1	chr18	+	220	23	231	8	0.0321215	0.825669	BGI_novel_T005865,BGI_novel_T005860,BGI_novel_T005863	BGI_novel_T005861,BGI_novel_T005867,BGI_novel_T005870,BGI_novel_T005868,BGI_novel_T005862
100529260	ANKHD1/ANKHD1-EIF4EBP3*	ankyrin repeat and KH domain containing 1	chr18	+	13	14	17	12	0.714722	1	BGI_novel_T005861,BGI_novel_T005867,BGI_novel_T005868,NM_001204053_dup1,BGI_novel_T005863,BGI_novel_T005869	BGI_novel_T005865,BGI_novel_T005866,BGI_novel_T005860,BGI_novel_T005864,BGI_novel_T005870,BGI_novel_T005862
100529260	ANKHD1/ANKHD1-EIF4EBP3*	ankyrin repeat and KH domain containing 1	chr18	+	26	10	26	17	0.515399	1	BGI_novel_T005865,BGI_novel_T005861,BGI_novel_T005860,BGI_novel_T005863,BGI_novel_T005862	BGI_novel_T005867,BGI_novel_T005866,BGI_novel_T005870,BGI_novel_T005868,NM_001204053_dup1,BGI_novel_T005869
100910558	LOC100910558	uncharacterized LOC100910558	chr5	+	0	52	1	77	1	1	NR_110679_dup1	NR_110678_dup1,NR_110680_dup1
102552664	Miat	myocardial infarction associated transcript	chr12	+	181	62	115	21	0.240413	1	BGI_novel_T003558,BGI_novel_T003557	BGI_novel_T003559
104845260	Lnc215	long non-coding RNA 215	chr8	+	1710	1	1255	0	1	1	BGI_novel_T012305	BGI_novel_T012306

## Sheet: 5SS
GeneID	Gene	Description	Chr	Strand	Hippocampus_F_Control-IC	Hippocampus_F_Control-SC	Hippocampus_F_BPA-IC	Hippocampus_F_BPA-SC	Pvalue	FDR	LongExonTranscripts	ShortExonTranscripts
24152	ASIP	agouti signaling protein	chr9	-	42	3	46	4	1	1	BGI_novel_T013039	NM_001134596_dup1,BGI_novel_T013038
24170	ADD1	adducin 1	chr14	-	153	254	141	272	1	1	BGI_novel_T004318	BGI_novel_T004319,NM_016990_dup1
24309	DBP	D-box binding PAR bZIP transcription factor	chr1	+	25	3	26	10	0.193384	1	BGI_novel_T000659	NM_012543_dup1
24565	ABCC1*	ATP binding cassette subfamily C member 1	chr10	-	14	4	3	2	0.606608	1	BGI_novel_T001665	NM_022281_dup1,BGI_novel_T001664
24565	ABCC1*	ATP binding cassette subfamily C member 1	chr10	-	210	0	84	2	0.134102	1	BGI_novel_T001665	BGI_novel_T001663,NM_022281_dup1,BGI_novel_T001664
24884	YES1	YES proto-oncogene 1, Src family tyrosine kinase	chr9	+	19	1	18	5	0.194511	1	BGI_novel_T013601	BGI_novel_T013600
24916	RNF112	ring finger protein 112	chr10	-	78	3	62	2	1	1	BGI_novel_T002040	BGI_novel_T002041,BGI_novel_T002043,BGI_novel_T002039,BGI_novel_T002042
24943	PLP1	proteolipid protein 1	chrX	+	17	5	3	10	0.00581693	0.441512	BGI_novel_T014003,NM_030990_dup1	BGI_novel_T014002,BGI_novel_T014001,BGI_novel_T014004,BGI_novel_T014000
25050	CAMK4	calcium/calmodulin dependent protein kinase IV	chr18	+	0	3	7	13	0.42458	1	BGI_novel_T005819	BGI_novel_T005818
25124	STAT1	signal transducer and activator of transcription 1	chr9	-	23	2	20	0	0.492148	1	NM_001034164_dup1,NM_032612_dup1	BGI_novel_T013274
25153	MAS1*	MAS1 proto-oncogene, G protein-coupled receptor	chr1	+	2	2	3	0	0.266261	1	BGI_novel_T000177	BGI_novel_T000176
25153	MAS1*	MAS1 proto-oncogene, G protein-coupled receptor	chr1	+	18	23	15	18	1	1	BGI_novel_T000177	BGI_novel_T000176,BGI_novel_T000175
25249	COQ7	coenzyme Q7, hydroxylase	chr1	-	9	38	1	39	0.16647	1	BGI_novel_T001016	NM_012785_dup1
25252	DLG1	discs large MAGUK scaffold protein 1	chr11	-	26	6	38	7	1	1	BGI_novel_T002996,BGI_novel_T002993,BGI_novel_T002988,BGI_novel_T002992,NM_012788_dup1,BGI_novel_T002990,BGI_novel_T002994,BGI_novel_T002991,BGI_novel_T002989	BGI_novel_T002995
25262	ITPR1	inositol 1,4,5-trisphosphate receptor type 1	chr4	+	25	14	24	12	1	1	BGI_novel_T009349,BGI_novel_T009350,BGI_novel_T009348	NM_001270596_dup1,BGI_novel_T009351,NM_001007235_dup1,BGI_novel_T009352,NM_001270597_dup1,BGI_novel_T009347
25272	MAPK10	mitogen-activated protein kinase 10	chr14	+	51	35	44	38	0.932491	1	BGI_novel_T004072,NM_012806_dup1	NM_001270556_dup1,NM_001318190_dup1
25367	ADARB1	adenosine deaminase RNA specific B1	chr20	+	52	25	39	16	1	1	BGI_novel_T007505,NM_012894_dup1,NM_001111056_dup1	BGI_novel_T007504,NM_001111055_dup1,NM_001111057_dup1,BGI_novel_T007506
25486	MYO9B*	myosin IXB	chr16	+	22	15	15	7	0.784203	1	BGI_novel_T005061,BGI_novel_T005057,BGI_novel_T005062,BGI_novel_T005058,BGI_novel_T005056,BGI_novel_T005055	NM_001271067_dup1,BGI_novel_T005060,NM_012984_dup1,BGI_novel_T005059,NM_001271066_dup1
25486	MYO9B*	myosin IXB	chr16	+	168	5	110	2	0.787837	1	BGI_novel_T005055	NM_001271067_dup1,NM_012984_dup1,BGI_novel_T005057,BGI_novel_T005062,BGI_novel_T005056,BGI_novel_T005059,NM_001271066_dup1
25516	PNOC	prepronociceptin	chr15	-	24	7	18	7	0.932248	1	BGI_novel_T004784	BGI_novel_T004785,BGI_novel_T004783
25559	ABCC8	ATP binding cassette subfamily C member 8	chr1	-	32	0	18	2	0.155973	1	BGI_novel_T000670	NM_013039_dup1
25574	UBTF	upstream binding transcription factor	chr10	-	540	20	772	37	0.848267	1	BGI_novel_T002483	BGI_novel_T002481,BGI_novel_T002482
25613	PTPRZ1*	protein tyrosine phosphatase receptor type Z1	chr4	+	16130	0	14676	1	1	1	BGI_novel_T008998	BGI_novel_T008999
25613	PTPRZ1*	protein tyrosine phosphatase receptor type Z1	chr4	+	11606	45	10224	31	1	1	BGI_novel_T008997,NM_013080_dup1	BGI_novel_T008999
25690	AHR*	aryl hydrocarbon receptor	chr6	-	4	1	2	0	0.703492	1	NM_001308254_dup1	NM_001308255_dup1
25690	AHR*	aryl hydrocarbon receptor	chr6	-	12	1	2	0	0.917214	1	NR_131775_dup1	NM_001308255_dup1
25690	AHR*	aryl hydrocarbon receptor	chr6	-	5	1	8	0	0.453319	1	NM_013149_dup1	NM_001308255_dup1
25690	AHR*	aryl hydrocarbon receptor	chr6	-	10	1	2	0	0.88143	1	NR_131776_dup1	NM_001308255_dup1
25690	AHR*	aryl hydrocarbon receptor	chr6	-	3	3	0	6	0.123304	1	NR_131775_dup1	NM_013149_dup1
25690	AHR*	aryl hydrocarbon receptor	chr6	-	1	3	0	6	0.664968	1	NR_131776_dup1	NM_013149_dup1
25728	APOE	apolipoprotein E	chr1	-	10	36	10	24	0.974532	1	NM_001270681_dup1	NM_138828_dup1
29332	STMN1*	stathmin 1	chr5	+	6	5423	7	7940	1	1	BGI_novel_T010339	BGI_novel_T010338,NM_017166_dup1
29332	STMN1*	stathmin 1	chr5	+	0	5	2	26	1	1	BGI_novel_T010339	BGI_novel_T010338,NM_017166_dup1
29474	CORO1B	coronin 1B	chr1	+	39	25	46	20	0.663998	1	BGI_novel_T001281	BGI_novel_T001282
29479	Odf2	outer dense fiber of sperm tails 2	chr3	+	67	18	65	40	0.0592416	0.911235	BGI_novel_T007846,BGI_novel_T007848	BGI_novel_T007847,NM_001145005_dup1,BGI_novel_T007849,NM_017213_dup1
29508	NFYA	nuclear transcription factor Y subunit alpha	chr9	+	45	11	28	11	0.698347	1	NM_012865_dup1,BGI_novel_T013042	BGI_novel_T013044
29524	LIMK2	LIM domain kinase 2	chr14	-	20	65	29	59	0.859918	1	BGI_novel_T004351	BGI_novel_T004352,NM_024135_dup1
29573	SLC37A4	solute carrier family 37 member 4	chr8	+	30	36	35	32	1	1	BGI_novel_T012324	BGI_novel_T012323
29667	Srsf5*	serine and arginine-rich splicing factor 5	chr6	+	274	236	476	228	0.00154615	0.268644	NM_001195505_dup1	NM_019257_dup1
29667	Srsf5*	serine and arginine-rich splicing factor 5	chr6	+	272	181	477	235	0.443393	1	NM_001195505_dup1	NM_001195506_dup1
29667	Srsf5*	serine and arginine-rich splicing factor 5	chr6	+	236	181	228	235	0.488001	1	NM_019257_dup1	NM_001195506_dup1
29693	ATP2A2	ATPase sarcoplasmic/endoplasmic reticulum Ca2+ transporting 2	chr12	+	3985	2	3991	1	1	1	NR_027839_dup1	NM_001110139_dup1
29717	CACNA1G	calcium voltage-gated channel subunit alpha1 G	chr10	-	1	6	0	12	0.638572	1	NM_031601_dup1	BGI_novel_T002354,NM_001308302_dup1,BGI_novel_T002353,BGI_novel_T002355
29722	APBB1	amyloid beta precursor protein binding family B member 1	chr1	-	0	45	2	58	1	1	BGI_novel_T000942	BGI_novel_T000943
29735	SLC16A7	solute carrier family 16 member 7	chr7	-	141	1	87	0	1	1	BGI_novel_T011569,BGI_novel_T011570,BGI_novel_T011571	BGI_novel_T011568
29752	FAU	FAU ubiquitin like and ribosomal protein S30 fusion	chr1	+	745	207	832	216	1	1	NM_001012739_dup1	NM_001160231_dup1
54261	KCNN1	potassium calcium-activated channel subfamily N member 1	chr16	+	6	0	7	1	0.556706	1	NM_019313_dup1	BGI_novel_T005081,BGI_novel_T005083,BGI_novel_T005082,BGI_novel_T005084
56042	USO1	USO1 vesicle transport factor	chr14	-	207	0	205	2	0.481248	1	BGI_novel_T004111	NM_019379_dup1
56769	NDUFAF3	NADH:ubiquinone oxidoreductase complex assembly factor 3	chr8	-	62	6	60	10	0.891226	1	NM_020080_dup1	NM_001033971_dup1
56785	RALGAPA1	Ral GTPase activating protein catalytic subunit alpha 1	chr6	-	20	35	19	37	1	1	BGI_novel_T010891,BGI_novel_T010893	BGI_novel_T010892,NM_020083_dup1
58961	AZIN1	antizyme inhibitor 1	chr7	-	353	1	411	3	1	1	NM_001301702_dup1,NM_022585_dup1	BGI_novel_T011629
59268	IP6K2	inositol hexakisphosphate kinase 2	chr8	+	1274	88	1150	114	0.332417	1	BGI_novel_T012802	BGI_novel_T012801
60357	PROM1	prominin 1	chr14	+	29	8	35	9	1	1	NM_021751_dup1,BGI_novel_T004271,NM_001110137_dup1,BGI_novel_T004275	BGI_novel_T004273,BGI_novel_T004272,BGI_novel_T004274
60391	NRXN1	neurexin 1	chr6	-	120	97	134	103	1	1	BGI_novel_T010655,BGI_novel_T010662,BGI_novel_T010657	BGI_novel_T010660,BGI_novel_T010656,BGI_novel_T010659,BGI_novel_T010661,BGI_novel_T010658
60416	PFKP	phosphofructokinase, platelet	chr17	-	224	2	167	11	0.0106857	0.549764	BGI_novel_T005648	BGI_novel_T005651,NM_206847_dup1,BGI_novel_T005650
60445	TSC1	TSC complex subunit 1	chr3	+	5	0	4	1	0.532507	1	BGI_novel_T007817	BGI_novel_T007816
60450	MATK	megakaryocyte-associated tyrosine kinase	chr7	-	81	8	55	10	0.689961	1	NM_021859_dup1,BGI_novel_T011294,BGI_novel_T011296	BGI_novel_T011295
64030	KIT	KIT proto-oncogene, receptor tyrosine kinase	chr14	-	57	69	51	57	1	1	NM_022264_dup1	BGI_novel_T004177
64171	CARD9	caspase recruitment domain family member 9	chr3	-	50	74	32	64	0.847806	1	BGI_novel_T007761	BGI_novel_T007762
64200	HNRNPF*	heterogeneous nuclear ribonucleoprotein F	chr4	+	2	8	2	7	1	1	NM_001037285_dup1	NM_022397_dup1
64200	HNRNPF*	heterogeneous nuclear ribonucleoprotein F	chr4	+	192	71	179	81	1	1	BGI_novel_T009413	BGI_novel_T009412
64510	RBM10	RNA binding motif protein 10	chrX	-	48	27	36	45	0.0705919	0.961988	NM_152861_dup1	BGI_novel_T013632,BGI_novel_T013633
64530	CNBP	CCHC-type zinc finger nucleic acid binding protein	chr4	-	407	198	411	276	0.32947	1	NM_022598_dup1	BGI_novel_T009248
64538	ILKAP*	ILK associated serine/threonine phosphatase	chr9	-	7	18	13	29	1	1	BGI_novel_T013512	NM_022606_dup1
64538	ILKAP*	ILK associated serine/threonine phosphatase	chr9	-	93	26	74	42	0.113465	1	NM_022606_dup1	BGI_novel_T013512
64547	BCL2L11	BCL2 like 11	chr3	+	43	3	34	2	1	1	NM_171988_dup1	BGI_novel_T008446,BGI_novel_T008445
64678	TFRC*	transferrin receptor	chr11	-	10	6	6	1	0.418055	1	BGI_novel_T002976	NM_022712_dup1
64678	TFRC*	transferrin receptor	chr11	-	5	6	2	1	0.716757	1	BGI_novel_T002975	NM_022712_dup1
64678	TFRC*	transferrin receptor	chr11	-	7	3	4	1	0.846433	1	BGI_novel_T002976	BGI_novel_T002975
65198	KCNH1	potassium voltage-gated channel subfamily H member 1	chr13	+	2	14	5	2	0.0228525	0.737249	BGI_novel_T003999	BGI_novel_T003998,NM_031742_dup1
65201	Clip1	CAP-GLY domain containing linker protein 1	chr12	+	40	28	44	34	1	1	BGI_novel_T003434	BGI_novel_T003435,NM_031745_dup1
78956	SCN9A	sodium voltage-gated channel alpha subunit 9	chr3	-	1	4	0	5	0.620057	1	NM_133289_dup1	BGI_novel_T008090
79011	CAMKV	CaM kinase like vesicle associated	chr8	+	632	1	624	0	1	1	BGI_novel_T012770	BGI_novel_T012771,NM_024000_dup1
79114	FGFR1	fibroblast growth factor receptor 1	chr16	-	151	107	119	114	0.585194	1	NM_024146_dup1,BGI_novel_T005281	BGI_novel_T005282
79245	HSF1	heat shock transcription factor 1	chr7	+	20	6	9	4	0.827255	1	BGI_novel_T011769	BGI_novel_T011768,BGI_novel_T011766
80849	INPP4A*	inositol polyphosphate-4-phosphatase type I A	chr9	+	39	46	63	33	0.102194	1	BGI_novel_T013209,BGI_novel_T013207	NM_031002_dup1,BGI_novel_T013206,BGI_novel_T013208
80849	INPP4A*	inositol polyphosphate-4-phosphatase type I A	chr9	+	32	1	50	0	1	1	BGI_novel_T013209,BGI_novel_T013207	BGI_novel_T013206,BGI_novel_T013208
81024	ICA1	islet cell autoantigen 1	chr4	-	10	23	2	15	0.644433	1	BGI_novel_T008972	NM_030844_dup1,BGI_novel_T008976,BGI_novel_T008975
81738	NUP98	nucleoporin 98 and 96 precursor	chr1	-	10	24	23	22	0.157821	1	NM_031074_dup1	BGI_novel_T000929,BGI_novel_T000928,BGI_novel_T000927
81812	THRA*	thyroid hormone receptor alpha	chr10	+	598	0	815	1	1	1	BGI_novel_T002425	BGI_novel_T002423
81812	THRA*	thyroid hormone receptor alpha	chr10	+	409	0	556	1	1	1	BGI_novel_T002425	BGI_novel_T002424
81812	THRA*	thyroid hormone receptor alpha	chr10	+	189	0	260	1	1	1	BGI_novel_T002424	BGI_novel_T002423
81812	THRA*	thyroid hormone receptor alpha	chr10	+	1562	13	1974	14	1	1	BGI_novel_T002425	BGI_novel_T002423
81812	THRA*	thyroid hormone receptor alpha	chr10	+	1437	5	1795	7	1	1	BGI_novel_T002425	BGI_novel_T002422
81812	THRA*	thyroid hormone receptor alpha	chr10	+	1373	44	1715	58	1	1	BGI_novel_T002425	BGI_novel_T002424
81812	THRA*	thyroid hormone receptor alpha	chr10	+	125	13	184	14	0.819766	1	BGI_novel_T002422	BGI_novel_T002423
81812	THRA*	thyroid hormone receptor alpha	chr10	+	233	13	317	14	1	1	BGI_novel_T002424	BGI_novel_T002423
81812	THRA*	thyroid hormone receptor alpha	chr10	+	108	5	138	7	1	1	BGI_novel_T002424	BGI_novel_T002422
81918	PARD3*	par-3 family cell polarity regulator	chr19	+	6	13	6	16	1	1	NM_031235_dup1	BGI_novel_T006510,BGI_novel_T006511,BGI_novel_T006515,BGI_novel_T006513
81918	PARD3*	par-3 family cell polarity regulator	chr19	+	9	6	4	9	0.223929	1	BGI_novel_T006512	BGI_novel_T006514,BGI_novel_T006509
83499	PSMD4	proteasome 26S subunit, non-ATPase 4	chr2	-	113	110	114	131	1	1	NM_031331_dup1	BGI_novel_T007093
83586	USF1	upstream transcription factor 1	chr13	+	178	40	200	51	1	1	BGI_novel_T003872,NM_031777_dup1	BGI_novel_T003871
83624	PPIG	peptidylprolyl isomerase G	chr3	+	43	3	33	9	0.093898	1	BGI_novel_T008100	BGI_novel_T008099
83785	VEGFA	vascular endothelial growth factor A	chr9	+	2	17	0	14	0.950663	1	NR_105011_dup1	NM_001110335_dup1,NM_001287107_dup1,NM_001317043_dup1,NM_031836_dup1,NM_001110333_dup1,BGI_novel_T013102,NM_001110336_dup1,NM_001287108_dup1,NM_001287113_dup1
83809	NSFL1C	NSFL1 cofactor	chr3	+	253	13	219	24	0.137696	1	BGI_novel_T008573	NM_031981_dup1
84009	KALRN	kalirin RhoGEF kinase	chr11	+	106	14	80	18	0.599077	1	BGI_novel_T002947,BGI_novel_T002948,BGI_novel_T002944,NM_032062_dup1,BGI_novel_T002951,BGI_novel_T002943,BGI_novel_T002942,BGI_novel_T002949,BGI_novel_T002950,BGI_novel_T002945	BGI_novel_T002941,BGI_novel_T002946
84050	ENPP2	ectonucleotide pyrophosphatase/phosphodiesterase 2	chr7	-	12	6	4	6	0.299459	1	BGI_novel_T011671,BGI_novel_T011672,NM_057104_dup1	BGI_novel_T011670,BGI_novel_T011669
84382	TCF4	transcription factor 4	chr18	+	178	149	112	144	0.175162	1	BGI_novel_T006037,BGI_novel_T006038,BGI_novel_T006035,BGI_novel_T006032	BGI_novel_T006034,BGI_novel_T006036,BGI_novel_T006033,NM_053369_dup1,BGI_novel_T006039
84391	KIF2A	kinesin family member 2A	chr2	-	128	20	124	22	1	1	NM_053376_dup1,BGI_novel_T006635	BGI_novel_T006634
84424	TLE3*	TLE family member 3, transcriptional corepressor	chr8	+	50	8	46	15	0.41071	1	BGI_novel_T012464,BGI_novel_T012459,BGI_novel_T012461,BGI_novel_T012460,BGI_novel_T012462,BGI_novel_T012463	NM_053400_dup1
84424	TLE3*	TLE family member 3, transcriptional corepressor	chr8	+	13	31	22	35	0.729454	1	BGI_novel_T012460,BGI_novel_T012462	BGI_novel_T012461,NM_053400_dup1,BGI_novel_T012463
84424	TLE3*	TLE family member 3, transcriptional corepressor	chr8	+	22	60	35	57	0.393155	1	BGI_novel_T012464,BGI_novel_T012460,BGI_novel_T012463	BGI_novel_T012459,BGI_novel_T012461,BGI_novel_T012462
84473	DDX20	DEAD-box helicase 20	chr2	-	66	0	98	1	0.647966	1	BGI_novel_T007168	NM_001191711_dup1
84478	UFD1	ubiquitin recognition factor in ER associated degradation 1	chr11	-	35	9	54	12	1	1	NM_053418_dup1	BGI_novel_T003059
84494	TRPC4	transient receptor potential cation channel subfamily C member 4	chr2	+	51	14	50	4	0.105471	1	BGI_novel_T006855,NM_001083115_dup1,NM_080396_dup1	BGI_novel_T006856
84573	OTOF	otoferlin	chr6	+	7	1	7	6	0.196163	1	BGI_novel_T010728	BGI_novel_T010729
84609	SEMA6B	semaphorin 6B	chr9	+	225	0	263	1	1	1	BGI_novel_T013004	NM_053471_dup1,BGI_novel_T013005
85262	SLC25A27	solute carrier family 25 member 27	chr9	+	13	17	12	7	0.330489	1	NM_053500_dup1	BGI_novel_T013123,BGI_novel_T013121
85263	SLC25A14	solute carrier family 25 member 14	chrX	+	13	7	11	8	0.911036	1	BGI_novel_T014118,NM_053501_dup1	BGI_novel_T014116
85268	HRH3	histamine receptor H3	chr3	-	1	4	0	3	0.672686	1	NM_053506_dup1,NM_001270567_dup1,NM_001270568_dup1,NM_001270566_dup1,NM_001270570_dup1,NM_001270565_dup1,NM_001270564_dup1,NM_001270569_dup1	NR_073042_dup1
85423	TFPT	TCF3 fusion partner	chr1	+	25	28	36	26	0.539622	1	BGI_novel_T000243	BGI_novel_T000244
89806	TIE1	tyrosine kinase with immunoglobulin like and EGF like domains 1	chr5	-	22	5	9	9	0.0726955	0.971603	NM_053545_dup1	BGI_novel_T010140
89807	ANGPT1	angiopoietin 1	chr7	-	4	9	3	6	1	1	BGI_novel_T011644	NM_053546_dup1
89841	PCYT2	phosphate cytidylyltransferase 2, ethanolamine	chr10	-	21	9	25	9	1	1	BGI_novel_T002706	NM_053568_dup1
93646	SEC31A	SEC31 homolog A, COPII coat complex component	chr14	+	16	39	22	34	0.68197	1	BGI_novel_T004082,NM_033021_dup1	BGI_novel_T004081
94165	CABIN1	calcineurin binding protein 1	chr20	+	8	44	27	28	0.00285135	0.285116	NM_053575_dup1	BGI_novel_T007547,BGI_novel_T007546
94193	MADD	MAP kinase activating death domain	chr3	-	80	46	80	33	0.682214	1	BGI_novel_T008221,BGI_novel_T008215,BGI_novel_T008218,BGI_novel_T008219	NM_053585_dup1,BGI_novel_T008217,BGI_novel_T008216,BGI_novel_T008220
94270	NNAT	neuronatin	chr3	+	612	5	559	11	1	1	NR_073089_dup1,NM_053601_dup1	NM_001270867_dup1
94271	ATP5PF	ATP synthase peripheral stalk subunit F6	chr11	-	1	0	0	1	0.396272	1	BGI_novel_T002758	BGI_novel_T002757
113990	HMGN3	high mobility group nucleosomal binding domain 3	chr8	-	49	113	35	115	0.90459	1	NM_001201355_dup1,NM_001201353_dup1	NM_001201354_dup1
114107	KREMEN1	kringle containing transmembrane protein 1	chr14	-	0	9	1	7	0.866519	1	NM_053649_dup1	BGI_novel_T004383
114125	DLL3	delta like canonical Notch ligand 3	chr1	+	0	7	1	12	1	1	BGI_novel_T000477,NM_053666_dup1	BGI_novel_T000476
114488	RBM3	RNA binding motif protein 3	chrX	+	355	272	472	400	1	1	BGI_novel_T013674	BGI_novel_T013675
114558	BECN1	beclin 1	chr10	-	22	92	23	97	1	1	NM_053739_dup1,BGI_novel_T002465	NM_001034117_dup1
114589	CNTN5	contactin 5	chr8	-	8	10	11	11	1	1	BGI_novel_T012129	BGI_novel_T012130
114901	SORBS2	sorbin and SH3 domain containing 2	chr16	-	24	5	36	7	1	1	BGI_novel_T005204,BGI_novel_T005208,BGI_novel_T005207,BGI_novel_T005209,BGI_novel_T005201,BGI_novel_T005202,BGI_novel_T005205	BGI_novel_T005203,BGI_novel_T005206
116545	POU6F1	POU class 6 homeobox 1	chr7	-	146	2	166	0	0.459026	1	BGI_novel_T012050	BGI_novel_T012052
116563	AP2M1	adaptor related protein complex 2 subunit mu 1	chr11	-	25	4	10	7	0.094356	1	BGI_novel_T003045	BGI_novel_T003044
116595	NRXN2	neurexin 2	chr1	+	0	8	2	12	0.912305	1	NM_053846_dup1	BGI_novel_T001340,BGI_novel_T001347,BGI_novel_T001343,BGI_novel_T001346
116666	LMAN1	lectin, mannose binding 1	chr18	-	8	5	7	6	0.909845	1	BGI_novel_T006016,BGI_novel_T006013	BGI_novel_T006018,BGI_novel_T006015
116668	MYT1L	myelin transcription factor 1 like	chr6	+	27	201	24	234	1	1	NM_053888_dup1	BGI_novel_T010802
116675	Pgap2	post-GPI attachment to proteins 2	chr1	+	9	9	7	11	0.738088	1	BGI_novel_T000930	NM_053895_dup1
116680	PTPRU	protein tyrosine phosphatase receptor type U	chr5	-	25	14	20	7	0.682583	1	BGI_novel_T010294,NM_001191575_dup1	BGI_novel_T010293,BGI_novel_T010295
116728	SEPTIN5	septin 5	chr11	+	1402	56	1445	36	1	1	BGI_novel_T003061	BGI_novel_T003060,BGI_novel_T003062
116740	B3GNT5	UDP-GlcNAc:betaGal beta-1,3-N-acetylglucosaminyltransferase 5	chr11	-	4	2	0	3	0.11412	1	BGI_novel_T003056	NM_053932_dup1
117020	MCF2L	MCF.2 cell line derived transforming sequence like	chr16	-	124	23	136	18	1	1	BGI_novel_T005331,BGI_novel_T005332	NM_053951_dup1
117025	RHBDL1	rhomboid like 1	chr10	-	1928	2	2125	0	1	1	BGI_novel_T001843	BGI_novel_T001842
117039	GPS1	G protein pathway suppressor 1	chr10	+	45	143	51	140	1	1	BGI_novel_T002719	BGI_novel_T002720
117062	HMGA1	high mobility group AT-hook 1	chr20	+	94	34	147	50	1	1	BGI_novel_T007453	BGI_novel_T007454
117287	PARK7	Parkinsonism associated deglycase	chr5	-	242	27	270	35	1	1	NM_001277250_dup1,NM_001277249_dup1,NM_001277251_dup1,BGI_novel_T010533	BGI_novel_T010534,NM_001277252_dup1
117536	NSMF*	NMDA receptor synaptonuclear signaling and neuronal migration factor	chr3	+	274	3	163	2	1	1	BGI_novel_T007731	NM_057190_dup1,NR_073057_dup1,BGI_novel_T007733
117536	NSMF*	NMDA receptor synaptonuclear signaling and neuronal migration factor	chr3	+	415	1	253	2	0.578093	1	BGI_novel_T007732	NM_001270626_dup1,NM_057190_dup1,NR_073057_dup1,NM_001270627_dup1,NM_001270628_dup1,BGI_novel_T007734,BGI_novel_T007733
117536	NSMF*	NMDA receptor synaptonuclear signaling and neuronal migration factor	chr3	+	268	1	164	2	0.572714	1	BGI_novel_T007735,BGI_novel_T007731	NM_001270626_dup1,NM_057190_dup1,NR_073057_dup1,NM_001270627_dup1,NM_001270628_dup1,BGI_novel_T007734,BGI_novel_T007733
117955	SLC4A7	solute carrier family 4 member 7	chr15	-	54	24	31	12	1	1	BGI_novel_T004551,NM_001270861_dup1,BGI_novel_T004550,NM_058211_dup1	NM_001270860_dup1
124461	PACSIN2	protein kinase C and casein kinase substrate in neurons 2	chr7	-	14	27	5	25	0.256015	1	BGI_novel_T011875	BGI_novel_T011874
140587	SOX5	SRY-box transcription factor 5	chr4	-	3	31	1	44	1	1	NM_001271267_dup1	BGI_novel_T009569,BGI_novel_T009567,BGI_novel_T009570,BGI_novel_T009568
140671	Phkg2	phosphorylase kinase catalytic subunit gamma 2	chr1	+	40	7	47	4	0.544945	1	BGI_novel_T001119,NM_080584_dup1	BGI_novel_T001120
140694	DNM1	dynamin 1	chr3	-	48	5	56	13	0.441997	1	BGI_novel_T007892,BGI_novel_T007898,BGI_novel_T007894,BGI_novel_T007893,NM_080689_dup1,BGI_novel_T007897,BGI_novel_T007896	BGI_novel_T007899,BGI_novel_T007895,BGI_novel_T007891
170641	ADGRL3	adhesion G protein-coupled receptor L3	chr14	-	14	2	7	1	1	1	BGI_novel_T004154	BGI_novel_T004153
170848	KCNQ2	potassium voltage-gated channel subfamily Q member 2	chr3	-	1	136	1	145	1	1	BGI_novel_T008800,BGI_novel_T008801	BGI_novel_T008797,BGI_novel_T008798,NM_133322_dup1
170897	SPHK1*	sphingosine kinase 1	chr10	+	5	3	0	2	0.423048	1	NM_001270811_dup1	NM_001270809_dup1
170897	SPHK1*	sphingosine kinase 1	chr10	+	5	3	0	2	0.304285	1	NM_001270810_dup1	NM_001270809_dup1
170927	CLCC1	chloride channel CLIC like 1	chr2	+	18	13	29	17	1	1	BGI_novel_T007191	BGI_novel_T007190
170956	YTHDC1	YTH domain containing 1	chr14	-	334	47	337	75	0.391484	1	BGI_novel_T004134	BGI_novel_T004137,NM_133423_dup1,BGI_novel_T004135,BGI_novel_T004136
171039	RPH3A	rabphilin 3A	chr12	+	29	57	46	54	0.320157	1	BGI_novel_T003485,NM_133518_dup1	BGI_novel_T003488,BGI_novel_T003486,BGI_novel_T003487
171041	KLC1*	kinesin light chain 1	chr6	+	180	314	212	365	1	1	NM_001081974_dup1,BGI_novel_T011189	NM_001081973_dup1
171041	KLC1*	kinesin light chain 1	chr6	+	665	0	630	8	1	1	NM_001081974_dup1,NM_001081973_dup1,BGI_novel_T011186,BGI_novel_T011188,NM_001081972_dup1,BGI_novel_T011187	BGI_novel_T011189,BGI_novel_T011190
171041	KLC1*	kinesin light chain 1	chr6	+	50	18	68	15	0.577516	1	NM_001081974_dup1	NM_001081972_dup1
171041	KLC1*	kinesin light chain 1	chr6	+	7	849	5	907	1	1	BGI_novel_T011189	NM_001081974_dup1,NM_001081973_dup1,BGI_novel_T011186,BGI_novel_T011190,BGI_novel_T011188,NM_001081972_dup1,BGI_novel_T011187
171061	Mrpl17	mitochondrial ribosomal protein L17	chr1	-	606	5	572	13	0.501216	1	NM_001313842_dup1	NM_001313843_dup1
171083	ITFG1	integrin alpha FG-GAP repeat containing 1	chr19	+	256	0	228	1	1	1	BGI_novel_T006214,NM_133557_dup1	BGI_novel_T006213
171381	PSD	pleckstrin and Sec7 domain containing	chr1	-	66	22	59	22	1	1	BGI_novel_T001590	BGI_novel_T001589
171411	TMEM176B*	transmembrane protein 176B	chr4	-	80	9	53	5	1	1	NM_134390_dup1	NM_001270591_dup1,NM_001270593_dup1
171411	TMEM176B*	transmembrane protein 176B	chr4	-	70	4	58	0	0.10369	1	NM_001270589_dup1	NM_001270592_dup1,NM_001270594_dup1
171411	TMEM176B*	transmembrane protein 176B	chr4	-	24	4	15	0	0.17056	1	NM_001270590_dup1	NM_001270592_dup1,NM_001270594_dup1
171434	PHLDB1	pleckstrin homology like domain family B member 1	chr8	-	12	41	15	45	1	1	BGI_novel_T012336	BGI_novel_T012333,BGI_novel_T012337,BGI_novel_T012334,BGI_novel_T012332,NM_001191578_dup1,BGI_novel_T012335
171447	ADGRL2	adhesion G protein-coupled receptor L2	chr2	-	43	9	34	4	0.713639	1	NM_001302209_dup1,BGI_novel_T007328,NM_001190475_dup1,NM_134408_dup1,BGI_novel_T007325,BGI_novel_T007324,BGI_novel_T007330,BGI_novel_T007323,BGI_novel_T007329	BGI_novel_T007327,NM_001302210_dup1,NM_001302208_dup1
171454	NACC1	nucleus accumbens associated 1	chr19	-	107	20	87	31	0.195983	1	NM_134413_dup1	BGI_novel_T006245
171501	RNF38*	ring finger protein 38	chr5	-	18	8	30	7	0.48621	1	BGI_novel_T009805	BGI_novel_T009806
171501	RNF38*	ring finger protein 38	chr5	-	19	7	40	18	1	1	BGI_novel_T009807,BGI_novel_T009805	BGI_novel_T009804,BGI_novel_T009806
171571	GRIP2	glutamate receptor interacting protein 2	chr4	+	9	4	15	4	0.77483	1	NM_138535_dup1,BGI_novel_T009289	BGI_novel_T009288
191569	PDE9A	phosphodiesterase 9A	chr20	+	3	0	19	7	0.429283	1	NM_138543_dup1	BGI_novel_T007483
192243	GOLGB1	golgin B1	chr11	-	0	5	1	8	0.940642	1	NM_138885_dup1	BGI_novel_T002921
192268	GLS2	glutaminase 2	chr7	+	2	0	1	2	0.275288	1	NM_001270787_dup1	NM_001270786_dup1
192351	FBXO6	F-box protein 6	chr5	-	13	2	12	8	0.156186	1	BGI_novel_T010489	BGI_novel_T010488
192352	SS18L1	SS18L1 subunit of BAF chromatin remodeling complex	chr3	+	16	5	18	0	0.0581943	0.911235	BGI_novel_T008770	BGI_novel_T008771
245924	SCAF4	SR-related CTD associated factor 4	chr11	-	9	12	15	9	0.346103	1	BGI_novel_T002774	NM_001037347_dup1,BGI_novel_T002773
245957	DDX46	DEAD-box helicase 46	chr17	-	55	38	58	48	1	1	NM_139098_dup1	BGI_novel_T005422
245975	SETD4*	SET domain containing 4	chr11	-	227	1	155	7	0.0229046	0.737249	BGI_novel_T002801	BGI_novel_T002807,BGI_novel_T002806,BGI_novel_T002805,BGI_novel_T002803,NM_001113747_dup1
245975	SETD4*	SET domain containing 4	chr11	-	25	19	23	10	0.475458	1	BGI_novel_T002802,BGI_novel_T002804,BGI_novel_T002807,NM_001113747_dup1	BGI_novel_T002801,BGI_novel_T002806,BGI_novel_T002805,BGI_novel_T002803
246060	Cdkn1c	cyclin-dependent kinase inhibitor 1C (P57)	chr1	-	18	38	10	26	1	1	BGI_novel_T001235	BGI_novel_T001237
246152	WDR44	WD repeat domain 44	chrX	+	13	7	9	10	0.4501	1	BGI_novel_T014055,BGI_novel_T014057	BGI_novel_T014058,NM_001100823_dup1,BGI_novel_T014056
246211	HSD3B7	hydroxy-delta-5-steroid dehydrogenase, 3 beta- and steroid delta-isomerase 7	chr1	+	64	1	60	2	0.804161	1	BGI_novel_T001131	BGI_novel_T001130
246264	ZNF382	zinc finger protein 382	chr1	+	8	4	6	3	1	1	BGI_novel_T000510,BGI_novel_T000512	BGI_novel_T000511
246279	ZNF180	zinc finger protein 180	chr1	+	176	0	124	2	1	1	NM_001271280_dup1	NM_144757_dup1
246280	SLC15A4	solute carrier family 15 member 4	chr12	+	20	0	22	20	0.000125329	0.0435518	BGI_novel_T003392	BGI_novel_T003393
246327	Prim1	DNA primase subunit 1	chr7	+	63	2	94	0	1	1	NM_001304365_dup1	NM_001008768_dup1
257646	FRMD6	FERM domain containing 6	chr6	+	17	6	6	7	0.194375	1	BGI_novel_T010936,BGI_novel_T010937	NM_001271054_dup1
259269	ERC2	ELKS/RAB6-interacting/CAST family member 2	chr16	+	21	69	22	86	1	1	BGI_novel_T004965	BGI_novel_T004966,NM_170787_dup1,BGI_novel_T004961,BGI_novel_T004960,BGI_novel_T004967,BGI_novel_T004964,BGI_novel_T004963,BGI_novel_T004959,BGI_novel_T004962
259271	APTX	aprataxin	chr5	-	73	3	53	13	0.0136456	0.553985	BGI_novel_T009750	BGI_novel_T009754
261736	Cops2	COP9 signalosome subunit 2	chr3	-	204	3	197	1	1	1	NM_153297_dup1	BGI_novel_T008417,BGI_novel_T008418
282587	CTTNBP2	cortactin binding protein 2	chr4	-	8	42	18	43	0.685456	1	NM_001114401_dup1	BGI_novel_T008986
282836	CTHRC1	collagen triple helix repeat containing 1	chr7	+	14	1	2	1	0.434706	1	NM_172333_dup1	NM_001271300_dup1
282837	FIBP	FGF1 intracellular binding protein	chr1	+	30	76	38	81	1	1	BGI_novel_T001313	NM_172334_dup1
287042	NUBP1	nucleotide binding protein 1	chr10	-	584	1	609	1	1	1	BGI_novel_T001716	NM_001009619_dup1
287095	ZNF205*	zinc finger protein 205	chr10	-	19	8	15	7	1	1	NM_001105765_dup1	BGI_novel_T001761
287095	ZNF205*	zinc finger protein 205	chr10	-	92	8	69	7	1	1	BGI_novel_T001762	BGI_novel_T001761
287119	ZNF598	zinc finger protein 598, E3 ubiquitin ligase	chr10	+	45	16	40	29	0.199888	1	BGI_novel_T001805	NM_001105770_dup1
287173	BOD1	biorientation of chromosomes in cell division 1	chr10	+	0	157	2	171	1	1	NR_073160_dup1	NM_001013854_dup1
287249	CNOT6	CCR4-NOT transcription complex subunit 6	chr10	-	9	17	16	14	0.322349	1	BGI_novel_T001927	BGI_novel_T001928
287269	Clk4	CDC-like kinase 4	chr10	+	188	2	95	4	0.194381	1	BGI_novel_T001952	BGI_novel_T001953,BGI_novel_T001951
287361	ZNF496*	zinc finger protein 496	chr10	-	62	3	90	7	0.831727	1	BGI_novel_T002013,BGI_novel_T002011,NM_001271396_dup1	BGI_novel_T002014,BGI_novel_T002015,BGI_novel_T002012
287361	ZNF496*	zinc finger protein 496	chr10	-	35	6	52	8	1	1	BGI_novel_T002013,BGI_novel_T002015,NM_001271396_dup1,BGI_novel_T002012	BGI_novel_T002014,BGI_novel_T002011
287406	ADPRM	ADP-ribose/CDP-alcohol diphosphatase, manganese dependent	chr10	-	5	24	4	30	1	1	BGI_novel_T002096	BGI_novel_T002097,NM_001009246_dup1
287420	PFAS	phosphoribosylformylglycinamidine synthase	chr10	-	11	32	9	28	1	1	BGI_novel_T002105	BGI_novel_T002106,BGI_novel_T002104,NM_001105791_dup1
287446	ELP5	elongator acetyltransferase complex subunit 5	chr10	-	84	0	106	10	0.296052	1	BGI_novel_T002139	NM_001001718_dup1
287537	ABR	ABR activator of RhoGEF and GTPase	chr10	-	162	21	182	32	1	1	BGI_novel_T002227	NM_001105814_dup1,BGI_novel_T002228
287930	TOP3B	DNA topoisomerase III beta	chr11	-	3	9	4	15	1	1	BGI_novel_T003104	BGI_novel_T003103
287979	PARL	presenilin associated rhomboid like	chr11	+	79	10	100	10	1	1	BGI_novel_T003052,NM_001035249_dup1	BGI_novel_T003053,BGI_novel_T003054
288238	PIGP	phosphatidylinositol glycan anchor biosynthesis class P	chr11	-	73	2	86	6	0.529759	1	BGI_novel_T002815	NM_001099758_dup1
288525	DHRSX*	dehydrogenase/reductase X-linked	chr12	+	421	0	382	5	0.051074	0.893366	BGI_novel_T003280	BGI_novel_T003279
288525	DHRSX*	dehydrogenase/reductase X-linked	chr12	+	50	37	50	55	0.9085	1	BGI_novel_T003282	NM_001105914_dup1
288527	ASMTL	acetylserotonin O-methyltransferase like	chr12	+	21	27	28	24	0.665195	1	BGI_novel_T003283	NM_001105915_dup1
288563	ACTL6B	actin like 6B	chr12	-	13	56	15	78	1	1	BGI_novel_T003299	NM_001105917_dup1
288595	NSUN5	NOP2/Sun RNA methyltransferase 5	chr12	-	24	8	36	13	1	1	BGI_novel_T003334,NM_001191593_dup1	BGI_novel_T003333
288654	MPHOSPH9	M-phase phosphoprotein 9	chr12	+	9	3	16	1	0.285573	1	BGI_novel_T003421,NM_001170554_dup1,BGI_novel_T003420	BGI_novel_T003422
289222	NIT1	nitrilase 1	chr13	-	32	6	29	12	0.34482	1	NM_001082580_dup1	NM_182668_dup1
289382	INTS7	integrator complex subunit 7	chr13	+	4	69	5	78	1	1	BGI_novel_T003987	NM_001191675_dup1
289457	KLHL8	kelch like family member 8	chr14	+	11	12	22	5	0.0346318	0.829969	BGI_novel_T004066	BGI_novel_T004067
289786	Nacad*	NAC alpha domain containing	chr14	-	14	20	20	8	0.0539555	0.893366	BGI_novel_T004402	BGI_novel_T004404
289786	Nacad*	NAC alpha domain containing	chr14	-	16	0	4	1	0.297883	1	BGI_novel_T004403	NM_001100655_dup1
289810	C1d/LOC100912037	C1D nuclear receptor corepressor	chr14	+	16	12	35	17	0.64599	1	BGI_novel_T004423	BGI_novel_T004422
289900	FAM149B1	family with sequence similarity 149 member B1	chr15	-	39	13	42	34	0.089232	1	BGI_novel_T004528,BGI_novel_T004523,BGI_novel_T004527,BGI_novel_T004521,BGI_novel_T004530	BGI_novel_T004522,BGI_novel_T004525,BGI_novel_T004529,NM_001013878_dup1
289993	Cdkn3	cyclin-dependent kinase inhibitor 3	chr15	+	0	4	2	6	0.470985	1	BGI_novel_T004595	BGI_novel_T004594,NM_001106028_dup1
290046	HNRNPC	heterogeneous nuclear ribonucleoprotein C	chr15	-	0	2	1	5	1	1	BGI_novel_T004632,NM_001277600_dup1,BGI_novel_T004633,BGI_novel_T004630	BGI_novel_T004631,NM_001277602_dup1,NM_001277601_dup1,BGI_novel_T004634
290447	MYCBP2	MYC binding protein 2	chr15	-	21	78	32	91	1	1	BGI_novel_T004888,BGI_novel_T004891	BGI_novel_T004889,BGI_novel_T004887,BGI_novel_T004890,NM_001106055_dup1
290533	SLMAP	sarcolemma associated protein	chr16	-	18	7	9	19	0.0143478	0.553985	BGI_novel_T004945	NM_001106060_dup1
290668	MAU2	MAU2 sister chromatid cohesion factor	chr16	+	27	8	23	7	1	1	NM_001106077_dup1	BGI_novel_T005114,BGI_novel_T005113
290669	GATAD2A	GATA zinc finger domain containing 2A	chr16	+	37	60	32	79	0.522782	1	BGI_novel_T005116,BGI_novel_T005117,BGI_novel_T005119	BGI_novel_T005118,BGI_novel_T005115,BGI_novel_T005120
290679	INTS10*	integrator complex subunit 10	chr16	-	525	11	243	18	0.00635268	0.441512	BGI_novel_T005131	BGI_novel_T005132,BGI_novel_T005128
290679	INTS10*	integrator complex subunit 10	chr16	-	215	2	84	3	0.306138	1	BGI_novel_T005129	BGI_novel_T005132
290831	NSD3	nuclear receptor binding SET domain protein 3	chr16	-	27	15	23	7	0.489615	1	NM_001106090_dup1,BGI_novel_T005276,BGI_novel_T005275,BGI_novel_T005278	BGI_novel_T005277
290833	TM2D2	TM2 domain containing 2	chr16	-	20	17	25	13	0.584877	1	BGI_novel_T005287,BGI_novel_T005285	BGI_novel_T005286
290997	UIMC1	ubiquitin interaction motif containing 1	chr17	+	87	1	80	0	0.680165	1	BGI_novel_T005444	NM_001013884_dup1,BGI_novel_T005443
291259	ZMYND11*	zinc finger MYND-type containing 11	chr17	-	18	3	39	0	0.053347	0.893366	BGI_novel_T005637	BGI_novel_T005638
291259	ZMYND11*	zinc finger MYND-type containing 11	chr17	-	142	126	93	114	0.886734	1	BGI_novel_T005633,NM_203367_dup1,NM_203369_dup1,BGI_novel_T005636	BGI_novel_T005635,NM_203368_dup1,BGI_novel_T005639,BGI_novel_T005638,BGI_novel_T005637,BGI_novel_T005634,NM_203366_dup1
291259	ZMYND11*	zinc finger MYND-type containing 11	chr17	-	58	10	62	12	1	1	BGI_novel_T005637	BGI_novel_T005638
291388	CBLN2	cerebellin 2 precursor	chr18	+	24	0	29	1	0.624359	1	BGI_novel_T006113	BGI_novel_T006114
291689	CDC23	cell division cycle 23	chr18	-	971	30	818	38	0.413174	1	BGI_novel_T005838	BGI_novel_T005839
291787	RBBP8	RB binding protein 8, endonuclease	chr18	+	7	8	17	12	0.831918	1	BGI_novel_T005750	BGI_novel_T005751
291841	CNOT1*	CCR4-NOT transcription complex subunit 1	chr19	+	44	46	68	54	0.796392	1	BGI_novel_T006137,BGI_novel_T006133,BGI_novel_T006128	BGI_novel_T006140,BGI_novel_T006131
291841	CNOT1*	CCR4-NOT transcription complex subunit 1	chr19	+	41	58	40	70	1	1	BGI_novel_T006134,BGI_novel_T006129,BGI_novel_T006139,BGI_novel_T006130,BGI_novel_T006140,BGI_novel_T006137	BGI_novel_T006131,BGI_novel_T006138,BGI_novel_T006135,BGI_novel_T006132,NM_001134840_dup1,BGI_novel_T006133,BGI_novel_T006128,BGI_novel_T006136
291874	NUP93	nucleoporin 93	chr19	-	4	42	8	36	1	1	BGI_novel_T006162	NM_001011925_dup1
291939	MMAA	metabolism of cobalamin associated A	chr19	+	15	8	12	10	0.71962	1	NM_001106174_dup1,BGI_novel_T006289	BGI_novel_T006291,BGI_novel_T006290
291961	EXOC3L1*	exocyst complex component 3 like 1	chr19	-	0	1	2	3	0.652829	1	BGI_novel_T006313	BGI_novel_T006308
291961	EXOC3L1*	exocyst complex component 3 like 1	chr19	-	891	22	1025	45	0.298969	1	BGI_novel_T006308	BGI_novel_T006311,BGI_novel_T006306,BGI_novel_T006312,BGI_novel_T006310,BGI_novel_T006314,BGI_novel_T006309
291961	EXOC3L1*	exocyst complex component 3 like 1	chr19	-	1160	22	1343	45	0.404263	1	BGI_novel_T006313	BGI_novel_T006311,BGI_novel_T006306,BGI_novel_T006312,BGI_novel_T006310,BGI_novel_T006314,BGI_novel_T006309
291961	EXOC3L1*	exocyst complex component 3 like 1	chr19	-	229	46	264	50	1	1	BGI_novel_T006306,BGI_novel_T006312,BGI_novel_T006310,BGI_novel_T006309	BGI_novel_T006307
291961	EXOC3L1*	exocyst complex component 3 like 1	chr19	-	5	3	3	0	0.327838	1	BGI_novel_T006313	BGI_novel_T006308
291961	EXOC3L1*	exocyst complex component 3 like 1	chr19	-	936	0	1082	2	1	1	BGI_novel_T006313	BGI_novel_T006311,BGI_novel_T006306,BGI_novel_T006312,BGI_novel_T006310,BGI_novel_T006314,BGI_novel_T006309
291961	EXOC3L1*	exocyst complex component 3 like 1	chr19	-	848	0	975	2	1	1	BGI_novel_T006308	BGI_novel_T006311,BGI_novel_T006306,BGI_novel_T006312,BGI_novel_T006310,BGI_novel_T006314,BGI_novel_T006309
291963	TMEM208*	transmembrane protein 208	chr19	+	24	67	17	59	1	1	BGI_novel_T006316	NM_001106179_dup1
291963	TMEM208*	transmembrane protein 208	chr19	+	7	3	5	6	0.402453	1	BGI_novel_T006316	NM_001106179_dup1
292023	AARS1	alanyl-tRNA synthetase 1	chr19	-	367	2	434	1	1	1	BGI_novel_T006386	NM_001100517_dup1
292584	FIZ1	FLT3 interacting zinc finger 1	chr1	+	37	14	59	8	0.0983671	1	BGI_novel_T000301	BGI_novel_T000300
292764	FAM98C	family with sequence similarity 98 member C	chr1	-	110	0	95	3	0.172691	1	BGI_novel_T000501,BGI_novel_T000500	BGI_novel_T000499,NM_001198584_dup1,BGI_novel_T000498
292887	AKT1S1*	AKT1 substrate 1	chr1	+	66	3	71	1	0.645872	1	BGI_novel_T000619	BGI_novel_T000617
292887	AKT1S1*	AKT1 substrate 1	chr1	+	18	5	10	0	0.172796	1	BGI_novel_T000619	BGI_novel_T000618
292887	AKT1S1*	AKT1 substrate 1	chr1	+	52	3	56	1	0.600561	1	BGI_novel_T000618	BGI_novel_T000617
292994	TJP1*	tight junction protein 1	chr1	-	10	10	7	8	1	1	BGI_novel_T000727,BGI_novel_T000728,BGI_novel_T000732	BGI_novel_T000733,BGI_novel_T000730
292994	TJP1*	tight junction protein 1	chr1	-	47	10	30	7	1	1	BGI_novel_T000729,BGI_novel_T000731	BGI_novel_T000727,BGI_novel_T000728,BGI_novel_T000732
292994	TJP1*	tight junction protein 1	chr1	-	47	10	30	8	1	1	BGI_novel_T000729,BGI_novel_T000731	BGI_novel_T000733,BGI_novel_T000730
293104	EED	embryonic ectoderm development	chr1	-	14	4	18	10	0.524249	1	NM_001106278_dup1	BGI_novel_T000837
293129	ALG8	ALG8 alpha-1,3-glucosyltransferase	chr1	+	14	0	17	1	0.614678	1	BGI_novel_T000860	NM_001034127_dup1
293343	FAM160A2	family with sequence similarity 160 member A2	chr1	-	25	19	29	22	1	1	NM_001005538_dup1	BGI_novel_T000941
293561	RNF152	ring finger protein 152	chr13	-	4	14	2	4	0.845575	1	BGI_novel_T003604,BGI_novel_T003603	BGI_novel_T003602
293645	PPFIA1	PTPRF interacting protein alpha 1	chr1	-	1	20	6	26	0.660192	1	BGI_novel_T001255,BGI_novel_T001256,BGI_novel_T001258	BGI_novel_T001257,NM_001106320_dup1
293663	RBM4	RNA binding motif protein 4	chr1	-	102	37	101	33	1	1	BGI_novel_T001301,BGI_novel_T001303	BGI_novel_T001302,BGI_novel_T001299
294004	Dpcd	deleted in primary ciliary dyskinesia	chr1	+	107	31	114	26	1	1	BGI_novel_T001571	NM_001013905_dup1
294007	PPRC1	PPARG related coactivator 1	chr1	+	13	2	21	12	0.199717	1	BGI_novel_T001578,NM_001106363_dup1,BGI_novel_T001579	BGI_novel_T001582,BGI_novel_T001580
294258	Nelfe	negative elongation factor complex member E	chr20	+	39	9	29	19	0.0837928	1	BGI_novel_T007393	NM_001165901_dup1
294336	PCBP3	poly(rC) binding protein 3	chr20	+	17	23	12	7	0.388112	1	BGI_novel_T007514,BGI_novel_T007512	BGI_novel_T007511,NM_001011945_dup1,BGI_novel_T007513
294513	DNAJB12	DnaJ heat shock protein family (Hsp40) member B12	chr20	+	8	3	8	4	0.982592	1	BGI_novel_T007611	BGI_novel_T007612
294753	MOCS2	molybdenum cofactor synthesis 2	chr2	+	63	17	44	16	0.901972	1	NM_001007633_dup1,NM_001162413_dup1	BGI_novel_T006658
294978	RGD1307100	similar to RIKEN cDNA D630029K19	chr2	+	130	12	116	15	1	1	BGI_novel_T006818,BGI_novel_T006820,BGI_novel_T006814,BGI_novel_T006817,BGI_novel_T006816,BGI_novel_T006815	BGI_novel_T006819
295394	DPH5	diphthamide biosynthesis 5	chr2	+	31	0	22	1	0.795082	1	BGI_novel_T007200	NM_001017449_dup1
295672	FKBP7	FKBP prolyl isomerase 7	chr3	-	39	8	16	5	0.759855	1	BGI_novel_T008147	NM_001106485_dup1
296159	VPS16	VPS16 core subunit of CORVET and HOPS complexes	chr3	+	7	97	0	73	1	1	BGI_novel_T008473	NM_001005541_dup1
296639	CIZ1*	CDKN1A interacting zinc finger protein 1	chr3	+	22	21	9	17	0.36504	1	BGI_novel_T007904,BGI_novel_T007905,BGI_novel_T007901	BGI_novel_T007903,BGI_novel_T007900,BGI_novel_T007902,BGI_novel_T007906
296639	CIZ1*	CDKN1A interacting zinc finger protein 1	chr3	+	6	28	2	40	1	1	NM_001106568_dup1	BGI_novel_T007906
296639	CIZ1*	CDKN1A interacting zinc finger protein 1	chr3	+	30	14	43	20	1	1	BGI_novel_T007903,BGI_novel_T007905	BGI_novel_T007904,BGI_novel_T007902
296648	MAPKAP1*	MAPK associated protein 1	chr3	+	47	0	105	2	0.882973	1	BGI_novel_T007943	BGI_novel_T007942
296648	MAPKAP1*	MAPK associated protein 1	chr3	+	47	1	108	2	1	1	BGI_novel_T007943	BGI_novel_T007942
296969	SLC35B4	solute carrier family 35 member B4	chr4	-	1	2	1	2	1	1	BGI_novel_T009044	BGI_novel_T009046
297408	ALMS1	ALMS1 centrosome and basal body associated protein	chr4	+	0	16	5	16	0.0791318	1	NM_001106604_dup1	BGI_novel_T009232
297525	MKRN2*	makorin ring finger protein 2	chr4	+	10	42	4	27	1	1	BGI_novel_T009392	NM_001008314_dup1
297525	MKRN2*	makorin ring finger protein 2	chr4	+	11	2	3	2	0.427273	1	BGI_novel_T009392	BGI_novel_T009393
297525	MKRN2*	makorin ring finger protein 2	chr4	+	2	42	2	27	1	1	BGI_novel_T009393	NM_001008314_dup1
297595	P3H3*	prolyl 3-hydroxylase 3	chr4	-	133	5	112	21	0.0386591	0.839545	BGI_novel_T009477,BGI_novel_T009479,BGI_novel_T009474,BGI_novel_T009473	BGI_novel_T009475,BGI_novel_T009476
297595	P3H3*	prolyl 3-hydroxylase 3	chr4	-	170	24	92	14	1	1	BGI_novel_T009477,BGI_novel_T009475,BGI_novel_T009478,BGI_novel_T009473	NM_001106620_dup1,BGI_novel_T009479
297595	P3H3*	prolyl 3-hydroxylase 3	chr4	-	1416	5	982	9	0.435198	1	BGI_novel_T009477,BGI_novel_T009475,BGI_novel_T009479,BGI_novel_T009476,BGI_novel_T009473	BGI_novel_T009474
297597	ING4	inhibitor of growth family member 4	chr4	+	36	93	46	89	0.851542	1	BGI_novel_T009491	NM_001079887_dup1
297627	Rhno1	RAD9-HUS1-RAD1 interacting nuclear orphan 1	chr4	-	15	2	15	11	0.0656867	0.913045	NR_027366_dup1	BGI_novel_T009514
297821	NDUFAF6	NADH:ubiquinone oxidoreductase complex assembly factor 6	chr5	-	5	12	5	0	0.0117841	0.549764	BGI_novel_T009671	NM_001276441_dup1
298439	IPP	intracisternal A particle-promoted polypeptide	chr5	+	15	4	18	5	1	1	BGI_novel_T010097	BGI_novel_T010096
298443	TOE1*	target of EGR1, exonuclease	chr5	-	13	31	28	16	0.0117292	0.549764	BGI_novel_T010102	BGI_novel_T010101
298443	TOE1*	target of EGR1, exonuclease	chr5	-	3	0	13	2	0.671527	1	BGI_novel_T010102	BGI_novel_T010101
298508	Ppie*	peptidylprolyl isomerase E	chr5	-	2	0	0	4	0.0620249	0.913045	BGI_novel_T010181	BGI_novel_T010186,BGI_novel_T010183,BGI_novel_T010185
298508	Ppie*	peptidylprolyl isomerase E	chr5	-	6	9	11	7	0.472204	1	BGI_novel_T010186,BGI_novel_T010183,BGI_novel_T010185	BGI_novel_T010182,NM_001047868_dup1,BGI_novel_T010184
298508	Ppie*	peptidylprolyl isomerase E	chr5	-	7	9	10	7	0.866354	1	BGI_novel_T010181	BGI_novel_T010182,NM_001047868_dup1,BGI_novel_T010184
298508	Ppie*	peptidylprolyl isomerase E	chr5	-	7	6	10	11	0.98188	1	BGI_novel_T010181	BGI_novel_T010186,BGI_novel_T010183,BGI_novel_T010185
298508	Ppie*	peptidylprolyl isomerase E	chr5	-	0	1	4	0	0.178596	1	BGI_novel_T010186,BGI_novel_T010183,BGI_novel_T010185	BGI_novel_T010182,NM_001047868_dup1,BGI_novel_T010184
298508	Ppie*	peptidylprolyl isomerase E	chr5	-	22	10	25	11	1	1	NM_001047868_dup1,BGI_novel_T010186,BGI_novel_T010184	BGI_novel_T010185
298510	PABPC4*	poly(A) binding protein cytoplasmic 4	chr5	+	73	11	59	8	1	1	BGI_novel_T010189	NM_001100538_dup1
298510	PABPC4*	poly(A) binding protein cytoplasmic 4	chr5	+	84	8	101	15	0.882231	1	BGI_novel_T010188,BGI_novel_T010189	NM_001100538_dup1
298521	GRIK3	glutamate ionotropic receptor kainate type subunit 3	chr5	+	6	28	0	31	0.107565	1	NM_181373_dup1	NM_001112716_dup1
298682	ATAD3A	ATPase family AAA domain containing 3A	chr5	-	57	22	64	20	1	1	NM_001034922_dup1	BGI_novel_T010583
298848	MAPRE3	microtubule associated protein RP/EB family member 3	chr6	-	30	157	26	118	1	1	NM_001007656_dup1	BGI_novel_T010724
299117	NIN*	ninein	chr6	-	9	3	6	10	0.102037	1	BGI_novel_T010932,BGI_novel_T010928,BGI_novel_T010930,BGI_novel_T010933	BGI_novel_T010934,BGI_novel_T010935,BGI_novel_T010927,BGI_novel_T010929,BGI_novel_T010931
299117	NIN*	ninein	chr6	-	2	0	3	1	0.665657	1	BGI_novel_T010932,BGI_novel_T010928,BGI_novel_T010930,BGI_novel_T010933	BGI_novel_T010934,BGI_novel_T010935,NM_001106737_dup1,BGI_novel_T010927,BGI_novel_T010929,BGI_novel_T010931
299569	AKAP8L	A-kinase anchoring protein 8 like	chr7	-	98	1	86	0	1	1	NM_001013946_dup1	BGI_novel_T011394
299612	C19orf25*	chromosome 19 open reading frame 25	chr7	+	10	1	8	0	0.64256	1	BGI_novel_T011332,BGI_novel_T011340	BGI_novel_T011339
299612	C19orf25*	chromosome 19 open reading frame 25	chr7	+	19	8	15	11	0.562295	1	BGI_novel_T011349	BGI_novel_T011333
299636	TLE2	TLE family member 2, transcriptional corepressor	chr7	-	2	11	3	4	0.358812	1	BGI_novel_T011283	BGI_novel_T011284,BGI_novel_T011285
299638	SIRT6	sirtuin 6	chr7	+	47	62	42	99	0.237783	1	BGI_novel_T011282	NM_001031649_dup1
300025	LY6H	lymphocyte antigen 6 family member H	chr7	-	407	2	473	0	1	1	BGI_novel_T011732	BGI_novel_T011731
300036	TSTA3	tissue specific transplantation antigen P35B	chr7	-	12	20	13	25	1	1	NM_001270790_dup1,NM_001270789_dup1	NM_001127455_dup1
300441	TMEM205	transmembrane protein 205	chr8	-	9	4	15	3	0.56185	1	NM_001106804_dup1	BGI_novel_T012209
300443	PLPPR2	phospholipid phosphatase related 2	chr8	+	81	113	111	114	0.619215	1	BGI_novel_T012212	NM_001005881_dup1
300445	PRKCSH	protein kinase C substrate 80K-H	chr8	+	36	0	43	4	0.398971	1	NM_001106806_dup1	BGI_novel_T012215,BGI_novel_T012214
300866	LCA5	lebercilin LCA5	chr8	-	5	9	5	7	1	1	BGI_novel_T012606	BGI_novel_T012605
300944	XRN1	5'-3' exoribonuclease 1	chr8	+	17	2	19	5	0.6609	1	BGI_novel_T012664	NM_001305240_dup1
300989	HEMK1	HemK methyltransferase family member 1	chr8	-	7	7	6	7	1	1	NM_001106853_dup1	BGI_novel_T012743
300993	HYAL3*	hyaluronidase 3	chr8	+	18	2	16	0	0.316101	1	BGI_novel_T012750,BGI_novel_T012751,BGI_novel_T012749	BGI_novel_T012752
300993	HYAL3*	hyaluronidase 3	chr8	+	1400	10	1168	10	1	1	BGI_novel_T012751,BGI_novel_T012749	BGI_novel_T012750,BGI_novel_T012752
300993	HYAL3*	hyaluronidase 3	chr8	+	1420	7	1191	4	0.950833	1	BGI_novel_T012751	BGI_novel_T012750,BGI_novel_T012752
300996	RBM5*	RNA binding motif protein 5	chr8	-	257	3	139	8	0.0482103	0.893366	BGI_novel_T012756	NM_001100548_dup1,BGI_novel_T012764,BGI_novel_T012761,BGI_novel_T012757,BGI_novel_T012766,BGI_novel_T012760,BGI_novel_T012765,BGI_novel_T012763
300996	RBM5*	RNA binding motif protein 5	chr8	-	260	15	193	12	1	1	BGI_novel_T012766,BGI_novel_T012762	BGI_novel_T012765
301076	ZNF445	zinc finger protein 445	chr8	-	0	25	1	33	1	1	NM_001191802_dup1	BGI_novel_T012932,BGI_novel_T012933
301126	SAFB2	scaffold attachment factor B2	chr9	+	17	26	11	25	0.727679	1	BGI_novel_T012989	NM_001303144_dup1,BGI_novel_T012990
301221	Mocs1	molybdenum cofactor synthesis 1	chr9	-	6	6	3	3	1	1	BGI_novel_T013035	BGI_novel_T013034
301416	COQ10B	coenzyme Q10B	chr9	+	7	30	4	35	1	1	BGI_novel_T013285	NM_001009671_dup1,BGI_novel_T013284
301419	TYW5	tRNA-yW synthesizing protein 5	chr9	-	6	6	1	5	0.282793	1	NM_001170473_dup1	NR_033170_dup1
301436	KCTD18*	potassium channel tetramerization domain containing 18	chr9	-	21	11	30	8	0.438177	1	BGI_novel_T013303,BGI_novel_T013302,NM_001106914_dup1,BGI_novel_T013301,BGI_novel_T013298,BGI_novel_T013297	BGI_novel_T013299,BGI_novel_T013295,BGI_novel_T013304
301436	KCTD18*	potassium channel tetramerization domain containing 18	chr9	-	17	11	28	8	0.316827	1	BGI_novel_T013300,BGI_novel_T013296	BGI_novel_T013299,BGI_novel_T013295,BGI_novel_T013304
301436	KCTD18*	potassium channel tetramerization domain containing 18	chr9	-	16	21	27	30	1	1	BGI_novel_T013300,BGI_novel_T013296	BGI_novel_T013303,BGI_novel_T013302,NM_001106914_dup1,BGI_novel_T013301,BGI_novel_T013298,BGI_novel_T013297
301535	STK11IP	serine/threonine kinase 11 interacting protein	chr9	+	0	30	2	28	1	1	BGI_novel_T013450	BGI_novel_T013446,BGI_novel_T013449,BGI_novel_T013451,BGI_novel_T013448,BGI_novel_T013447,BGI_novel_T013452,NM_001106922_dup1
302422	PDZD11	PDZ domain containing 11	chrX	-	4	17	5	14	1	1	NM_001106945_dup1	BGI_novel_T013863
302972	AMDHD2	amidohydrolase domain containing 2	chr10	-	22	1	16	1	1	1	BGI_novel_T001773	NM_001024990_dup1
302981	SPSB3	splA/ryanodine receptor domain and SOCS box containing 3	chr10	+	38	25	57	27	0.843278	1	BGI_novel_T001815,BGI_novel_T001814	BGI_novel_T001813,BGI_novel_T001812
302983	MAPK8IP3*	mitogen-activated protein kinase 8 interacting protein 3	chr10	-	113	50	107	43	1	1	NM_001100673_dup1,BGI_novel_T001819	BGI_novel_T001818,BGI_novel_T001817
302983	MAPK8IP3*	mitogen-activated protein kinase 8 interacting protein 3	chr10	-	151	8	150	10	1	1	BGI_novel_T001819,BGI_novel_T001818,BGI_novel_T001817	NM_001100673_dup1
303248	NEURL4	neuralized E3 ubiquitin protein ligase 4	chr10	+	65	50	56	56	0.825593	1	BGI_novel_T002134	NM_001107013_dup1,BGI_novel_T002135,BGI_novel_T002136
303306	SRR	serine racemase	chr10	-	24	35	27	68	0.366558	1	BGI_novel_T002193	BGI_novel_T002194
303336	WSB1	WD repeat and SOCS box containing 1	chr10	-	603	19	311	14	0.747562	1	BGI_novel_T002256	BGI_novel_T002254
303577	ACBD4	acyl-CoA binding domain containing 4	chr10	+	6	3	3	1	0.931687	1	BGI_novel_T002498	BGI_novel_T002497
303599	TANC2	tetratricopeptide repeat, ankyrin repeat and coiled-coil containing 2	chr10	+	69	5	75	10	0.620789	1	BGI_novel_T002527,BGI_novel_T002526,BGI_novel_T002528,BGI_novel_T002529	NM_001191653_dup1,BGI_novel_T002530
303605	STRADA	STE20 related adaptor alpha	chr10	-	6	5	9	5	0.831848	1	BGI_novel_T002534,BGI_novel_T002535,BGI_novel_T002536	NM_182820_dup1
303612	POLG2	DNA polymerase gamma 2, accessory subunit	chr10	-	3	2	0	1	0.476264	1	NM_001107060_dup1	BGI_novel_T002545
303638	Abca8a*	ATP-binding cassette, sub-family A (ABC1), member 8a	chr10	-	118	14	75	20	0.112374	1	BGI_novel_T002585,BGI_novel_T002584	NM_001281824_dup1
303638	Abca8a*	ATP-binding cassette, sub-family A (ABC1), member 8a	chr10	-	377	0	246	1	0.829358	1	BGI_novel_T002583,BGI_novel_T002584	BGI_novel_T002585,NM_001281824_dup1
303693	MGAT5B	alpha-1,6-mannosylglycoprotein 6-beta-N-acetylglucosaminyltransferase B	chr10	+	59	1	28	0	0.794271	1	BGI_novel_T002648	BGI_novel_T002649,NM_001107068_dup1,BGI_novel_T002647
303764	C17orf75	chromosome 17 open reading frame 75	chr10	-	1	37	2	48	1	1	BGI_novel_T002270	NM_001139506_dup1
303830	TBCCD1*	TBCC domain containing 1	chr11	+	161	4	126	1	0.654741	1	BGI_novel_T003017,NM_001012016_dup1,BGI_novel_T003016	BGI_novel_T003018
303830	TBCCD1*	TBCC domain containing 1	chr11	+	42	2	32	2	1	1	BGI_novel_T003017	BGI_novel_T003016
303875	NRROS	negative regulator of reactive oxygen species	chr11	+	2	12	2	5	0.757601	1	NM_001024995_dup1	BGI_novel_T002982
303923	B4GALT4	beta-1,4-galactosyltransferase 4	chr11	-	38	2	22	5	0.203412	1	BGI_novel_T002910,NM_001012018_dup1	BGI_novel_T002909
304056	Zbtb21	zinc finger and BTB domain containing 21	chr11	-	7	4	4	0	0.234925	1	BGI_novel_T002845,NM_001107105_dup1	BGI_novel_T002846
304302	TNRC18	trinucleotide repeat containing 18	chr12	+	129	57	152	58	1	1	BGI_novel_T003229	BGI_novel_T003231
304344	AP4M1	adaptor related protein complex 4 subunit mu 1	chr12	+	26	21	28	14	0.650171	1	BGI_novel_T003291	NM_001037977_dup1
304378	GIGYF1	GRB10 interacting GYF protein 1	chr12	-	124	1	95	0	1	1	BGI_novel_T003300	NM_001107133_dup1,BGI_novel_T003301
304396	Lrwd1	leucine-rich repeats and WD repeat domain containing 1	chr12	+	33	1	34	0	1	1	BGI_novel_T003323	NM_001013981_dup1
304431	SFSWAP*	splicing factor SWAP	chr12	-	59	21	84	11	0.0603119	0.911235	BGI_novel_T003378,BGI_novel_T003381,BGI_novel_T003377	BGI_novel_T003376,NM_001034924_dup1,BGI_novel_T003379,BGI_novel_T003380
304431	SFSWAP*	splicing factor SWAP	chr12	-	45	9	34	14	0.329524	1	BGI_novel_T003376,BGI_novel_T003381,BGI_novel_T003380,BGI_novel_T003377	NM_001034924_dup1
304546	GIT2	GIT ArfGAP 2	chr12	+	38	4	25	5	0.713824	1	BGI_novel_T003532,BGI_novel_T003535,NM_001005553_dup1,BGI_novel_T003529	BGI_novel_T003528
304669	HOOK2	hook microtubule tethering protein 2	chr19	+	7	1	6	2	0.690343	1	BGI_novel_T006263,BGI_novel_T006260	NM_001100562_dup1,BGI_novel_T006261
304758	CCNT2	cyclin T2	chr13	+	66	6	45	14	0.0492764	0.893366	BGI_novel_T003648,BGI_novel_T003647,BGI_novel_T003649	NM_001107171_dup1
304763	R3HDM1	R3H domain containing 1	chr13	+	142	17	100	16	1	1	BGI_novel_T003654,NM_001134867_dup1,BGI_novel_T003653	BGI_novel_T003656,BGI_novel_T003655
304794	RBBP5	RB binding protein 5, histone lysine methyltransferase complex subunit	chr13	+	52	5	61	2	0.43673	1	NM_001107174_dup1,BGI_novel_T003669,BGI_novel_T003671	BGI_novel_T003670
304805	CYB5R1	cytochrome b5 reductase 1	chr13	+	0	9	1	16	1	1	BGI_novel_T003697	BGI_novel_T003696
305127	ZNF644	zinc finger protein 644	chr14	+	13	2	20	4	0.976201	1	BGI_novel_T004049,BGI_novel_T004047	NM_001139484_dup1,BGI_novel_T004046,BGI_novel_T004050,BGI_novel_T004048,BGI_novel_T004045
305332	LIMCH1	LIM and calponin homology domains 1	chr14	-	42	58	24	49	0.604392	1	BGI_novel_T004206	NM_001191678_dup1,BGI_novel_T004205
305461	FAM53A	family with sequence similarity 53 member A	chr14	+	0	4	2	4	0.34812	1	NM_001107228_dup1	BGI_novel_T004333
305464	DEPDC5	DEP domain containing 5, GATOR1 subcomplex subunit	chr14	-	6	8	14	4	0.100446	1	BGI_novel_T004341	BGI_novel_T004342
305544	AFTPH	aftiphilin	chr14	-	210	8	246	15	0.566682	1	BGI_novel_T004431	BGI_novel_T004433,BGI_novel_T004432,NM_001305127_dup1
305556	EHBP1	EH domain binding protein 1	chr14	-	76	30	86	23	0.710992	1	BGI_novel_T004439	NM_001305130_dup1
305589	BCL11A	BAF chromatin remodeling complex subunit BCL11A	chr14	+	2558	150	2798	131	0.84232	1	BGI_novel_T004456,BGI_novel_T004454	BGI_novel_T004453,BGI_novel_T004455
305887	NGDN	neuroguidin	chr15	+	21	1	35	1	0.903628	1	BGI_novel_T004659,BGI_novel_T004658	NM_001107263_dup1
305895	DCAF11*	DDB1 and CUL4 associated factor 11	chr15	+	94	8	70	9	1	1	BGI_novel_T004673,BGI_novel_T004672,BGI_novel_T004675,NM_001009686_dup1	NR_073087_dup1
305895	DCAF11*	DDB1 and CUL4 associated factor 11	chr15	+	22	35	39	49	1	1	BGI_novel_T004675	BGI_novel_T004672
306015	FAM160B2	family with sequence similarity 160 member B2	chr15	-	16	10	12	6	0.988116	1	NM_001170474_dup1	BGI_novel_T004804,BGI_novel_T004803
306137	RBM26	RNA binding motif protein 26	chr15	-	80	1	61	3	0.395405	1	BGI_novel_T004881	BGI_novel_T004882
306164	Tgds	TDP-glucose 4,6-dehydratase	chr15	-	8	5	10	2	0.384509	1	NM_001107286_dup1	BGI_novel_T004898
306183	FARP1	FERM, ARH/RhoGEF and pleckstrin domain protein 1	chr15	+	108	20	131	28	1	1	BGI_novel_T004916	BGI_novel_T004915
306322	ENTR1*	endosome associated trafficking regulator 1	chr3	-	508	29	324	19	1	1	BGI_novel_T007771	BGI_novel_T007768,BGI_novel_T007772,BGI_novel_T007767,BGI_novel_T007766
306322	ENTR1*	endosome associated trafficking regulator 1	chr3	-	231	0	133	2	0.889642	1	BGI_novel_T007764	BGI_novel_T007771
306322	ENTR1*	endosome associated trafficking regulator 1	chr3	-	769	29	472	19	1	1	BGI_novel_T007764	BGI_novel_T007768,BGI_novel_T007772,BGI_novel_T007767,BGI_novel_T007766
306322	ENTR1*	endosome associated trafficking regulator 1	chr3	-	23	9	29	14	1	1	BGI_novel_T007767,BGI_novel_T007766	BGI_novel_T007775
306322	ENTR1*	endosome associated trafficking regulator 1	chr3	-	571	1	399	4	0.266813	1	BGI_novel_T007771	BGI_novel_T007772,BGI_novel_T007767,BGI_novel_T007766
306469	CFAP97	cilia and flagella associated protein 97	chr16	-	14	19	18	21	1	1	BGI_novel_T005196	BGI_novel_T005197
306504	TRMT9B	tRNA methyltransferase 9B (putative)	chr16	-	6	6	15	3	0.112315	1	BGI_novel_T005224	BGI_novel_T005225
306526	MAK16	MAK16 homolog	chr16	+	2	1	10	2	0.752272	1	BGI_novel_T005245	NM_001014002_dup1
306587	TCTA	T cell leukemia translocation altered	chr8	-	96	12	98	10	1	1	BGI_novel_T012784	BGI_novel_T012785
306617	KBTBD11	kelch repeat and BTB domain containing 11	chr16	-	12	5	8	12	0.146474	1	BGI_novel_T005313	BGI_novel_T005314
306626	ING1	inhibitor of growth family member 1	chr16	-	2	2	11	2	0.298277	1	BGI_novel_T005351	BGI_novel_T005352
306764	NSD1*	nuclear receptor binding SET domain protein 1	chr17	-	422	1	426	1	1	1	BGI_novel_T005437,BGI_novel_T005440,BGI_novel_T005439	BGI_novel_T005438
306764	NSD1*	nuclear receptor binding SET domain protein 1	chr17	-	183	1	189	1	1	1	NM_001107337_dup1	BGI_novel_T005438
307067	DIP2C	disco interacting protein 2 homolog C	chr17	+	20	47	16	49	1	1	BGI_novel_T005630,BGI_novel_T005631	NM_001107360_dup1,BGI_novel_T005632,BGI_novel_T005629
307124	CAMK1D	calcium/calmodulin dependent protein kinase ID	chr17	+	4	31	7	38	1	1	BGI_novel_T005671	BGI_novel_T005670
307540	Celf4*	CUGBP, Elav-like family member 4	chr18	-	69	60	75	54	1	1	BGI_novel_T005798,BGI_novel_T005800	BGI_novel_T005799,BGI_novel_T005797
307540	Celf4*	CUGBP, Elav-like family member 4	chr18	-	36	22	38	18	0.901516	1	BGI_novel_T005796	BGI_novel_T005801
307642	Cfap20	cilia and flagella associated protein 20	chr19	+	156	1	169	0	1	1	BGI_novel_T006143	NM_001037978_dup1
307757	NETO2	neuropilin and tolloid like 2	chr19	+	50	33	47	30	1	1	BGI_novel_T006216,NM_001107417_dup1	BGI_novel_T006215
307811	SLC7A6	solute carrier family 7 member 6	chr19	+	22	6	29	3	0.405313	1	BGI_novel_T006342,NM_001107424_dup1	BGI_novel_T006344
308061	PDCD6	programmed cell death 6	chr1	+	140	26	111	38	0.293947	1	NM_001107452_dup1	BGI_novel_T000100
308282	SHPRH	SNF2 histone linker PHD RING helicase	chr1	+	1	40	0	46	1	1	NM_001107470_dup1	BGI_novel_T000013,BGI_novel_T000014
308320	Zfp954	zinc finger protein 954	chr1	+	21	5	19	8	0.632705	1	NM_001107472_dup1	BGI_novel_T000277
308361	ZNF329	zinc finger protein 329	chr1	+	16	6	24	8	1	1	BGI_novel_T000265	BGI_novel_T000264
308453	COQ8B	coenzyme Q8B	chr1	+	44	15	33	11	1	1	NM_001012065_dup1	BGI_novel_T000447
308478	SPRED3	sprouty related EVH1 domain containing 3	chr1	-	17	2	23	4	0.940717	1	BGI_novel_T000502,BGI_novel_T000503	BGI_novel_T000504
308577	FUZ	fuzzy planar cell polarity protein	chr1	+	6	15	2	33	0.0930814	1	BGI_novel_T000626,BGI_novel_T000627	BGI_novel_T000625,BGI_novel_T000628,NM_001037646_dup1
308669	HERC2	HECT and RLD domain containing E3 ubiquitin protein ligase 2	chr1	+	13	0	8	3	0.0996465	1	BGI_novel_T000703	BGI_novel_T000704
308738	CHD2	chromodomain helicase DNA binding protein 2	chr1	-	66	0	92	1	1	1	BGI_novel_T000757,BGI_novel_T000758	BGI_novel_T000759,BGI_novel_T000756
308751	WDR73*	WD repeat domain 73	chr1	-	123	12	175	9	0.440227	1	BGI_novel_T000811	BGI_novel_T000813
308751	WDR73*	WD repeat domain 73	chr1	-	45	33	38	33	1	1	BGI_novel_T000811,BGI_novel_T000813	NM_001107525_dup1,BGI_novel_T000812
308757	MAN2A2	mannosidase alpha class 2A member 2	chr1	-	72	1	41	8	0.028009	0.748703	BGI_novel_T000798,NM_001107527_dup1,BGI_novel_T000796,BGI_novel_T000795,BGI_novel_T000794,BGI_novel_T000799	BGI_novel_T000797
308871	RNF121	ring finger protein 121	chr1	-	6	11	12	4	0.0643492	0.913045	BGI_novel_T000925	BGI_novel_T000923
308999	Fbxl19	F-box and leucine-rich repeat protein 19	chr1	+	267	23	290	21	1	1	BGI_novel_T001127	BGI_novel_T001128,NM_001107552_dup1
309051	PIGN	phosphatidylinositol glycan anchor biosynthesis class N	chr13	-	3	3	8	2	0.346614	1	BGI_novel_T003605,BGI_novel_T003607,NM_001100584_dup1	BGI_novel_T003606
309153	RCE1*	Ras converting CAAX endopeptidase 1	chr1	-	59	11	26	4	1	1	BGI_novel_T001294	BGI_novel_T001293,BGI_novel_T001297,BGI_novel_T001295
309153	RCE1*	Ras converting CAAX endopeptidase 1	chr1	-	18	25	25	23	0.640374	1	BGI_novel_T001298,BGI_novel_T001296,BGI_novel_T001293,BGI_novel_T001295	BGI_novel_T001297,NM_001100585_dup1,BGI_novel_T001294
309169	Ehbp1l1	EH domain binding protein 1-like 1	chr1	-	66	0	84	1	0.603932	1	NM_001129997_dup1	NM_001270704_dup1,BGI_novel_T001323
309194	TAF6L*	TATA-box binding protein associated factor 6 like	chr1	-	30	0	65	1	0.837938	1	BGI_novel_T001386,BGI_novel_T001385	BGI_novel_T001387,NM_001107575_dup1
309194	TAF6L*	TATA-box binding protein associated factor 6 like	chr1	-	20	6	38	3	0.144338	1	BGI_novel_T001386,BGI_novel_T001385	BGI_novel_T001384
309194	TAF6L*	TATA-box binding protein associated factor 6 like	chr1	-	14	0	21	1	0.712658	1	BGI_novel_T001384	BGI_novel_T001387,NM_001107575_dup1
309331	UHRF2	ubiquitin like with PHD and ring finger domains 2	chr1	+	823	43	966	42	1	1	BGI_novel_T001485	NM_001107585_dup1,BGI_novel_T001486
309361	CHUK	component of inhibitor of nuclear factor kappa B kinase complex	chr1	-	93	19	95	30	0.585636	1	BGI_novel_T001557	BGI_novel_T001558,NM_001107588_dup1
309451	GBF1	golgi brefeldin A resistant guanine nucleotide exchange factor 1	chr1	+	40	40	22	29	0.847256	1	NM_001191634_dup1	BGI_novel_T001586
309456	WBP1L	WW domain binding protein 1 like	chr1	+	18	41	34	43	0.427025	1	BGI_novel_T001600,NM_001313908_dup1	NM_001127484_dup1
309891	SEPTIN10	septin 10	chr20	-	10	8	10	5	0.744104	1	BGI_novel_T007607	BGI_novel_T007608
310155	MTMR12	myotubularin related protein 12	chr2	+	14	3	15	6	0.671499	1	BGI_novel_T006710,NM_001012077_dup1	BGI_novel_T006711
310314	TTC14	tetratricopeptide repeat domain 14	chr2	+	48	7	46	8	1	1	BGI_novel_T006791	NM_001107666_dup1
310635	ARHGEF2	Rho/Rac guanine nucleotide exchange factor 2	chr2	+	42	13	31	16	0.546164	1	BGI_novel_T006981,NM_001012079_dup1	BGI_novel_T006980
311182	NUP160	nucleoporin 160	chr3	+	8	17	0	19	0.0126046	0.549764	BGI_novel_T008203	BGI_novel_T008202,NM_001107744_dup1
311185	Kbtbd4*	kelch repeat and BTB domain containing 4	chr3	+	50	9	64	20	0.473011	1	BGI_novel_T008206	BGI_novel_T008205
311185	Kbtbd4*	kelch repeat and BTB domain containing 4	chr3	+	21	3	18	5	0.628261	1	BGI_novel_T008206	BGI_novel_T008205
311311	MEIS2	Meis homeobox 2	chr3	-	39	52	44	64	1	1	BGI_novel_T008311,BGI_novel_T008313	BGI_novel_T008312,BGI_novel_T008310
311384	SEMA6D	semaphorin 6D	chr3	+	27	13	22	8	0.947915	1	BGI_novel_T008390,BGI_novel_T008403,BGI_novel_T008400,BGI_novel_T008397	BGI_novel_T008395,BGI_novel_T008392
311546	TPX2	TPX2 microtubule nucleation factor	chr3	+	18	11	20	4	0.179885	1	BGI_novel_T008587,BGI_novel_T008589	BGI_novel_T008588
311730	GPR155	G protein-coupled receptor 155	chr3	-	24	16	13	7	1	1	BGI_novel_T008134	BGI_novel_T008133
311791	ZMYND19*	zinc finger MYND-type containing 19	chr3	+	120	0	113	5	0.0565191	0.911235	BGI_novel_T007722,BGI_novel_T007724	BGI_novel_T007725,BGI_novel_T007723
311791	ZMYND19*	zinc finger MYND-type containing 19	chr3	+	95	0	103	4	0.130181	1	BGI_novel_T007722,BGI_novel_T007724	BGI_novel_T007725
311802	Ssna1	SS nuclear autoantigen 1	chr3	-	100	0	107	2	1	1	NM_001303617_dup1	NR_130647_dup1
311836	NTNG2*	netrin G2	chr3	-	207	10	224	12	1	1	BGI_novel_T007835	BGI_novel_T007836
311836	NTNG2*	netrin G2	chr3	-	11	7	13	6	0.883074	1	BGI_novel_T007837,BGI_novel_T007833	BGI_novel_T007838,BGI_novel_T007831,BGI_novel_T007832
311842	ZER1	zyg-11 related cell cycle regulator	chr3	-	97	34	70	19	1	1	BGI_novel_T007858,NM_001100707_dup1,BGI_novel_T007857	BGI_novel_T007856
311866	LRSAM1	leucine rich repeat and sterile alpha motif containing 1	chr3	-	1	13	0	13	1	1	NM_001107833_dup1,BGI_novel_T007929	BGI_novel_T007930,BGI_novel_T007931
311881	FBXW2*	F-box and WD repeat domain containing 2	chr3	-	54	32	49	76	0.025089	0.748703	BGI_novel_T007955,BGI_novel_T007958	BGI_novel_T007956,BGI_novel_T007959
311881	FBXW2*	F-box and WD repeat domain containing 2	chr3	-	127	10	158	4	0.194277	1	NM_001107835_dup1,BGI_novel_T007956,BGI_novel_T007958,BGI_novel_T007957	BGI_novel_T007955,BGI_novel_T007959
311944	Paxip1	PAX interacting (with transcription-activation domain) protein 1	chr4	+	3	6	0	8	0.147709	1	BGI_novel_T008851	BGI_novel_T008855,BGI_novel_T008849
311959	Abcf2	ATP binding cassette subfamily F member 2	chr4	+	118	41	107	38	1	1	BGI_novel_T008873,BGI_novel_T008875,NM_001109666_dup1	BGI_novel_T008874
312030	SCAF11	SR-related CTD associated factor 11	chr7	-	12	36	19	35	0.662764	1	NM_001271170_dup1,BGI_novel_T011975	BGI_novel_T011979,BGI_novel_T011978
312077	GOLGA3	golgin A3	chr12	-	41	9	19	15	0.0336272	0.829969	BGI_novel_T003578	NM_001107847_dup1,BGI_novel_T003579
312227	CNOT4	CCR4-NOT transcription complex subunit 4	chr4	-	2	13	3	15	1	1	BGI_novel_T009053	NM_001037782_dup1,BGI_novel_T009054,BGI_novel_T009052
312510	TIA1	TIA1 cytotoxic granule associated RNA binding protein	chr4	+	216	18	143	13	1	1	BGI_novel_T009237	BGI_novel_T009235
312563	PRICKLE2	prickle planar cell polarity protein 2	chr4	-	7	0	9	10	0.0213047	0.737249	BGI_novel_T009306	BGI_novel_T009305
312680	HDHD5*	haloacid dehalogenase like hydrolase domain containing 5	chr4	-	4	3	0	7	0.0398322	0.839545	BGI_novel_T009430	NM_001107884_dup1
312680	HDHD5*	haloacid dehalogenase like hydrolase domain containing 5	chr4	-	2	0	1	1	0.460037	1	BGI_novel_T009430	NM_001107884_dup1
312937	CYLD	CYLD lysine 63 deubiquitinase	chr19	-	4	11	2	22	0.712856	1	BGI_novel_T006202	NM_001017380_dup1
313058	ADGRB2	adhesion G protein-coupled receptor B2	chr5	+	9	411	12	436	1	1	BGI_novel_T010278,BGI_novel_T010276,BGI_novel_T010274,BGI_novel_T010277,BGI_novel_T010275	NM_001107914_dup1
313061	VIRMA	vir like m6A methyltransferase associated	chr5	+	36	0	47	2	0.355975	1	BGI_novel_T009678	BGI_novel_T009679,NM_001107915_dup1
313130	PM20D2	peptidase M20 domain containing 2	chr5	-	8	25	0	29	0.0126564	0.549764	BGI_novel_T009733	NM_001107922_dup1,BGI_novel_T009732
313449	UPF3B	UPF3B regulator of nonsense mediated mRNA decay	chrX	-	53	2	35	3	0.830516	1	NM_001135873_dup1,BGI_novel_T014082	BGI_novel_T014083
313474	EPS15	epidermal growth factor receptor pathway substrate 15	chr5	+	11	19	23	15	0.147547	1	BGI_novel_T010070	BGI_novel_T010069,NM_001009424_dup1
313604	ZMYM1	zinc finger MYM-type containing 1	chr5	-	17	1	11	0	0.843953	1	BGI_novel_T010227	NM_001107983_dup1
313876	BIRC6	baculoviral IAP repeat containing 6	chr6	-	17	42	13	20	0.610452	1	BGI_novel_T010673,BGI_novel_T010674,BGI_novel_T010678,BGI_novel_T010676	BGI_novel_T010682,NM_001170596_dup1,BGI_novel_T010681,BGI_novel_T010680,BGI_novel_T010679,BGI_novel_T010677,BGI_novel_T010675
314028	CBLL1	Cbl proto-oncogene like 1	chr6	-	15	17	26	11	0.129322	1	BGI_novel_T010810,BGI_novel_T010809	NM_001108018_dup1
314061	UVSSA	UV stimulated scaffold protein A	chr14	-	14	9	17	5	0.419539	1	NM_001134558_dup1	BGI_novel_T004335
314332	TMEM63C	transmembrane protein 63C	chr6	+	20	4	10	3	0.945713	1	BGI_novel_T011072,BGI_novel_T011071	BGI_novel_T011074,BGI_novel_T011073
314388	PPP4R3A	protein phosphatase 4 regulatory subunit 3A	chr6	-	12	23	22	13	0.0539876	0.893366	NM_001271174_dup1	NM_001108050_dup1
314613	RNF126	ring finger protein 126	chr7	+	18	103	29	113	1	1	NM_001033702_dup1	BGI_novel_T011385
314622	Cbarp	calcium channel, voltage-dependent, beta subunit associated regulatory protein	chr7	+	79	101	86	88	0.988043	1	BGI_novel_T011372,BGI_novel_T011374	NM_001108070_dup1,BGI_novel_T011371
314718	ACTR6	actin related protein 6	chr7	-	12	28	9	45	0.652605	1	BGI_novel_T011450	NM_001108081_dup1
314964	PHF20L1	PHD finger protein 20 like 1	chr7	+	105	1	67	1	0.964778	1	BGI_novel_T011692,BGI_novel_T011694	BGI_novel_T011695,BGI_novel_T011693,NM_001271439_dup1
315112	FOXRED2	FAD dependent oxidoreductase domain containing 2	chr7	-	7	1	6	0	0.618272	1	BGI_novel_T011797	BGI_novel_T011798
315133	Ddx17*	DEAD-box helicase 17	chr7	-	5760	1	4233	0	1	1	BGI_novel_T011835	BGI_novel_T011836,BGI_novel_T011837
315133	Ddx17*	DEAD-box helicase 17	chr7	-	147	223	105	176	1	1	BGI_novel_T011837	BGI_novel_T011836
315141	MIEF1	mitochondrial elongation factor 1	chr7	+	34	0	54	1	1	1	BGI_novel_T011851,BGI_novel_T011850	NM_001007709_dup1
315165	NAGA	alpha-N-acetylgalactosaminidase	chr7	-	16	7	22	10	1	1	BGI_novel_T011867	BGI_novel_T011866
315216	SELENOO	selenoprotein O	chr7	+	23	4	31	2	0.54576	1	BGI_novel_T011912,NM_001085485_dup1,BGI_novel_T011915	BGI_novel_T011914
315219	TYMP*	thymidine phosphorylase	chr7	-	1	3	0	1	0.838303	1	BGI_novel_T011937	BGI_novel_T011938,NM_001012122_dup1
315219	TYMP*	thymidine phosphorylase	chr7	-	56	2	70	1	0.898796	1	BGI_novel_T011936	BGI_novel_T011937,BGI_novel_T011938
315219	TYMP*	thymidine phosphorylase	chr7	-	11	15	10	25	0.520366	1	BGI_novel_T011938	BGI_novel_T011937
315309	TFCP2	transcription factor CP2	chr7	-	24	11	20	14	0.694029	1	BGI_novel_T012048	NM_001134714_dup1
315333	ATF7	activating transcription factor 7	chr7	-	9	2	16	2	0.775028	1	BGI_novel_T012095	BGI_novel_T012094,BGI_novel_T012096,NM_001108115_dup1
315344	SMUG1	single-strand-selective monofunctional uracil-DNA glycosylase 1	chr7	-	26	11	21	8	1	1	BGI_novel_T012100	BGI_novel_T012101
315435	PANX1	pannexin 1	chr8	-	1	19	3	41	1	1	NM_001270548_dup1	BGI_novel_T012145,NM_199397_dup1
315439	SLC36A4	solute carrier family 36 member 4	chr8	+	12	9	11	3	0.322384	1	NM_001108127_dup1	BGI_novel_T012154
315615	DSCAML1	DS cell adhesion molecule like 1	chr8	+	15	4	14	3	1	1	NM_001108141_dup1	BGI_novel_T012345
315763	MTFMT*	mitochondrial methionyl-tRNA formyltransferase	chr8	+	40	3	33	7	0.321538	1	NM_001009697_dup1	BGI_novel_T012488
315763	MTFMT*	mitochondrial methionyl-tRNA formyltransferase	chr8	+	22	2	17	3	0.845217	1	NM_001009697_dup1	BGI_novel_T012487
315763	MTFMT*	mitochondrial methionyl-tRNA formyltransferase	chr8	+	23	3	19	7	0.307175	1	BGI_novel_T012487	BGI_novel_T012488
316022	TRANK1	tetratricopeptide repeat and ankyrin repeat containing 1	chr8	+	239	5	133	15	0.00287167	0.285116	BGI_novel_T012845,BGI_novel_T012847,BGI_novel_T012846	NM_001191799_dup1
316085	TRAK1	trafficking kinesin protein 1	chr8	+	113	57	114	50	1	1	NM_001134565_dup1,BGI_novel_T012910,BGI_novel_T012908,BGI_novel_T012906	BGI_novel_T012907,BGI_novel_T012909
316328	KANSL3	KAT8 regulatory NSL complex subunit 3	chr9	-	16	50	17	31	0.512051	1	BGI_novel_T013195	BGI_novel_T013194
316356	MFSD9	major facilitator superfamily domain containing 9	chr9	-	2	5	2	7	1	1	BGI_novel_T013244	NM_001108215_dup1
316575	TRIP12	thyroid hormone receptor interactor 12	chr9	-	9	56	14	46	0.535325	1	BGI_novel_T013487	BGI_novel_T013485,NM_001031659_dup1,BGI_novel_T013483,BGI_novel_T013484
317196	KLHL4	kelch like family member 4	chrX	+	6	2	2	7	0.0648128	0.913045	NM_001108244_dup1	BGI_novel_T013942
317203	RPS6KA6	ribosomal protein S6 kinase A6	chrX	-	23	18	33	13	0.312642	1	BGI_novel_T013932,BGI_novel_T013933	BGI_novel_T013934
317260	ZMYM3	zinc finger MYM-type containing 3	chrX	-	104	17	92	37	0.0531622	0.893366	BGI_novel_T013878,NM_001040155_dup1,BGI_novel_T013881	BGI_novel_T013877,BGI_novel_T013880,BGI_novel_T013879
317377	CCDC120	coiled-coil domain containing 120	chrX	+	75	17	131	33	1	1	BGI_novel_T013694	BGI_novel_T013693
317420	WNK3	WNK lysine deficient protein kinase 3	chrX	+	24	22	36	11	0.0494747	0.893366	BGI_novel_T013714,BGI_novel_T013716,NM_001163607_dup1,BGI_novel_T013713,BGI_novel_T013718	BGI_novel_T013719,BGI_novel_T013717,BGI_novel_T013715
317464	MSL3	MSL complex subunit 3	chrX	+	74	1	50	0	0.806058	1	BGI_novel_T013771	BGI_novel_T013772
317575	SMARCA1*	SWI/SNF related, matrix associated, actin dependent regulator of chromatin, subfamily a, member 1	chrX	-	11	52	11	36	0.949595	1	NM_001271190_dup1	BGI_novel_T014110,BGI_novel_T014108,BGI_novel_T014109
317575	SMARCA1*	SWI/SNF related, matrix associated, actin dependent regulator of chromatin, subfamily a, member 1	chrX	-	9	28	9	29	1	1	BGI_novel_T014108	BGI_novel_T014110
317627	BAZ2B	bromodomain adjacent to zinc finger domain 2B	chr3	-	3	7	10	11	0.586993	1	NM_001108260_dup1	BGI_novel_T008049,BGI_novel_T008050
353118	MAST1	microtubule associated serine/threonine kinase 1	chr19	-	241	9	186	2	0.187368	1	BGI_novel_T006258	BGI_novel_T006257
359959	RHEBL1	RHEB like 1	chr7	-	14	25	13	12	0.401678	1	BGI_novel_T012011,BGI_novel_T012012,BGI_novel_T012013	BGI_novel_T012014,NM_182825_dup1
360466	ZC3H7A	zinc finger CCCH-type containing 7A	chr10	+	21	0	15	2	0.250144	1	BGI_novel_T001708,BGI_novel_T001707	BGI_novel_T001709,NM_001108262_dup1
360570	MYO18A*	myosin XVIIIA	chr10	-	11	11	23	13	0.630712	1	BGI_novel_T002232,BGI_novel_T002233	BGI_novel_T002235
360570	MYO18A*	myosin XVIIIA	chr10	-	31	58	33	60	1	1	BGI_novel_T002232,BGI_novel_T002231,NM_001172137_dup1	BGI_novel_T002235,BGI_novel_T002234,BGI_novel_T002233
360584	GGNBP2*	gametogenetin binding protein 2	chr10	-	26	3	24	3	1	1	BGI_novel_T002299	BGI_novel_T002300
360584	GGNBP2*	gametogenetin binding protein 2	chr10	-	76	30	75	24	1	1	BGI_novel_T002300,BGI_novel_T002298,BGI_novel_T002299	NM_001004273_dup1
360634	PLEKHH3	pleckstrin homology, MyTH4 and FERM domain containing H3	chr10	-	0	9	4	9	0.119266	1	BGI_novel_T002457	NM_001037202_dup1
360650	AMZ2	archaelysin family metallopeptidase 2	chr10	+	575	4	516	5	1	1	BGI_novel_T002577	NM_001014121_dup1
360702	TTC3*	tetratricopeptide repeat domain 3	chr11	+	74	10	157	14	0.774296	1	BGI_novel_T002824,BGI_novel_T002820,BGI_novel_T002822	BGI_novel_T002823,BGI_novel_T002816,BGI_novel_T002818,BGI_novel_T002817,BGI_novel_T002821,BGI_novel_T002819
360702	TTC3*	tetratricopeptide repeat domain 3	chr11	+	159	101	271	174	1	1	BGI_novel_T002824,BGI_novel_T002820,BGI_novel_T002822	BGI_novel_T002823,BGI_novel_T002816,BGI_novel_T002818,BGI_novel_T002817,BGI_novel_T002821,BGI_novel_T002819
360702	TTC3*	tetratricopeptide repeat domain 3	chr11	+	74	0	152	3	1	1	BGI_novel_T002824,BGI_novel_T002822	BGI_novel_T002816,BGI_novel_T002818,BGI_novel_T002817,BGI_novel_T002821,BGI_novel_T002819
360768	CCZ1/CCZ1B	CCZ1 homolog B, vacuolar protein trafficking and biogenesis associated	chr12	+	171	6	180	6	1	1	NM_001014126_dup1	BGI_novel_T003206
360773	SUN1	Sad1 and UNC84 domain containing 1	chr12	-	11	3	10	4	0.900631	1	BGI_novel_T003266,BGI_novel_T003271,BGI_novel_T003268,BGI_novel_T003264	BGI_novel_T003267,BGI_novel_T003270,BGI_novel_T003262,BGI_novel_T003265
360779	LRCH4	leucine rich repeats and calponin homology domain containing 4	chr12	-	3	6	3	6	1	1	NM_001127551_dup1	BGI_novel_T003298
360801	NCOR2*	nuclear receptor corepressor 2	chr12	+	101	19	116	30	0.789322	1	BGI_novel_T003409,BGI_novel_T003400,BGI_novel_T003405,BGI_novel_T003407,BGI_novel_T003401	BGI_novel_T003399,BGI_novel_T003404,NM_001108334_dup1,BGI_novel_T003402,BGI_novel_T003408,BGI_novel_T003403,BGI_novel_T003410,BGI_novel_T003406
360801	NCOR2*	nuclear receptor corepressor 2	chr12	+	34	35	18	26	0.738571	1	BGI_novel_T003400,BGI_novel_T003405,BGI_novel_T003407	BGI_novel_T003409,BGI_novel_T003401
360826	HSCB*	HscB mitochondrial iron-sulfur cluster cochaperone	chr12	+	1	1	2	1	0.870189	1	BGI_novel_T003564	NM_001108340_dup1
360826	HSCB*	HscB mitochondrial iron-sulfur cluster cochaperone	chr12	+	5	44	11	35	0.275852	1	BGI_novel_T003564	NM_001108340_dup1
360845	ZC3H11A	zinc finger CCCH-type containing 11A	chr13	+	52	12	35	9	1	1	BGI_novel_T003681	BGI_novel_T003680
360860	COP1	COP1 E3 ubiquitin ligase	chr13	+	60	18	69	30	0.70684	1	BGI_novel_T003790	BGI_novel_T003789
360865	Prrc2c*	proline-rich coiled-coil 2C	chr13	-	38	86	29	61	1	1	BGI_novel_T003808,BGI_novel_T003810	BGI_novel_T003809,BGI_novel_T003813,NR_111961_dup1,BGI_novel_T003811,BGI_novel_T003812
360865	Prrc2c*	proline-rich coiled-coil 2C	chr13	-	47	13	44	4	0.219496	1	BGI_novel_T003813,NR_111961_dup1,BGI_novel_T003811,BGI_novel_T003812,BGI_novel_T003808,BGI_novel_T003810	BGI_novel_T003809
360904	IDUA*	alpha-L-iduronidase	chr14	-	24	4	29	2	0.546481	1	BGI_novel_T004015,BGI_novel_T004016	BGI_novel_T004014,NM_001172084_dup1
360904	IDUA*	alpha-L-iduronidase	chr14	-	48	3	24	1	1	1	BGI_novel_T004014	BGI_novel_T004015,BGI_novel_T004016
360904	IDUA*	alpha-L-iduronidase	chr14	-	121	0	93	1	0.892954	1	BGI_novel_T004016	BGI_novel_T004015
360904	IDUA*	alpha-L-iduronidase	chr14	-	98	2	71	1	1	1	BGI_novel_T004014	NM_001172084_dup1
361057	INTS6	integrator complex subunit 6	chr15	-	16	21	6	24	0.12856	1	NM_001271488_dup1	BGI_novel_T004760
361063	ENTPD4*	ectonucleoside triphosphate diphosphohydrolase 4	chr15	+	84	37	41	64	0.00246772	0.285116	BGI_novel_T004793	BGI_novel_T004791,BGI_novel_T004792,NM_001108384_dup1
361063	ENTPD4*	ectonucleoside triphosphate diphosphohydrolase 4	chr15	+	17	42	24	28	0.197563	1	BGI_novel_T004791,BGI_novel_T004793	BGI_novel_T004792
361120	EPS15L1	epidermal growth factor receptor pathway substrate 15 like 1	chr16	+	109	7	109	10	1	1	BGI_novel_T005047,BGI_novel_T005050,BGI_novel_T005049,BGI_novel_T005046,BGI_novel_T005051,BGI_novel_T005048	NM_001029921_dup1
361135	Marchf1	membrane associated ring-CH-type finger 1	chr16	-	15	9	25	6	0.296686	1	BGI_novel_T005144,BGI_novel_T005142	BGI_novel_T005143,BGI_novel_T005141
361151	UFSP2	UFM1 specific peptidase 2	chr16	-	34	4	23	9	0.169076	1	NM_001014142_dup1	BGI_novel_T005199
361174	ALG11	ALG11 alpha-1,2-mannosyltransferase	chr16	-	22	11	33	12	0.889134	1	BGI_novel_T005307	NM_001108401_dup1
361183	ANKRD10	ankyrin repeat domain 10	chr16	+	1973	33	1312	84	1.7686e-08	1.22918e-05	BGI_novel_T005346	NM_001271219_dup1
361190	USP19	ubiquitin specific peptidase 19	chr8	+	18	15	25	10	0.310879	1	BGI_novel_T012793,BGI_novel_T012790	BGI_novel_T012792,BGI_novel_T012794,BGI_novel_T012791
361346	LOC361346	similar to chromosome 18 open reading frame 54	chr18	-	131	3	145	1	0.715739	1	BGI_novel_T006044	NM_001017462_dup1
361391	CBFB	core-binding factor subunit beta	chr19	+	81	16	55	22	0.235087	1	NM_001013191_dup1	BGI_novel_T006304
361399	EDC4	enhancer of mRNA decapping 4	chr19	+	13	34	8	46	0.372978	1	BGI_novel_T006334	BGI_novel_T006333,NM_001033068_dup1
361403	TERF2	telomeric repeat binding factor 2	chr19	-	147	18	211	19	0.84175	1	NM_001108448_dup1	BGI_novel_T006366,NM_001242355_dup1
361474	IPCEF1	interaction protein for cytohesin exchange factors 1	chr1	-	2	1	3	3	0.801965	1	BGI_novel_T000155	NM_001170799_dup1
361508	MZF1	myeloid zinc finger 1	chr1	+	181	0	122	2	0.376382	1	BGI_novel_T000252	BGI_novel_T000253
361527	PLD3	phospholipase D family member 3	chr1	-	113	81	117	87	1	1	BGI_novel_T000455	BGI_novel_T000454,BGI_novel_T000456
361624	AKIP1	A-kinase interacting protein 1	chr1	+	1	19	2	20	1	1	NM_001108497_dup1	BGI_novel_T000956,BGI_novel_T000955
361649	ATXN2L	ataxin 2 like	chr1	-	251	10	170	12	0.549527	1	BGI_novel_T001067,BGI_novel_T001064	BGI_novel_T001069,BGI_novel_T001066,BGI_novel_T001062,BGI_novel_T001068,BGI_novel_T001063
361655	TIAL1	TIA1 cytotoxic granule associated RNA binding protein like 1	chr1	-	81	1	46	0	0.936723	1	BGI_novel_T001145,BGI_novel_T001146	BGI_novel_T001144,BGI_novel_T001147
361659	PLEKHA1	pleckstrin homology domain containing A1	chr1	+	616	19	454	23	0.375713	1	BGI_novel_T001164	BGI_novel_T001163
361668	EBF3	EBF transcription factor 3	chr1	-	1	9	0	5	0.953991	1	NM_001108506_dup1	BGI_novel_T001192
361671	PWWP2B	PWWP domain containing 2B	chr1	+	28	5	28	5	1	1	BGI_novel_T001198	NM_001108507_dup1
361682	TSSC4	tumor suppressing subtransferable candidate 4	chr1	+	1	4	3	3	0.471354	1	NM_001310046_dup1	NM_001310047_dup1
361695	TMEM134	transmembrane protein 134	chr1	+	19	55	11	36	1	1	BGI_novel_T001279,BGI_novel_T001278	NM_001078648_dup1,NM_001078647_dup1
361696	RPS6KB2	ribosomal protein S6 kinase B2	chr1	-	7	0	13	1	0.899484	1	NM_001010962_dup1	BGI_novel_T001286
361833	ANK3	ankyrin 3	chr20	+	1975	23	1746	29	0.846573	1	BGI_novel_T007573	BGI_novel_T007572
361924	MYNN	myoneurin	chr2	-	28	5	41	13	0.551021	1	BGI_novel_T006781	NM_001012178_dup1
361946	Supt20	SPT20 SAGA complex component	chr2	+	48	14	37	14	0.912248	1	BGI_novel_T006858	BGI_novel_T006859
361984	UBAP2L*	ubiquitin associated protein 2 like	chr2	-	2	9	7	9	0.34377	1	BGI_novel_T007050,BGI_novel_T007047,BGI_novel_T007033,BGI_novel_T007048,BGI_novel_T007039,BGI_novel_T007044	NM_001024798_dup1,BGI_novel_T007041
361984	UBAP2L*	ubiquitin associated protein 2 like	chr2	-	125	161	142	144	0.858971	1	BGI_novel_T007038,BGI_novel_T007037,BGI_novel_T007043,BGI_novel_T007046,BGI_novel_T007048,BGI_novel_T007034,BGI_novel_T007044	BGI_novel_T007040,BGI_novel_T007042,BGI_novel_T007049,BGI_novel_T007050,BGI_novel_T007035,BGI_novel_T007047,BGI_novel_T007033,NM_001024798_dup1,BGI_novel_T007041,BGI_novel_T007045,BGI_novel_T007039,BGI_novel_T007036
361984	UBAP2L*	ubiquitin associated protein 2 like	chr2	-	44	23	47	25	1	1	BGI_novel_T007037,BGI_novel_T007048,BGI_novel_T007039,BGI_novel_T007034	BGI_novel_T007038,BGI_novel_T007040,BGI_novel_T007047,BGI_novel_T007041
362017	CYB561D1	cytochrome b561 family member D1	chr2	-	28	3	10	3	0.402386	1	BGI_novel_T007184	BGI_novel_T007183
362045	LAMTOR3	late endosomal/lysosomal adaptor, MAPK and MTOR activator 3	chr2	+	15	4	21	4	0.911348	1	BGI_novel_T007277	BGI_novel_T007278
362111	SH2D3C	SH2 domain containing 3C	chr3	+	16	1	32	4	1	1	BGI_novel_T007926	BGI_novel_T007925
362152	Hnrnpa3	heterogeneous nuclear ribonucleoprotein A3	chr3	+	286	245	359	292	1	1	NM_198132_dup1,NM_001111294_dup1	BGI_novel_T008140,NM_001111295_dup1
362169	ALKBH3	alkB homolog 3, alpha-ketoglutaratedependent dioxygenase	chr3	-	13	17	9	32	0.259021	1	BGI_novel_T008249	NM_001014180_dup1
362176	LMO2	LIM domain only 2	chr3	+	18	0	15	2	0.300036	1	NM_001037358_dup1	NM_001244781_dup1
362228	NAA20	N-alpha-acetyltransferase 20, NatB catalytic subunit	chr3	+	16	58	6	60	0.289535	1	NM_001108595_dup1	BGI_novel_T008553
362283	STX16	syntaxin 16	chr3	+	3	2	8	5	1	1	BGI_novel_T008757	BGI_novel_T008756
362288	RTEL1	regulator of telomere elongation helicase 1	chr3	+	0	23	1	4	0.419161	1	NM_001191857_dup1	BGI_novel_T008806
362368	GGCT	gamma-glutamylcyclotransferase	chr4	-	30	5	26	8	0.547839	1	NM_001108629_dup1	BGI_novel_T009151
362412	RAD18	RAD18 E3 ubiquitin protein ligase	chr4	-	7	4	19	1	0.0863827	1	NM_001077673_dup1,BGI_novel_T009354	BGI_novel_T009353
362520	FKTN	fukutin	chr5	+	29	13	49	18	1	1	BGI_novel_T009859	NM_001108667_dup1
362581	SCMH1	Scm polycomb group protein homolog 1	chr5	+	55	3	55	2	1	1	BGI_novel_T010157,NM_001109669_dup1,BGI_novel_T010159,BGI_novel_T010158	BGI_novel_T010160
362609	PUM1	pumilio RNA binding family member 1	chr5	+	76	29	59	38	0.330172	1	BGI_novel_T010291,BGI_novel_T010292,BGI_novel_T010284,NM_001108684_dup1,BGI_novel_T010288	BGI_novel_T010289,BGI_novel_T010286,BGI_novel_T010285,BGI_novel_T010287,BGI_novel_T010290
362687	SRSF7	serine and arginine rich splicing factor 7	chr6	-	68	53	74	66	1	1	NM_001039035_dup1	BGI_novel_T010614
362710	AGBL5	ATP/GTP binding protein like 5	chr6	-	41	8	31	14	0.226175	1	BGI_novel_T010722,BGI_novel_T010718	BGI_novel_T010717,BGI_novel_T010719
362724	SH3YL1	SH3 and SYLF domain containing 1	chr6	+	52	21	65	7	0.0233374	0.737249	BGI_novel_T010807	NM_001108705_dup1
362739	PPP2R3C	protein phosphatase 2 regulatory subunit B''gamma	chr6	-	49	1	46	3	0.485773	1	BGI_novel_T010888,BGI_novel_T010887	BGI_novel_T010886
362757	RDH11	retinol dehydrogenase 11	chr6	-	2	73	5	52	1	1	BGI_novel_T011000	NM_001012193_dup1
362787	MOK	MOK protein kinase	chr6	-	5	2	6	1	0.684284	1	BGI_novel_T011172	NM_001010965_dup1,BGI_novel_T011171
362834	MBD3	methyl-CpG binding domain protein 3	chr7	+	86	189	120	232	1	1	BGI_novel_T011329,NM_001108735_dup1	BGI_novel_T011328
362931	ADGRB1	adhesion G protein-coupled receptor B1	chr7	+	97	46	105	18	0.0102908	0.549764	BGI_novel_T011723,BGI_novel_T011725,BGI_novel_T011724	NM_001170597_dup1,BGI_novel_T011726,BGI_novel_T011727,BGI_novel_T011722
362969	TTLL1	tubulin tyrosine ligase like 1	chr7	-	102	6	56	9	0.283113	1	BGI_novel_T011879,NM_001012200_dup1	BGI_novel_T011878
362981	HDAC10	histone deacetylase 10	chr7	-	152	1	117	0	1	1	BGI_novel_T011917,BGI_novel_T011918	BGI_novel_T011919,NM_001035000_dup1
363040	ST3GAL4	ST3 beta-galactoside alpha-2,3-sialyltransferase 4	chr8	-	36	6	25	7	0.74987	1	NM_203337_dup1	BGI_novel_T012273
363068	COMMD4	COMM domain containing 4	chr8	-	103	17	141	13	0.353827	1	BGI_novel_T012410	BGI_novel_T012409
363153	ARPP21	cAMP regulated phosphoprotein 21	chr8	-	246	14	320	8	0.177716	1	BGI_novel_T012857,BGI_novel_T012856	BGI_novel_T012859
363256	SPEG	striated muscle enriched protein kinase	chr9	+	43	13	35	2	0.0442456	0.893366	BGI_novel_T013434,BGI_novel_T013436	BGI_novel_T013429,BGI_novel_T013431,NM_001108802_dup1,BGI_novel_T013430,BGI_novel_T013433
363287	HDAC4	histone deacetylase 4	chr9	-	7	2	7	4	0.688055	1	BGI_novel_T013518	NM_053449_dup1,BGI_novel_T013517
363445	USP9X	ubiquitin specific peptidase 9 X-linked	chrX	-	68	42	59	35	1	1	BGI_novel_T013653	BGI_novel_T013654
363502	MID2	midline 2	chrX	+	0	13	4	11	0.170298	1	NM_001191889_dup1	BGI_novel_T014018,BGI_novel_T014017
363675	STARD3	StAR related lipid transfer domain containing 3	chr10	+	31	5	12	13	0.00560931	0.441512	NM_001014229_dup1	BGI_novel_T002417
364900	CTIF	cap binding complex dependent translation initiation factor	chr18	-	16	12	9	20	0.117266	1	BGI_novel_T006068,NM_001108891_dup1,BGI_novel_T006071	BGI_novel_T006070,BGI_novel_T006073
365222	LRFN1	leucine rich repeat and fibronectin type III domain containing 1	chr1	-	24	0	29	2	0.311854	1	BGI_novel_T000465	BGI_novel_T000464
365361	LYRM1*	LYR motif containing 1	chr1	+	17	13	9	3	0.440825	1	BGI_novel_T001030	BGI_novel_T001029
365361	LYRM1*	LYR motif containing 1	chr1	+	2	3	2	3	1	1	BGI_novel_T001030	BGI_novel_T001029
365372	TBC1D10B	TBC1 domain family member 10B	chr1	-	26	58	24	53	1	1	BGI_novel_T001096	BGI_novel_T001095
365407	CPSF7	cleavage and polyadenylation specific factor 7	chr1	+	67	22	52	31	0.265102	1	BGI_novel_T001403	NM_001014245_dup1
365592	PDSS2	decaprenyl diphosphate synthase subunit 2	chr20	+	13	8	29	0	0.000840084	0.19462	BGI_novel_T007679	BGI_novel_T007680
365895	HIPK1	homeodomain interacting protein kinase 1	chr2	-	45	18	41	13	0.951214	1	NM_001100986_dup1	BGI_novel_T007155,BGI_novel_T007156,BGI_novel_T007154
366029	ZBTB6	zinc finger and BTB domain containing 6	chr3	-	220	25	273	34	1	1	BGI_novel_T007984,BGI_novel_T007981,BGI_novel_T007979	BGI_novel_T007982,BGI_novel_T007980
366203	ESF1	ESF1 nucleolar pre-rRNA processing protein homolog	chr3	-	15	0	18	3	0.217683	1	BGI_novel_T008528	NM_001100771_dup1
366698	ADCK1	aarF domain containing kinase 1	chr6	+	19	7	31	17	0.747671	1	BGI_novel_T011084	BGI_novel_T011083
366790	PYM1	PYM homolog 1, exon junction complex associated factor	chr7	+	19	48	25	49	1	1	BGI_novel_T011268	BGI_novel_T011269,BGI_novel_T011270
367033	ZNF778	zinc finger protein 778	chr8	-	51	1	46	0	0.628346	1	BGI_novel_T012163	NM_001108995_dup1
367034	ZNF266	zinc finger protein 266	chr8	-	8	48	6	54	1	1	BGI_novel_T012177	BGI_novel_T012176
367235	FAM135A	family with sequence similarity 135 member A	chr9	-	16	2	12	8	0.0902051	1	NM_001134597_dup1,BGI_novel_T013154,BGI_novel_T013157,BGI_novel_T013152,BGI_novel_T013153	BGI_novel_T013155,BGI_novel_T013156
367242	RAB23	RAB23, member RAS oncogene family	chr9	-	10	54	10	30	0.608909	1	BGI_novel_T013178	BGI_novel_T013176,BGI_novel_T013175,BGI_novel_T013177
367252	MGAT4A	alpha-1,3-mannosyl-glycoprotein 4-beta-N-acetylglucosaminyltransferase A	chr9	-	5	1	6	5	0.362304	1	NM_001160155_dup1,BGI_novel_T013211	NM_001012225_dup1
367562	GAA	glucosidase alpha, acid	chr10	+	152	30	106	15	0.802334	1	BGI_novel_T002674	BGI_novel_T002673
407765	ST6GALNAC6	ST6 N-acetylgalactosaminide alpha-2,6-sialyltransferase 6	chr3	+	55	6	52	18	0.0938552	1	NM_001015036_dup1,BGI_novel_T007916,BGI_novel_T007917	BGI_novel_T007918,BGI_novel_T007915
474147	MIB2*	mindbomb E3 ubiquitin protein ligase 2	chr5	-	136	4	116	4	1	1	NM_001005901_dup1,BGI_novel_T010576,BGI_novel_T010579,BGI_novel_T010580,BGI_novel_T010574,BGI_novel_T010577	BGI_novel_T010575,BGI_novel_T010578
474147	MIB2*	mindbomb E3 ubiquitin protein ligase 2	chr5	-	81	51	58	52	0.705644	1	BGI_novel_T010576	NM_001005901_dup1,BGI_novel_T010575,BGI_novel_T010579,BGI_novel_T010580,BGI_novel_T010574,BGI_novel_T010577,BGI_novel_T010578
474147	MIB2*	mindbomb E3 ubiquitin protein ligase 2	chr5	-	19	9	22	3	0.157541	1	BGI_novel_T010574,BGI_novel_T010577	BGI_novel_T010576
494340	Zfp868	zinc finger protein 868	chr16	+	4	7	5	6	0.951365	1	BGI_novel_T005124	NM_001009538_dup1
497770	SCN3A	sodium voltage-gated channel alpha subunit 3	chr3	-	7	42	11	45	1	1	BGI_novel_T008075,BGI_novel_T008072,BGI_novel_T008073	BGI_novel_T008076,NM_013119_dup1,BGI_novel_T008074,BGI_novel_T008071
497815	NRCAM*	neuronal cell adhesion molecule	chr6	+	16	47	12	35	1	1	BGI_novel_T010852	NM_013150_dup1
497815	NRCAM*	neuronal cell adhesion molecule	chr6	+	11	21	17	23	0.803925	1	BGI_novel_T010852	NM_013150_dup1
497940	2810408A11Rik*	RIKEN cDNA 2810408A11 gene	chr10	-	26	8	23	4	0.628519	1	NM_001017476_dup1	BGI_novel_T002129
497940	2810408A11Rik*	RIKEN cDNA 2810408A11 gene	chr10	-	315	2	296	0	0.466247	1	BGI_novel_T002133	BGI_novel_T002132,BGI_novel_T002131
497972	HEATR6	HEAT repeat containing 6	chr10	+	0	10	2	5	0.199848	1	BGI_novel_T002282	NM_001079897_dup1
497978	Dgke	diacylglycerol kinase epsilon	chr10	-	1	34	0	42	1	1	NM_001039341_dup1	BGI_novel_T002336
498183	MAPKAPK5	MAPK activated protein kinase 5	chr12	+	70	54	58	91	0.0398633	0.839545	BGI_novel_T003474,BGI_novel_T003476,NM_001164043_dup1,NM_001025761_dup1	BGI_novel_T003475
498301	WDR26	WD repeat domain 26	chr13	-	39	36	50	38	1	1	BGI_novel_T003934,NM_001109081_dup1	BGI_novel_T003933
498606	KXD1	KxDL motif containing 1	chr16	+	123	22	123	23	1	1	BGI_novel_T005093	BGI_novel_T005091,NM_001025143_dup1,BGI_novel_T005092
498695	IDNK	IDNK gluconokinase	chr17	-	138	1	133	3	0.466222	1	BGI_novel_T005407	BGI_novel_T005406
498728	ELOVL2	ELOVL fatty acid elongase 2	chr17	+	2	0	5	2	0.561858	1	BGI_novel_T005490	NM_001109118_dup1
499020	WTAP*	WT1 associated protein	chr1	+	48	5	50	4	1	1	BGI_novel_T000170,BGI_novel_T000169	BGI_novel_T000172
499020	WTAP*	WT1 associated protein	chr1	+	1427	38	1470	55	0.585041	1	BGI_novel_T000172	NM_001113542_dup1,BGI_novel_T000171
499020	WTAP*	WT1 associated protein	chr1	+	1471	38	1520	55	0.569809	1	BGI_novel_T000170,BGI_novel_T000169	NM_001113542_dup1,BGI_novel_T000171
499095	Zfp94	zinc finger protein 94	chr1	-	12	9	1	8	0.038918	0.839545	BGI_novel_T000408	BGI_novel_T000407,NM_001037212_dup1
499249	Plekha7	pleckstrin homology domain containing A7	chr1	+	4	3	11	3	0.475986	1	BGI_novel_T000999	BGI_novel_T000998,BGI_novel_T000996
499360	SLF2	SMC5-SMC6 complex localization factor 2	chr1	+	43	14	55	13	0.873665	1	BGI_novel_T001564	NM_001134612_dup1,BGI_novel_T001563
499770	Spout1	SPOUT domain containing methyltransferase 1	chr3	-	2	18	2	22	1	1	NM_001047110_dup1	BGI_novel_T007860,BGI_novel_T007861
500084	Trim24	tripartite motif-containing 24	chr4	+	84	46	85	39	1	1	BGI_novel_T009060	BGI_novel_T009059
500116	TRA2A	transformer 2 alpha homolog	chr4	-	83	12	38	3	0.989077	1	NM_001126296_dup1,BGI_novel_T009135	BGI_novel_T009136
500546	C1orf109	chromosome 1 open reading frame 109	chr5	+	20	2	21	2	1	1	BGI_novel_T010201,BGI_novel_T010199	NM_001109264_dup1
500587	FBXO44	F-box protein 44	chr5	-	27	7	31	8	1	1	NM_001191576_dup1	BGI_novel_T010491
500625	Atad2b*	ATPase family, AAA domain containing 2B	chr6	+	6	34	7	24	0.830851	1	BGI_novel_T010749	BGI_novel_T010748,BGI_novel_T010747
500625	Atad2b*	ATPase family, AAA domain containing 2B	chr6	+	21	10	16	6	1	1	BGI_novel_T010747	BGI_novel_T010748,BGI_novel_T010749
500717	RGD1566401	similar to GTL2, imprinted maternally expressed untranslated	chr6	+	688	21	362	12	1	1	BGI_novel_T011159,NR_131064_dup1	BGI_novel_T011160
500863	RSPO2	R-spondin 2	chr7	-	4	13	8	6	0.123257	1	BGI_novel_T011647	BGI_novel_T011645
500950	ZNF317*	zinc finger protein 317	chr8	+	14	5	8	11	0.108648	1	BGI_novel_T012159,BGI_novel_T012157	BGI_novel_T012158,NM_001134634_dup1
500950	ZNF317*	zinc finger protein 317	chr8	+	14	3	10	6	0.3462	1	BGI_novel_T012159,BGI_novel_T012157	BGI_novel_T012158,NM_001134634_dup1
500989	ZPR1	ZPR1 zinc finger	chr8	+	30	1	33	2	0.828336	1	BGI_novel_T012352	NM_001137646_dup1
501002	TMEM266	transmembrane protein 266	chr8	+	9	2	10	3	0.953186	1	NM_001109294_dup1	BGI_novel_T012400
501167	GMPPA	GDP-mannose pyrophosphorylase A	chr9	+	73	36	35	7	0.163334	1	BGI_novel_T013441,BGI_novel_T013439	BGI_novel_T013442,NM_001025056_dup1,BGI_novel_T013440,BGI_novel_T013438
502317	APLP1	amyloid beta precursor like protein 1	chr1	-	226	2	226	2	1	1	BGI_novel_T000514	NM_001100802_dup1
502603	SRSF11	serine and arginine rich splicing factor 11	chr2	-	1037	103	806	120	0.804974	1	BGI_novel_T007349	NM_001035255_dup1,BGI_novel_T007348
502642	SELENOH	selenoprotein H	chr3	-	141	89	165	145	0.465195	1	NM_001114939_dup1	NM_001321292_dup1
502684	C20orf96	chromosome 20 open reading frame 96	chr3	+	5	2	2	2	0.650194	1	BGI_novel_T008579	NM_001025060_dup1,BGI_novel_T008580
619382	ACAP2	ArfGAP with coiled-coil, ankyrin repeat and PH domains 2	chr11	+	548	5	542	6	1	1	BGI_novel_T002999	BGI_novel_T002997,BGI_novel_T002998
619550	GPR153	G protein-coupled receptor 153	chr5	+	59	0	34	1	0.881655	1	BGI_novel_T010542,BGI_novel_T010543	NM_001034855_dup1
654441	COX6B2	cytochrome c oxidase subunit 6B2	chr1	+	39	4	32	4	1	1	NM_001039085_dup1	BGI_novel_T000319
654496	FUBP1	far upstream element binding protein 1	chr2	+	79	80	76	77	1	1	BGI_novel_T007314	NM_001037653_dup1
678769	ATG4A	autophagy related 4A cysteine peptidase	chrX	+	1	1	0	6	0.285374	1	NM_001126298_dup1	BGI_novel_T014023
679668	LRRTM1	leucine rich repeat transmembrane neuronal 1	chr4	+	18	33	21	30	0.938281	1	BGI_novel_T009198	BGI_novel_T009197
679693	MED12	mediator complex subunit 12	chrX	+	13	8	11	6	1	1	BGI_novel_T013875,BGI_novel_T013873,BGI_novel_T013874	NM_001193292_dup1
679713	BRPF1	bromodomain and PHD finger containing 1	chr4	+	9	16	13	13	0.541771	1	BGI_novel_T009369	BGI_novel_T009368,NM_001191572_dup1
680014	ESCO1	establishment of sister chromatid cohesion N-acetyltransferase 1	chr18	-	299	1	395	2	1	1	BGI_novel_T005747,BGI_novel_T005746	BGI_novel_T005745
680466	PLPP5*	phospholipid phosphatase 5	chr16	-	18	9	23	4	0.232611	1	NM_001109411_dup1	BGI_novel_T005274,BGI_novel_T005272
680466	PLPP5*	phospholipid phosphatase 5	chr16	-	165	0	150	3	0.217933	1	BGI_novel_T005273,BGI_novel_T005274	BGI_novel_T005272
680971	DDHD2*	DDHD domain containing 2	chr16	+	0	44	7	31	0.0273288	0.748703	BGI_novel_T005270	BGI_novel_T005268,NM_001318416_dup1,BGI_novel_T005267,BGI_novel_T005271,BGI_novel_T005269,BGI_novel_T005266
680971	DDHD2*	DDHD domain containing 2	chr16	+	67	3	39	3	0.81125	1	BGI_novel_T005270,BGI_novel_T005269	BGI_novel_T005268,NM_001318416_dup1,BGI_novel_T005267,BGI_novel_T005271,BGI_novel_T005266
680971	DDHD2*	DDHD domain containing 2	chr16	+	10	27	10	25	1	1	BGI_novel_T005268	BGI_novel_T005267
680991	TUBG2	tubulin gamma 2	chr10	+	1	20	0	23	1	1	NM_001191075_dup1	BGI_novel_T002455,BGI_novel_T002456
681287	MAP7D1	MAP7 domain containing 1	chr5	-	121	38	150	83	0.151196	1	NM_001109438_dup1	BGI_novel_T010210
682033	Ppp2r3d	protein phosphatase 2 (formerly 2A), regulatory subunit B'', delta	chr14	+	10	21	12	19	0.920552	1	NM_001139492_dup1	BGI_novel_T004011,BGI_novel_T004010
684112	SIK3	SIK family kinase 3	chr8	+	460	13	455	18	0.726705	1	BGI_novel_T012350	BGI_novel_T012349,NM_001271216_dup1
687001	HDAC9*	histone deacetylase 9	chr6	-	92	5	97	2	0.581653	1	BGI_novel_T010829	BGI_novel_T010828
687001	HDAC9*	histone deacetylase 9	chr6	-	86	31	48	35	0.120372	1	BGI_novel_T010831,BGI_novel_T010827,BGI_novel_T010829,NM_001200045_dup1	BGI_novel_T010830,BGI_novel_T010828,BGI_novel_T010832,BGI_novel_T010833
688146	RSAD1	radical S-adenosyl methionine domain containing 1	chr10	-	41	3	29	1	0.715759	1	BGI_novel_T002359	BGI_novel_T002357,BGI_novel_T002358,NM_001271211_dup1
689055	RAD51AP1	RAD51 associated protein 1	chr4	-	4	6	0	14	0.0297883	0.766773	BGI_novel_T009500	NM_001079711_dup1,BGI_novel_T009501,BGI_novel_T009502
689432	MRPS21	mitochondrial ribosomal protein S21	chr2	-	145	96	183	113	1	1	BGI_novel_T007117	NM_001287116_dup1
689593	DNAJB2	DnaJ heat shock protein family (Hsp40) member B2	chr9	+	406	28	434	16	0.200214	1	BGI_novel_T013423,BGI_novel_T013421,BGI_novel_T013420	BGI_novel_T013425,BGI_novel_T013426,BGI_novel_T013422,BGI_novel_T013424,BGI_novel_T013427
690032	WDR4	WD repeat domain 4	chr20	-	4	9	5	5	0.549687	1	NM_001135667_dup1,BGI_novel_T007487	BGI_novel_T007485
690294	TMEM169	transmembrane protein 169	chr9	+	19	11	21	11	1	1	NM_001109574_dup1,BGI_novel_T013394	BGI_novel_T013393
690895	ZNF426	zinc finger protein 426	chr8	-	3	3	6	0	0.0926615	1	BGI_novel_T012173,BGI_novel_T012165	BGI_novel_T012167
690911	SPEN	spen family transcriptional repressor	chr5	-	144	25	188	23	0.719674	1	BGI_novel_T010460	BGI_novel_T010461,NM_001271495_dup1
691024	FAM219A	family with sequence similarity 219 member A	chr5	-	30	66	38	44	0.253232	1	BGI_novel_T009762	BGI_novel_T009763,NM_001109616_dup1
691484	ERI2	ERI1 exoribonuclease family member 2	chr1	-	1	6	6	6	0.208268	1	BGI_novel_T001025	BGI_novel_T001026,NM_001191114_dup1,BGI_novel_T001024
691589	CHD5	chromodomain helicase DNA binding protein 5	chr5	+	7	119	18	110	0.369576	1	BGI_novel_T010547	NM_001271226_dup1,BGI_novel_T010546
691750	TMEM107*	transmembrane protein 107	chr10	+	26	0	25	1	1	1	NM_001109648_dup1	BGI_novel_T002108
691750	TMEM107*	transmembrane protein 107	chr10	+	111	13	85	20	0.34491	1	NM_001109648_dup1	BGI_novel_T002108
751787	FLAD1	flavin adenine dinucleotide synthetase 1	chr2	-	87	9	90	5	0.487105	1	BGI_novel_T007019	BGI_novel_T007017,BGI_novel_T007015
100158225	TEDC2	tubulin epsilon and delta complex 2	chr10	-	4	3	10	3	0.547985	1	NM_001127606_dup1	BGI_novel_T001778
100158233	Slc35a2	solute carrier family 35 (UDP-galactose transporter), member A2	chrX	-	155	27	173	11	0.0275423	0.748703	NM_001127642_dup1	BGI_novel_T013680
100233177	Zfp949	zinc finger protein 949	chr8	+	12	2	15	0	0.398042	1	BGI_novel_T012643	NM_001134531_dup1
100270678	SPNS2	sphingolipid transporter 2	chr10	-	69	2	98	3	1	1	BGI_novel_T002176	BGI_novel_T002178,BGI_novel_T002177
100359982	MPC2	mitochondrial pyruvate carrier 2	chr13	+	52	248	79	197	0.0895684	1	BGI_novel_T003830	NM_001077643_dup1
102553190	LOC102553190	uncharacterized LOC102553190	chr10	+	8	6	10	14	0.567456	1	BGI_novel_T002293	NR_132638_dup1

## Sheet: MXE
GeneID	Gene	Description	Chr	Strand	Hippocampus_F_Control-IC	Hippocampus_F_Control-SC	Hippocampus_F_BPA-IC	Hippocampus_F_BPA-SC	Pvalue	FDR	1stExonTranscripts	2ndExonTranscripts
24167	ADCYAP1R1*	ADCYAP receptor type I	chr4	+	10	112	20	105	0.536227	1	BGI_novel_T009156,NM_001270579_dup1,NM_001270580_dup1	BGI_novel_T009157,NM_001270583_dup1
24167	ADCYAP1R1*	ADCYAP receptor type I	chr4	+	10	158	20	139	0.628727	1	BGI_novel_T009156,NM_001270579_dup1,NM_001270580_dup1	NM_133511_dup1,BGI_novel_T009155
24205	APC*	APC regulator of WNT signaling pathway	chr18	+	187	212	178	188	1	1	BGI_novel_T005831	NA
24205	APC*	APC regulator of WNT signaling pathway	chr18	+	149	197	144	178	1	1	BGI_novel_T005832	NA
24205	APC*	APC regulator of WNT signaling pathway	chr18	+	175	198	181	183	1	1	BGI_novel_T005827	NA
24205	APC*	APC regulator of WNT signaling pathway	chr18	+	265	242	246	256	1	1	BGI_novel_T005831,BGI_novel_T005829,BGI_novel_T005827,BGI_novel_T005832,NM_012499_dup1,BGI_novel_T005830,BGI_novel_T005828	NA
24239	CACNA1C*	calcium voltage-gated channel subunit alpha1 C	chr4	-	58	9	52	14	0.689165	1	BGI_novel_T009422	BGI_novel_T009421,NM_012517_dup1,BGI_novel_T009420
24239	CACNA1C*	calcium voltage-gated channel subunit alpha1 C	chr4	-	7	23	10	25	0.999824	1	BGI_novel_T009421,NM_012517_dup1,BGI_novel_T009420	BGI_novel_T009422
24239	CACNA1C*	calcium voltage-gated channel subunit alpha1 C	chr4	-	1	42	0	37	1	1	BGI_novel_T009421,BGI_novel_T009422,BGI_novel_T009420	NM_012517_dup1
24245	CAMK2B	calcium/calmodulin dependent protein kinase II beta	chr14	-	393	586	384	652	1	1	BGI_novel_T004390,NM_021739_dup1,BGI_novel_T004389,NM_001042356_dup1,NM_001042354_dup1	NA
24379	GAD1	glutamate decarboxylase 1	chr3	+	88	67	69	51	1	1	BGI_novel_T008112,NM_017007_dup1,BGI_novel_T008113	NA
24406	GRIK4	glutamate ionotropic receptor kainate type subunit 4	chr8	-	53	13	35	12	0.925134	1	BGI_novel_T012308,NM_012572_dup1,BGI_novel_T012309	NA
24426	GSTP1	glutathione S-transferase pi 1	chr1	-	12	369	32	396	0.0747513	1	NM_012577_dup1	NA
24547	Mbp*	myelin basic protein	chr18	+	29	51	37	44	0.567762	1	NM_001025289_dup1	NA
24547	Mbp*	myelin basic protein	chr18	+	0	14	1	1	0.14747	1	NM_001025291_dup1,NM_001025292_dup1,BGI_novel_T006098,BGI_novel_T006099,NM_017026_dup1,NM_001025293_dup1,BGI_novel_T006096,BGI_novel_T006095	BGI_novel_T006097,NM_001025294_dup1
24547	Mbp*	myelin basic protein	chr18	+	21	191	28	205	1	1	BGI_novel_T006098,BGI_novel_T006097,BGI_novel_T006099,BGI_novel_T006096,BGI_novel_T006095	NA
24551	MDH1	malate dehydrogenase 1	chr14	-	590	681	726	582	0.0379717	1	NM_001316877_dup1,NM_033235_dup1	NA
24560	CD200	CD200 molecule	chr11	+	1074	976	1118	1004	1	1	NM_031518_dup1	NA
24586	NCAM1	neural cell adhesion molecule 1	chr8	-	1536	2361	1640	2635	1	1	BGI_novel_T012360	BGI_novel_T012361
24605	NRAS*	NRAS proto-oncogene, GTPase	chr2	+	339	293	378	353	1	1	BGI_novel_T007147,NM_080766_dup1	NA
24605	NRAS*	NRAS proto-oncogene, GTPase	chr2	+	268	341	262	389	1	1	BGI_novel_T007147	NA
24629	PDGFRB	platelet derived growth factor receptor beta	chr18	+	0	1	6	0	0.150211	1	NM_031525_dup1	BGI_novel_T005971
24640	PFKFB2*	6-phosphofructo-2-kinase/fructose-2,6-biphosphatase 2	chr13	-	17	122	15	93	1	1	NM_001033965_dup1,NM_001033964_dup1,NM_080477_dup1	NA
24640	PFKFB2*	6-phosphofructo-2-kinase/fructose-2,6-biphosphatase 2	chr13	-	55	121	77	98	0.132228	1	BGI_novel_T003661	NA
24640	PFKFB2*	6-phosphofructo-2-kinase/fructose-2,6-biphosphatase 2	chr13	-	84	161	71	180	0.714598	1	NM_001033965_dup1,NM_001033964_dup1,NM_080477_dup1,BGI_novel_T003661	NA
24650	PKD1	polycystin 1, transient receptor potential channel interacting	chr10	+	62	59	51	56	1	1	NM_001257352_dup1	NA
24669	Ppp1cc	protein phosphatase 1 catalytic subunit gamma	chr12	-	970	529	1085	580	1	1	NM_022498_dup1,NM_001270983_dup1	NA
24766	SCN2A	sodium voltage-gated channel alpha subunit 2	chr3	+	128	49	101	59	0.416582	1	NM_012647_dup1	BGI_novel_T008077
24787	SOD2	superoxide dismutase 2	chr1	-	160	265	170	258	1	1	NM_017051_dup1	NA
24831	THRB	thyroid hormone receptor beta	chr15	-	29	13	36	23	0.733021	1	BGI_novel_T004542,NM_012672_dup1,BGI_novel_T004543,NM_001270854_dup1	NA
24851	Tpm1*	tropomyosin 1, alpha	chr8	-	15	173	0	149	0.467352	1	NM_001034070_dup1,NM_001034069_dup1,NM_001034072_dup1,NM_001301336_dup1,NM_001034068_dup1	NM_001034071_dup1,BGI_novel_T012508,BGI_novel_T012506,NM_001301342_dup1
24851	Tpm1*	tropomyosin 1, alpha	chr8	-	31	213	23	184	1	1	NM_019131_dup1,NM_001034069_dup1,NM_001301736_dup1,NM_001034072_dup1,NM_001301336_dup1,BGI_novel_T012506,NM_001301342_dup1,NM_001034068_dup1,NM_001034075_dup1,NM_001034073_dup1	NM_001034074_dup1,NM_001034070_dup1,NM_001034071_dup1,BGI_novel_T012507,BGI_novel_T012508
24919	YY1	YY1 transcription factor	chr6	+	87	201	89	213	1	1	NM_173290_dup1	NA
24922	GABRB3*	gamma-aminobutyric acid type A receptor subunit beta3	chr1	+	447	890	462	765	1	1	NM_017065_dup1	NA
24922	GABRB3*	gamma-aminobutyric acid type A receptor subunit beta3	chr1	+	120	891	108	760	1	1	NM_017065_dup1	NA
24947	GABRA3	gamma-aminobutyric acid type A receptor subunit alpha3	chrX	-	60	56	89	75	1	1	BGI_novel_T014139	NA
25019	XRCC6	X-ray repair cross complementing 6	chr7	+	41	170	49	130	0.319782	1	NM_139080_dup1	NA
25022	FGFR2	fibroblast growth factor receptor 2	chr1	-	4	73	0	73	1	1	NM_001109896_dup1,NM_001109894_dup1,NM_001109892_dup1	NM_001109893_dup1,NM_001109895_dup1,NM_012712_dup1
25073	SCARB1	scavenger receptor class B member 1	chr12	+	104	203	77	166	1	1	BGI_novel_T003397,NM_031541_dup1	BGI_novel_T003398
25150	FYN	FYN proto-oncogene, Src family tyrosine kinase	chr20	+	49	259	76	297	0.747073	1	NM_012755_dup1	NA
25202	GUCY1B1	guanylate cyclase 1 soluble subunit beta 1	chr2	-	126	164	125	164	1	1	NM_012769_dup1	NA
25227	ARSB	arylsulfatase B	chr2	+	274	62	187	57	0.67638	1	NM_033443_dup1	NA
25232	TYRO3	TYRO3 protein tyrosine kinase	chr3	+	115	68	99	71	1	1	NM_017092_dup1	NA
25252	DLG1*	discs large MAGUK scaffold protein 1	chr11	-	2	2	15	2	0.247787	1	BGI_novel_T002996,BGI_novel_T002988,BGI_novel_T002992,NM_012788_dup1,BGI_novel_T002990,BGI_novel_T002994,BGI_novel_T002989,BGI_novel_T002995	BGI_novel_T002993
25252	DLG1*	discs large MAGUK scaffold protein 1	chr11	-	7	2	18	2	0.605346	1	BGI_novel_T002996,BGI_novel_T002988,BGI_novel_T002992,NM_012788_dup1,BGI_novel_T002990,BGI_novel_T002994,BGI_novel_T002989,BGI_novel_T002995	BGI_novel_T002991
25255	DYRK1A	dual specificity tyrosine phosphorylation regulated kinase 1A	chr11	+	222	186	255	214	1	1	BGI_novel_T002826,BGI_novel_T002828	NA
25257	GAMT*	guanidinoacetate N-methyltransferase	chr7	+	3	44	5	21	0.345631	1	NM_012793_dup1	NA
25257	GAMT*	guanidinoacetate N-methyltransferase	chr7	+	66	44	76	21	0.029907	1	NM_012793_dup1	NA
25283	GCLC	glutamate-cysteine ligase catalytic subunit	chr8	+	31	37	47	53	1	1	NM_012815_dup1	NA
25297	CACNB3	calcium voltage-gated channel auxiliary subunit beta 3	chr7	+	25	212	8	271	0.00580922	0.585117	BGI_novel_T012002	NA
25302	CHRNA7*	cholinergic receptor nicotinic alpha 7 subunit	chr1	-	26	119	30	119	1	1	NM_012832_dup1	NA
25302	CHRNA7*	cholinergic receptor nicotinic alpha 7 subunit	chr1	-	33	72	43	77	1	1	NM_012832_dup1	NA
25302	CHRNA7*	cholinergic receptor nicotinic alpha 7 subunit	chr1	-	55	3	106	2	0.557364	1	NM_012832_dup1	NA
25311	DCC	DCC netrin 1 receptor	chr18	-	140	108	103	94	1	1	NM_012841_dup1	NA
25399	CACNA2D1	calcium voltage-gated channel auxiliary subunit alpha2delta 1	chr4	-	42	65	62	72	0.7483	1	NM_001110848_dup1	NA
25417	DPYSL4	dihydropyrimidinase like 4	chr1	+	122	333	141	333	1	1	NM_012933_dup1	NA
25429	CYP7B1	cytochrome P450 family 7 subfamily B member 1	chr2	-	23	27	31	27	0.813717	1	NM_019138_dup1	NA
25434	SPARCL1*	SPARC like 1	chr14	+	1150	9439	840	6972	1	1	NM_012946_dup1	NA
25434	SPARCL1*	SPARC like 1	chr14	+	9811	635	7319	415	1	1	NM_012946_dup1	NA
25448	CENPI	centromere protein I	chrX	+	3	9	3	7	0.994479	1	BGI_novel_T013964	NA
25456	GLRB	glycine receptor beta	chr2	-	116	293	128	273	1	1	NM_053296_dup1	NA
25479	VPS35*	VPS35 retromer complex component	chr19	+	215	488	249	571	1	1	NM_001105718_dup1	NA
25479	VPS35*	VPS35 retromer complex component	chr19	+	86	488	83	571	1	1	NM_001105718_dup1	NA
25482	MRAS*	muscle RAS oncogene homolog	chr8	-	163	310	197	304	1	1	BGI_novel_T012687	NA
25482	MRAS*	muscle RAS oncogene homolog	chr8	-	14	387	29	440	0.865904	1	BGI_novel_T012687,BGI_novel_T012686	NA
25486	MYO9B*	myosin IXB	chr16	+	10	7	7	6	1	1	NM_001271067_dup1,NM_012984_dup1,BGI_novel_T005057,BGI_novel_T005062,BGI_novel_T005056,BGI_novel_T005059,NM_001271066_dup1	BGI_novel_T005060,BGI_novel_T005058
25486	MYO9B*	myosin IXB	chr16	+	5	8	5	8	1	1	NM_001271067_dup1,BGI_novel_T005056,NM_001271066_dup1	BGI_novel_T005060,BGI_novel_T005058
25486	MYO9B*	myosin IXB	chr16	+	8	9	14	13	1	1	NM_001271067_dup1,BGI_novel_T005060,BGI_novel_T005058,BGI_novel_T005056,NM_001271066_dup1	NM_012984_dup1,BGI_novel_T005057,BGI_novel_T005062,BGI_novel_T005059
25486	MYO9B*	myosin IXB	chr16	+	7	6	11	4	0.837025	1	NM_001271067_dup1,BGI_novel_T005056,NM_001271066_dup1	BGI_novel_T005057,BGI_novel_T005062,BGI_novel_T005059
25511	PEMT	phosphatidylethanolamine N-methyltransferase	chr10	-	3	14	3	7	0.699641	1	BGI_novel_T002022	NA
25529	PTPRS	protein tyrosine phosphatase receptor type S	chr9	+	597	1099	801	1163	0.833233	1	BGI_novel_T012992	NA
25533	RABGGTB*	Rab geranylgeranyltransferase subunit beta	chr2	-	73	254	74	244	1	1	BGI_novel_T007335,BGI_novel_T007333,BGI_novel_T007334	NA
25533	RABGGTB*	Rab geranylgeranyltransferase subunit beta	chr2	-	214	254	197	244	1	1	BGI_novel_T007335,BGI_novel_T007333,BGI_novel_T007334	NA
25567	TNR	tenascin R	chr13	+	111	52	132	34	0.13589	1	BGI_novel_T003791,BGI_novel_T003792	NA
25594	PPP1CB	protein phosphatase 1 catalytic subunit beta	chr6	-	682	654	686	614	1	1	NM_013065_dup1	NA
25595	MAP2*	microtubule associated protein 2	chr9	+	18950	899	18942	840	1	1	NM_013066_dup1	BGI_novel_T013369,BGI_novel_T013371,BGI_novel_T013368
25595	MAP2*	microtubule associated protein 2	chr9	+	1078	556	956	540	1	1	NM_013066_dup1,BGI_novel_T013365	NA
25595	MAP2*	microtubule associated protein 2	chr9	+	504	555	456	540	1	1	BGI_novel_T013369,NM_013066_dup1,BGI_novel_T013365,BGI_novel_T013371,BGI_novel_T013368	NA
25595	MAP2*	microtubule associated protein 2	chr9	+	504	556	456	540	1	1	BGI_novel_T013369,NM_013066_dup1,BGI_novel_T013365,BGI_novel_T013371,BGI_novel_T013368	NA
25595	MAP2*	microtubule associated protein 2	chr9	+	1368	695	1296	651	1	1	BGI_novel_T013370,BGI_novel_T013367,BGI_novel_T013369,BGI_novel_T013365,BGI_novel_T013371,BGI_novel_T013366,BGI_novel_T013368	NA
25595	MAP2*	microtubule associated protein 2	chr9	+	1694	694	1577	652	1	1	BGI_novel_T013370,BGI_novel_T013371,BGI_novel_T013366,BGI_novel_T013368	NA
25595	MAP2*	microtubule associated protein 2	chr9	+	136	405	146	378	1	1	BGI_novel_T013367,BGI_novel_T013369,BGI_novel_T013365,BGI_novel_T013366,BGI_novel_T013368	NA
25595	MAP2*	microtubule associated protein 2	chr9	+	19232	899	19208	840	1	1	BGI_novel_T013369,BGI_novel_T013371,BGI_novel_T013368	NM_013066_dup1
25595	MAP2*	microtubule associated protein 2	chr9	+	187	2049	224	2016	1	1	BGI_novel_T013370,BGI_novel_T013371,BGI_novel_T013366,BGI_novel_T013368	BGI_novel_T013367,BGI_novel_T013369,BGI_novel_T013365
25595	MAP2*	microtubule associated protein 2	chr9	+	146	202	190	227	1	1	BGI_novel_T013366	NA
25613	PTPRZ1	protein tyrosine phosphatase receptor type Z1	chr4	+	314	396	212	339	0.779843	1	BGI_novel_T008997,BGI_novel_T008999,NM_013080_dup1,BGI_novel_T008998	NA
25614	PTK2	protein tyrosine kinase 2	chr7	-	137	386	134	399	1	1	BGI_novel_T011714,BGI_novel_T011711,BGI_novel_T011710,NM_013081_dup1,BGI_novel_T011713,BGI_novel_T011712	NA
25620	CREM	cAMP responsive element modulator	chr17	+	2	1	8	2	0.810078	1	NM_001110860_dup1,NM_001271101_dup1	NA
25630	PKM	pyruvate kinase M1/2	chr8	+	986	481	941	496	1	1	NM_053297_dup1	BGI_novel_T012451
25639	FKBP1A	FKBP prolyl isomerase 1A	chr3	+	230	1088	317	1111	0.398865	1	NM_013102_dup1	NA
25716	SYT1*	synaptotagmin 1	chr7	-	190	614	131	528	0.940656	1	NM_001033680_dup1	NA
25716	SYT1*	synaptotagmin 1	chr7	-	549	582	447	447	1	1	NM_001033680_dup1	NA
25716	SYT1*	synaptotagmin 1	chr7	-	545	287	443	203	1	1	NM_001033680_dup1	NA
25716	SYT1*	synaptotagmin 1	chr7	-	596	351	478	312	1	1	NM_001033680_dup1	NA
25716	SYT1*	synaptotagmin 1	chr7	-	239	247	181	199	1	1	NM_001033680_dup1	NA
25720	TCF12*	transcription factor 12	chr8	-	53	46	39	55	0.36154	1	NM_013176_dup1,BGI_novel_T012551,BGI_novel_T012547,BGI_novel_T012550,BGI_novel_T012549,BGI_novel_T012548	NA
25720	TCF12*	transcription factor 12	chr8	-	28	37	21	40	0.66487	1	NM_013176_dup1,BGI_novel_T012551,BGI_novel_T012547,BGI_novel_T012550,BGI_novel_T012549,BGI_novel_T012548	NA
25744	NF2*	neurofibromin 2	chr14	-	320	218	278	245	0.664081	1	NM_013193_dup1	NA
25744	NF2*	neurofibromin 2	chr14	-	311	60	271	63	1	1	NM_013193_dup1	NA
25744	NF2*	neurofibromin 2	chr14	-	273	155	331	157	1	1	NM_013193_dup1	NA
25751	DNM2	dynamin 2	chr8	+	40	130	25	145	0.375696	1	NM_013199_dup1	BGI_novel_T012199,BGI_novel_T012202,BGI_novel_T012200,BGI_novel_T012203,BGI_novel_T012198
26295	OGT	O-linked N-acetylglucosamine (GlcNAc) transferase	chrX	+	120	275	111	292	1	1	NM_017107_dup1,BGI_novel_T013885	NA
26759	ACOT7*	acyl-CoA thioesterase 7	chr5	+	616	614	654	695	1	1	NM_001146061_dup1,NM_013214_dup1	NA
26759	ACOT7*	acyl-CoA thioesterase 7	chr5	+	635	611	640	694	1	1	NM_001146061_dup1,NM_013214_dup1	NA
26759	ACOT7*	acyl-CoA thioesterase 7	chr5	+	61	512	78	475	1	1	NM_001146061_dup1,NM_013214_dup1	NA
26759	ACOT7*	acyl-CoA thioesterase 7	chr5	+	543	512	581	475	1	1	NM_001146061_dup1,NM_013214_dup1	NA
26989	CADPS	calcium dependent secretion activator	chr15	+	67	22	58	24	1	1	BGI_novel_T004575,BGI_novel_T004570,BGI_novel_T004569,BGI_novel_T004573,BGI_novel_T004571	BGI_novel_T004576,BGI_novel_T004574
29211	SPTBN2	spectrin beta, non-erythrocytic 2	chr1	+	613	143	680	158	1	1	NM_019167_dup1	NA
29223	AK4	adenylate kinase 4	chr5	+	122	133	200	159	0.51699	1	BGI_novel_T010016	NA
29332	STMN1*	stathmin 1	chr5	+	152	13661	235	17824	1	1	BGI_novel_T010339	BGI_novel_T010338
29332	STMN1*	stathmin 1	chr5	+	6174	14427	7976	18337	1	1	BGI_novel_T010339	NA
29332	STMN1*	stathmin 1	chr5	+	11591	14432	15909	18361	1	1	BGI_novel_T010338	NA
29332	STMN1*	stathmin 1	chr5	+	6171	14427	7970	18336	1	1	BGI_novel_T010338,BGI_novel_T010339	NA
29332	STMN1*	stathmin 1	chr5	+	157	13661	259	17824	1	1	BGI_novel_T010338	BGI_novel_T010339
29357	SMAD2*	SMAD family member 2	chr18	+	205	41	177	41	1	1	NM_019191_dup1	NA
29357	SMAD2*	SMAD family member 2	chr18	+	233	127	201	142	0.714771	1	BGI_novel_T006077,NM_001277450_dup1	NA
29357	SMAD2*	SMAD family member 2	chr18	+	84	69	90	100	0.654964	1	BGI_novel_T006077,NM_019191_dup1,NM_001277450_dup1	NA
29365	MPDZ	multiple PDZ domain crumbs cell polarity complex component	chr5	-	14	16	14	12	0.886811	1	NM_019196_dup1	NA
29366	SERPINE2	serpin family E member 2	chr9	-	417	355	359	344	1	1	NM_019197_dup1	NA
29382	CTBP1	C-terminal binding protein 1	chr14	+	615	698	575	659	1	1	BGI_novel_T004338	NA
29392	BACE1	beta-secretase 1	chr8	+	83	133	77	203	0.128016	1	NM_019204_dup1	NA
29411	PPT1	palmitoyl-protein thioesterase 1	chr5	+	80	72	108	114	1	1	NM_022502_dup1	NA
29414	AKT3*	AKT serine/threonine kinase 3	chr13	-	315	459	336	521	1	1	BGI_novel_T003904,NM_031575_dup1,BGI_novel_T003905	NA
29414	AKT3*	AKT serine/threonine kinase 3	chr13	-	377	213	407	213	1	1	NM_031575_dup1	NA
29414	AKT3*	AKT serine/threonine kinase 3	chr13	-	404	215	485	213	1	1	BGI_novel_T003904,NM_031575_dup1,BGI_novel_T003905	NA
29414	AKT3*	AKT serine/threonine kinase 3	chr13	-	378	89	405	127	1	1	BGI_novel_T003904,BGI_novel_T003905	NA
29419	NUMB	NUMB endocytic adaptor protein	chr6	-	25	10	28	8	0.870741	1	BGI_novel_T011040	BGI_novel_T011039
29428	CELF2*	CUGBP Elav-like family member 2	chr17	+	342	596	388	625	1	1	BGI_novel_T005668	BGI_novel_T005667
29428	CELF2*	CUGBP Elav-like family member 2	chr17	+	419	602	425	617	1	1	BGI_novel_T005666,BGI_novel_T005668,BGI_novel_T005667,NM_001083586_dup1,NM_017197_dup1	NA
29428	CELF2*	CUGBP Elav-like family member 2	chr17	+	205	176	191	166	1	1	BGI_novel_T005668	NA
29428	CELF2*	CUGBP Elav-like family member 2	chr17	+	357	189	349	198	1	1	BGI_novel_T005666,BGI_novel_T005668,BGI_novel_T005667,NM_001083586_dup1,NM_017197_dup1	NA
29428	CELF2*	CUGBP Elav-like family member 2	chr17	+	391	356	377	367	1	1	BGI_novel_T005668,NM_001083586_dup1	NA
29428	CELF2*	CUGBP Elav-like family member 2	chr17	+	174	285	164	240	1	1	BGI_novel_T005666,BGI_novel_T005668,BGI_novel_T005667,NM_001083586_dup1,NM_017197_dup1	NA
29428	CELF2*	CUGBP Elav-like family member 2	chr17	+	497	583	522	610	1	1	BGI_novel_T005666	NA
29477	MAPT	microtubule associated protein tau	chr10	+	2109	557	2621	584	1	1	NM_017212_dup1	NA
29521	SCAMP1	secretory carrier membrane protein 1	chr2	-	205	296	214	270	1	1	BGI_novel_T006574	NA
29559	GRIK1	glutamate ionotropic receptor kainate type subunit 1	chr11	-	22	15	46	10	0.063268	1	BGI_novel_T002767,NM_001111117_dup1,NM_017241_dup1,NM_001111114_dup1	NA
29564	DYNC1I1	dynein cytoplasmic 1 intermediate chain 1	chr4	+	339	397	401	496	1	1	NM_019234_dup1,BGI_novel_T008957,BGI_novel_T008956	NA
29578	HNRNPA1	heterogeneous nuclear ribonucleoprotein A1	chr7	+	2081	928	2146	1002	1	1	BGI_novel_T012108,BGI_novel_T012107,BGI_novel_T012105,BGI_novel_T012109,BGI_novel_T012106,NM_017248_dup1	NA
29596	IFRD1	interferon related developmental regulator 1	chr6	-	108	147	107	118	0.961245	1	NM_019242_dup1,BGI_novel_T010844	NA
29598	ATP2B1	ATPase plasma membrane Ca2+ transporting 1	chr7	+	231	245	224	290	1	1	BGI_novel_T011485,BGI_novel_T011487,BGI_novel_T011486	NA
29611	DBT	dihydrolipoamide branched chain transacylase E2	chr2	+	31	24	37	20	0.69449	1	NM_053312_dup1	NA
29613	NTRK3	neurotrophic receptor tyrosine kinase 3	chr1	-	0	2	1	3	0.761762	1	NM_001270656_dup1,NM_001270655_dup1	NA
29627	GRIA2*	glutamate ionotropic receptor AMPA type subunit 2	chr2	-	95	283	104	220	0.56999	1	NM_017261_dup1	NM_001083811_dup1
29627	GRIA2*	glutamate ionotropic receptor AMPA type subunit 2	chr2	-	783	177	560	135	1	1	NM_001083811_dup1,NM_017261_dup1,BGI_novel_T006918,BGI_novel_T006917,BGI_novel_T006921,BGI_novel_T006919,BGI_novel_T006920	NA
29627	GRIA2*	glutamate ionotropic receptor AMPA type subunit 2	chr2	-	152	777	83	620	0.555189	1	BGI_novel_T006918,BGI_novel_T006920	NA
29627	GRIA2*	glutamate ionotropic receptor AMPA type subunit 2	chr2	-	225	470	161	342	1	1	BGI_novel_T006920	BGI_novel_T006918
29628	GRIA3	glutamate ionotropic receptor AMPA type subunit 3	chrX	+	2	65	3	67	1	1	NM_001112742_dup1	NM_032990_dup1
29629	GRIA4	glutamate ionotropic receptor AMPA type subunit 4	chr8	-	28	49	18	38	1	1	NM_017263_dup1	NM_001113184_dup1
29644	PTPN5	protein tyrosine phosphatase non-receptor type 5	chr1	-	84	111	82	149	0.620674	1	BGI_novel_T000683,BGI_novel_T000684	NA
29674	PSMA7	proteasome 20S subunit alpha 7	chr3	-	667	480	724	558	1	1	NM_001008217_dup1	NA
29676	PSMB3	proteasome 20S subunit beta 3	chr10	+	681	250	614	249	1	1	NM_017285_dup1	NA
29709	GABRG2	gamma-aminobutyric acid type A receptor subunit gamma2	chr10	-	280	491	254	421	1	1	NM_183327_dup1	NA
29710	SCN8A*	sodium voltage-gated channel alpha subunit 8	chr7	+	2	40	2	40	1	1	BGI_novel_T012063	BGI_novel_T012059,BGI_novel_T012062,NM_019266_dup1
29710	SCN8A*	sodium voltage-gated channel alpha subunit 8	chr7	+	42	30	39	42	0.530308	1	BGI_novel_T012059,BGI_novel_T012060,BGI_novel_T012062,BGI_novel_T012063	BGI_novel_T012061,NM_019266_dup1
29715	SLC8A1*	solute carrier family 8 member A1	chr6	-	163	7	165	10	1	1	NM_001270776_dup1,NM_001270778_dup1,NM_001270775_dup1,NM_001270777_dup1,NM_001270773_dup1	NM_001270774_dup1,NM_001270779_dup1,NM_019268_dup1,NM_001270772_dup1
29715	SLC8A1*	solute carrier family 8 member A1	chr6	-	145	6	146	10	1	1	NM_001270776_dup1,NM_001270778_dup1	NM_001270779_dup1,NM_019268_dup1
29716	CACNA1D	calcium voltage-gated channel subunit alpha1 D	chr16	-	38	13	28	4	0.383198	1	NM_017298_dup1	BGI_novel_T004970
29735	SLC16A7	solute carrier family 16 member 7	chr7	-	50	7	28	3	1	1	BGI_novel_T011570	BGI_novel_T011571
29744	SEMA6C*	semaphorin 6C	chr2	+	216	29	182	54	0.0284247	1	NM_017308_dup1	NA
29744	SEMA6C*	semaphorin 6C	chr2	+	21	15	29	29	0.835747	1	BGI_novel_T007098	NA
29750	GALNT7*	polypeptide N-acetylgalactosaminyltransferase 7	chr16	+	39	21	36	26	0.837095	1	BGI_novel_T005170,BGI_novel_T005167,BGI_novel_T005171	NM_022926_dup1
29750	GALNT7*	polypeptide N-acetylgalactosaminyltransferase 7	chr16	+	26	21	16	26	0.258088	1	BGI_novel_T005169,BGI_novel_T005168	NM_022926_dup1
29758	ST6GALNAC3	ST6 N-acetylgalactosaminide alpha-2,6-sialyltransferase 3	chr2	-	64	149	54	97	0.801714	1	NM_019123_dup1	NA
50558	NPEPPS*	aminopeptidase puromycin sensitive	chr10	-	155	403	152	298	0.593195	1	NM_080395_dup1	NA
50558	NPEPPS*	aminopeptidase puromycin sensitive	chr10	-	154	234	154	171	0.463554	1	NM_080395_dup1	NA
50560	IP6K1*	inositol hexakisphosphate kinase 1	chr8	+	493	323	521	387	1	1	NM_053316_dup1,BGI_novel_T012773	NA
50560	IP6K1*	inositol hexakisphosphate kinase 1	chr8	+	269	324	288	386	1	1	BGI_novel_T012773	NA
50560	IP6K1*	inositol hexakisphosphate kinase 1	chr8	+	559	500	730	522	0.794098	1	BGI_novel_T012773	NA
50592	GRIA1	glutamate ionotropic receptor AMPA type subunit 1	chr10	+	86	640	75	514	1	1	NM_031608_dup1	BGI_novel_T001983
50658	MAPK9	mitogen-activated protein kinase 9	chr10	+	123	69	118	47	0.626779	1	NM_001270544_dup1	NM_001270545_dup1,NM_017322_dup1
50659	NR2C2	nuclear receptor subfamily 2 group C member 2	chr4	+	23	63	9	60	0.493433	1	BGI_novel_T009294	BGI_novel_T009293
50689	MAPK3*	mitogen-activated protein kinase 3	chr1	+	419	436	387	374	1	1	NM_017347_dup1,BGI_novel_T001075	NA
50689	MAPK3*	mitogen-activated protein kinase 3	chr1	+	413	539	371	468	1	1	NM_017347_dup1,BGI_novel_T001075	NA
50690	SLC6A8*	solute carrier family 6 member 8	chrX	-	84	72	107	46	0.0421222	1	NM_017348_dup1	NA
50690	SLC6A8*	solute carrier family 6 member 8	chrX	-	58	77	71	96	1	1	NM_017348_dup1	NA
50872	HPCAL4	hippocalcin like 4	chr5	+	89	223	60	132	1	1	BGI_novel_T010187	NA
54190	RABEP1*	rabaptin, RAB GTPase binding effector protein 1	chr10	+	40	285	48	300	1	1	NM_019124_dup1	NA
54190	RABEP1*	rabaptin, RAB GTPase binding effector protein 1	chr10	+	40	191	51	168	0.870941	1	NM_019124_dup1	NA
54190	RABEP1*	rabaptin, RAB GTPase binding effector protein 1	chr10	+	716	186	651	166	1	1	NM_019124_dup1	NA
54190	RABEP1*	rabaptin, RAB GTPase binding effector protein 1	chr10	+	717	285	650	302	1	1	NM_019124_dup1	NA
54190	RABEP1*	rabaptin, RAB GTPase binding effector protein 1	chr10	+	140	285	153	303	1	1	NM_019124_dup1	NA
54190	RABEP1*	rabaptin, RAB GTPase binding effector protein 1	chr10	+	9	285	5	300	1	1	NM_019124_dup1	NA
54190	RABEP1*	rabaptin, RAB GTPase binding effector protein 1	chr10	+	4	285	3	302	1	1	NM_019124_dup1	NA
54226	APP	amyloid beta precursor protein	chr11	-	394	71	309	81	0.399974	1	NM_019288_dup1	NA
54243	CR1L	complement C3b/C4b receptor 1 like	chr13	-	15	15	7	4	0.649413	1	BGI_novel_T004006,BGI_novel_T004005,BGI_novel_T004008,BGI_novel_T004009	NM_001005265_dup1,NM_019301_dup1,NM_001005330_dup1
54262	Kcnn2	potassium intermediate/small conductance calcium-activated channel, subfamily N, member 2	chr18	+	45	56	46	44	0.836797	1	NM_001309404_dup1,NM_019314_dup1	NA
54265	LLGL1	LLGL scribble cell polarity complex component 1	chr10	+	139	180	134	153	1	1	NM_001304613_dup1	NA
54309	SYT5	synaptotagmin 5	chr1	+	210	532	240	616	1	1	NM_019350_dup1	NA
56029	SRCIN1	SRC kinase signaling inhibitor 1	chr10	-	29	24	28	17	0.976932	1	BGI_novel_T002391,BGI_novel_T002387,BGI_novel_T002390,NM_019378_dup1,BGI_novel_T002388,BGI_novel_T002393	NA
57025	ADAM15	ADAM metallopeptidase domain 15	chr2	-	13	23	13	21	1	1	BGI_novel_T007014	NA
58815	GLRX3*	glutaredoxin 3	chr1	+	285	74	253	49	0.693751	1	NM_032614_dup1	NA
58815	GLRX3*	glutaredoxin 3	chr1	+	370	593	405	547	1	1	NM_032614_dup1	NA
58817	SEC23A	Sec23 homolog A, COPII coat complex component	chr6	-	222	108	228	116	1	1	NM_001105732_dup1,BGI_novel_T010902,BGI_novel_T010901	NA
58840	MAPK6	mitogen-activated protein kinase 6	chr8	-	332	366	287	345	1	1	NM_031622_dup1	NA
58854	PSMB4	proteasome 20S subunit beta 4	chr2	-	1138	567	1357	743	1	1	BGI_novel_T007084,NM_031629_dup1	NA
58960	MAP2K2*	mitogen-activated protein kinase kinase 2	chr7	-	182	69	155	53	1	1	NM_133283_dup1	NA
58960	MAP2K2*	mitogen-activated protein kinase kinase 2	chr7	-	412	67	367	54	1	1	NM_133283_dup1	NA
58982	NCAN*	neurocan	chr16	+	764	612	626	561	1	1	NM_031653_dup1	NA
58982	NCAN*	neurocan	chr16	+	586	918	466	793	1	1	NM_031653_dup1	NA
58982	NCAN*	neurocan	chr16	+	859	648	794	592	1	1	NM_031653_dup1	NA
59077	GRK4*	G protein-coupled receptor kinase 4	chr14	-	2	13	13	13	0.0450239	1	BGI_novel_T004312,BGI_novel_T004313,NM_022928_dup1	NA
59077	GRK4*	G protein-coupled receptor kinase 4	chr14	-	3	9	1	3	1	1	BGI_novel_T004312,NM_022928_dup1	BGI_novel_T004313
59077	GRK4*	G protein-coupled receptor kinase 4	chr14	-	2	2	13	4	0.467853	1	BGI_novel_T004312,NM_022928_dup1	NA
59077	GRK4*	G protein-coupled receptor kinase 4	chr14	-	13	2	13	4	0.746213	1	BGI_novel_T004312,NM_022928_dup1	BGI_novel_T004313
59267	Syt7*	synaptotagmin 7	chr1	+	119	95	112	115	0.846036	1	BGI_novel_T001402,BGI_novel_T001401,BGI_novel_T001400	NA
59267	Syt7*	synaptotagmin 7	chr1	+	100	242	62	215	0.478147	1	BGI_novel_T001402,BGI_novel_T001401,BGI_novel_T001400,NM_021659_dup1	NA
59267	Syt7*	synaptotagmin 7	chr1	+	5	243	3	214	1	1	BGI_novel_T001402	NA
59267	Syt7*	synaptotagmin 7	chr1	+	77	271	87	287	1	1	BGI_novel_T001402,BGI_novel_T001401	BGI_novel_T001400
59267	Syt7*	synaptotagmin 7	chr1	+	75	14	56	20	0.35019	1	NM_021659_dup1	NA
59312	SHANK3	SH3 and multiple ankyrin repeat domains 3	chr7	+	58	1912	75	1636	0.26477	1	BGI_novel_T011943,BGI_novel_T011941	NA
59317	EPB41L1*	erythrocyte membrane protein band 4.1 like 1	chr3	+	27	41	26	34	1	1	BGI_novel_T008620	NA
59317	EPB41L1*	erythrocyte membrane protein band 4.1 like 1	chr3	+	170	189	141	172	1	1	BGI_novel_T008624,BGI_novel_T008621,BGI_novel_T008620,BGI_novel_T008623,NM_172090_dup1,NM_021681_dup1	NA
59319	AMBRA1*	autophagy and beclin 1 regulator 1	chr3	+	13	85	12	88	1	1	BGI_novel_T008229,BGI_novel_T008231,BGI_novel_T008230,BGI_novel_T008232	NM_001134341_dup1
59319	AMBRA1*	autophagy and beclin 1 regulator 1	chr3	+	37	75	21	98	0.0498336	1	BGI_novel_T008231	BGI_novel_T008229,BGI_novel_T008230
59319	AMBRA1*	autophagy and beclin 1 regulator 1	chr3	+	41	90	57	96	0.885793	1	BGI_novel_T008229,BGI_novel_T008231,BGI_novel_T008230,BGI_novel_T008232	NA
59324	KCNK1	potassium two pore domain channel subfamily K member 1	chr19	+	0	7	2	18	0.677465	1	BGI_novel_T006492	BGI_novel_T006493
60382	ARFIP1	ADP ribosylation factor interacting protein 1	chr2	-	39	66	44	45	0.330361	1	BGI_novel_T006938,NM_021763_dup1	NA
60383	RBCK1	RANBP2-type and C3HC4-type zinc finger containing 1	chr3	-	84	157	123	177	0.737009	1	NM_021764_dup1,BGI_novel_T008578	NA
60433	RFNG	RFNG O-fucosylpeptide 3-beta-N-acetylglucosaminyltransferase	chr10	-	222	197	213	219	1	1	NM_021849_dup1	NA
60586	CLCN4*	chloride voltage-gated channel 4	chrX	+	589	170	554	218	0.362641	1	NM_022198_dup1	NA
60586	CLCN4*	chloride voltage-gated channel 4	chrX	+	80	582	82	564	1	1	NM_022198_dup1	NA
60660	PPP2R2B	protein phosphatase 2 regulatory subunit Bbeta	chr18	-	647	298	768	338	1	1	NR_073588_dup1,NM_022209_dup1	NA
63836	ACTN4*	actinin alpha 4	chr1	-	102	192	67	150	1	1	BGI_novel_T000487,BGI_novel_T000486	NM_031675_dup1
63836	ACTN4*	actinin alpha 4	chr1	-	95	137	92	162	1	1	BGI_novel_T000487	NM_031675_dup1,BGI_novel_T000486
63845	TMEFF1*	transmembrane protein with EGF like and two follistatin like domains 1	chr5	+	658	3898	585	4297	0.87641	1	BGI_novel_T009845	NA
63845	TMEFF1*	transmembrane protein with EGF like and two follistatin like domains 1	chr5	+	3	460	2	421	1	1	BGI_novel_T009845,NM_023020_dup1	NA
63845	TMEFF1*	transmembrane protein with EGF like and two follistatin like domains 1	chr5	+	77	767	68	721	1	1	BGI_novel_T009845	NA
64023	Masp1	mannan-binding lectin serine peptidase 1	chr11	+	1602	41	1507	61	0.708141	1	BGI_novel_T003014	NM_022257_dup1
64053	DLG2*	discs large MAGUK scaffold protein 2	chr1	+	40	51	46	39	0.903993	1	BGI_novel_T000841,BGI_novel_T000844	NM_022282_dup1,BGI_novel_T000842,BGI_novel_T000843
64053	DLG2*	discs large MAGUK scaffold protein 2	chr1	+	40	5	46	2	0.354865	1	BGI_novel_T000841,BGI_novel_T000844	BGI_novel_T000842,BGI_novel_T000843
64053	DLG2*	discs large MAGUK scaffold protein 2	chr1	+	52	50	60	39	0.744261	1	BGI_novel_T000841,BGI_novel_T000844	BGI_novel_T000842,BGI_novel_T000843
64053	DLG2*	discs large MAGUK scaffold protein 2	chr1	+	51	5	39	2	1	1	NM_022282_dup1,BGI_novel_T000842,BGI_novel_T000843	BGI_novel_T000841,BGI_novel_T000844
64053	DLG2*	discs large MAGUK scaffold protein 2	chr1	+	11	113	12	122	1	1	BGI_novel_T000841,NM_022282_dup1,BGI_novel_T000842	NA
64314	CASP2	caspase 2	chr4	+	16	4	31	5	0.80682	1	BGI_novel_T009095	NA
64351	YKT6	YKT6 v-SNARE homolog	chr14	+	16	267	24	291	1	1	NM_031692_dup1	NA
64366	CALU	calumenin	chr4	+	508	105	483	112	1	1	NM_022535_dup1	NM_001033898_dup1
64445	ST3GAL3*	ST3 beta-galactoside alpha-2,3-sialyltransferase 3	chr5	-	35	23	26	47	0.0257881	1	BGI_novel_T010124,NM_031697_dup1	NA
64445	ST3GAL3*	ST3 beta-galactoside alpha-2,3-sialyltransferase 3	chr5	-	22	62	11	69	0.15319	1	BGI_novel_T010124,NM_031697_dup1	NA
64460	PEX14	peroxisomal biogenesis factor 14	chr5	-	54	80	79	78	0.414464	1	NM_172063_dup1	NA
64475	P4HA1	prolyl 4-hydroxylase subunit alpha 1	chr20	+	35	44	24	16	0.279174	1	BGI_novel_T007610	NM_172062_dup1
64533	PNPO	pyridoxamine 5'-phosphate oxidase	chr10	-	29	12	31	17	0.900651	1	NM_022601_dup1	NA
64538	ILKAP*	ILK associated serine/threonine phosphatase	chr9	-	171	116	165	110	1	1	NM_022606_dup1,BGI_novel_T013512	NA
64538	ILKAP*	ILK associated serine/threonine phosphatase	chr9	-	171	2	169	2	1	1	NM_022606_dup1,BGI_novel_T013512	NA
64538	ILKAP*	ILK associated serine/threonine phosphatase	chr9	-	135	36	132	33	1	1	NM_022606_dup1,BGI_novel_T013512	NA
64547	BCL2L11	BCL2 like 11	chr3	+	1	10	2	26	1	1	BGI_novel_T008446	BGI_novel_T008445
64554	SLC7A2	solute carrier family 7 member 2	chr16	-	27	1	7	0	1	1	NM_022619_dup1	NM_001134686_dup1
64631	UBE2G1	ubiquitin conjugating enzyme E2 G1	chr10	+	117	161	135	159	1	1	NM_022690_dup1	NA
64831	IREB2	iron responsive element binding protein 2	chr8	+	133	75	124	107	0.252952	1	NM_022863_dup1	NA
65046	AP2S1	adaptor related protein complex 2 subunit sigma 1	chr1	+	1066	424	1175	600	0.657194	1	NM_022952_dup1	NA
65096	ADGRL1	adhesion G protein-coupled receptor L1	chr19	+	94	29	78	51	0.248895	1	BGI_novel_T006227	NM_022962_dup1
65138	ADRM1	adhesion regulating molecule 1	chr3	+	414	308	581	360	1	1	NM_031708_dup1	NA
65172	LIMK1	LIM domain kinase 1	chr12	+	281	139	243	120	1	1	NM_031727_dup1	NA
65196	B4GALT6	beta-1,4-galactosyltransferase 6	chr18	+	99	96	157	82	0.0359319	1	NM_031740_dup1	NA
65208	DPYSL5	dihydropyrimidinase like 5	chr6	-	1214	22	1154	25	1	1	NM_023023_dup1	NA
65241	TRNAU1AP*	tRNA selenocysteine 1 associated protein 1	chr5	-	168	94	122	108	0.169748	1	NM_023027_dup1,BGI_novel_T010303	BGI_novel_T010302
65241	TRNAU1AP*	tRNA selenocysteine 1 associated protein 1	chr5	-	133	10	119	17	0.520235	1	BGI_novel_T010302,NM_023027_dup1,BGI_novel_T010303	NA
78959	AKR1A1	aldo-keto reductase family 1 member A1	chr5	-	1276	1907	1572	2084	1	1	NM_031000_dup1	NA
78961	GOLPH3	golgi phosphoprotein 3	chr2	+	76	105	75	95	1	1	NM_023977_dup1	NA
78963	APAF1	apoptotic peptidase activating factor 1	chr7	-	122	126	119	90	0.560745	1	NM_023979_dup1	NA
78972	ZNF354C	zinc finger protein 354C	chr10	-	37	73	48	77	1	1	BGI_novel_T001940	NA
79114	FGFR1	fibroblast growth factor receptor 1	chr16	-	468	882	411	726	1	1	BGI_novel_T005282	NA
79208	EPHA5	EPH receptor A5	chr14	+	239	332	250	332	1	1	NM_024367_dup1,BGI_novel_T004141,BGI_novel_T004148,NM_001169137_dup1,BGI_novel_T004139,BGI_novel_T004144,BGI_novel_T004146,BGI_novel_T004145	NA
79213	SLC6A11	solute carrier family 6 member 11	chr4	+	121	227	141	159	0.0576898	1	NM_024372_dup1	NA
79245	HSF1	heat shock transcription factor 1	chr7	+	31	26	28	27	1	1	BGI_novel_T011769,NM_024393_dup1,BGI_novel_T011767,BGI_novel_T011766	BGI_novel_T011768
79248	ABCA2	ATP binding cassette subfamily A member 2	chr3	+	44	120	38	126	1	1	NM_024396_dup1	NA
79558	ACVR1	activin A receptor type 1	chr3	-	150	44	165	45	1	1	BGI_novel_T008042,BGI_novel_T008043	NA
81574	SCN1A	sodium voltage-gated channel alpha subunit 1	chr3	-	7	17	1	15	0.127057	1	BGI_novel_T008086,NM_030875_dup1,BGI_novel_T008082,BGI_novel_T008081,BGI_novel_T008085	BGI_novel_T008083
81649	MAPK14	mitogen-activated protein kinase 14	chr20	+	39	44	19	38	0.312851	1	BGI_novel_T007438	NM_031020_dup1
81657	GABBR1	gamma-aminobutyric acid type B receptor subunit 1	chr20	-	860	36	999	48	1	1	NM_031028_dup1	NA
81659	GAK*	cyclin G associated kinase	chr14	+	100	104	125	100	0.754958	1	BGI_novel_T004019,NM_031030_dup1	NA
81659	GAK*	cyclin G associated kinase	chr14	+	142	121	99	134	0.150952	1	BGI_novel_T004019,NM_031030_dup1	NA
81663	GNA12	G protein subunit alpha 12	chr12	+	931	142	841	143	1	1	NM_031034_dup1	NA
81675	GYG1*	glycogenin 1	chr2	-	123	109	44	130	2.65393e-06	0.00120289	BGI_novel_T006763	NA
81675	GYG1*	glycogenin 1	chr2	-	123	137	44	112	0.00377134	0.535197	BGI_novel_T006762	NA
81675	GYG1*	glycogenin 1	chr2	-	124	156	47	112	0.0438084	1	BGI_novel_T006763	NA
81675	GYG1*	glycogenin 1	chr2	-	124	50	47	40	0.0594438	1	BGI_novel_T006762	NA
81708	ALDH6A1	aldehyde dehydrogenase 6 family member A1	chr6	-	128	118	120	89	0.938972	1	NM_031057_dup1	NA
81717	CTBP2*	C-terminal binding protein 2	chr1	-	16	132	7	141	0.528692	1	BGI_novel_T001179,BGI_novel_T001178	NA
81717	CTBP2*	C-terminal binding protein 2	chr1	-	72	93	66	93	1	1	BGI_novel_T001179	BGI_novel_T001180
81730	FEZ1*	fasciculation and elongation protein zeta 1	chr8	+	478	580	521	623	1	1	NM_031066_dup1	NA
81730	FEZ1*	fasciculation and elongation protein zeta 1	chr8	+	44	700	105	923	1	1	NM_031066_dup1	NA
81733	NELL1*	neural EGFL like 1	chr1	+	87	67	69	51	1	1	BGI_novel_T000691,NM_031069_dup1	NA
81733	NELL1*	neural EGFL like 1	chr1	+	106	112	79	60	0.558376	1	BGI_novel_T000691,NM_031069_dup1	NA
81733	NELL1*	neural EGFL like 1	chr1	+	86	93	69	80	1	1	BGI_novel_T000691	NA
81734	NELL2*	neural EGFL like 2	chr7	-	676	794	901	1002	1	1	NM_031070_dup1,BGI_novel_T011966	NA
81734	NELL2*	neural EGFL like 2	chr7	-	810	813	1053	940	1	1	NM_031070_dup1,BGI_novel_T011966	NA
81734	NELL2*	neural EGFL like 2	chr7	-	611	999	749	1088	1	1	NM_031070_dup1	NA
81734	NELL2*	neural EGFL like 2	chr7	-	609	358	750	378	1	1	NM_031070_dup1	NA
81734	NELL2*	neural EGFL like 2	chr7	-	113	736	151	980	1	1	NM_031070_dup1	NA
81740	PCM1	pericentriolar material 1	chr16	-	97	21	85	21	1	1	BGI_novel_T005216	BGI_novel_T005218,BGI_novel_T005217,BGI_novel_T005215
81744	PDE7A	phosphodiesterase 7A	chr2	-	59	42	67	33	0.583113	1	NM_031080_dup1	BGI_novel_T006759
81785	SSRP1	structure specific recognition protein 1	chr3	+	345	575	343	626	1	1	BGI_novel_T008189	NA
81802	STX3	syntaxin 3	chr1	-	21	19	15	9	0.718932	1	NM_031124_dup1	NA
81812	THRA*	thyroid hormone receptor alpha	chr10	+	1224	2249	1153	2136	1	1	BGI_novel_T002422,BGI_novel_T002423,NM_001017960_dup1,NM_031134_dup1,BGI_novel_T002424,BGI_novel_T002425	NA
81812	THRA*	thyroid hormone receptor alpha	chr10	+	28	2249	49	2135	1	1	BGI_novel_T002425	NA
81812	THRA*	thyroid hormone receptor alpha	chr10	+	2597	1513	2680	1446	1	1	BGI_novel_T002425	NA
81812	THRA*	thyroid hormone receptor alpha	chr10	+	1618	1485	1491	1403	1	1	BGI_novel_T002423	NA
81812	THRA*	thyroid hormone receptor alpha	chr10	+	1649	1485	1535	1403	1	1	BGI_novel_T002424	NA
81812	THRA*	thyroid hormone receptor alpha	chr10	+	1541	3236	1442	3331	1	1	BGI_novel_T002422,BGI_novel_T002423,NM_001017960_dup1,NM_031134_dup1,BGI_novel_T002424,BGI_novel_T002425	NA
81812	THRA*	thyroid hormone receptor alpha	chr10	+	3315	4321	3224	4617	1	1	BGI_novel_T002422,BGI_novel_T002423,NM_001017960_dup1,NM_031134_dup1,BGI_novel_T002424,BGI_novel_T002425	NA
81817	USF2	upstream transcription factor 2, c-fos interacting	chr1	-	153	350	247	365	0.111176	1	BGI_novel_T000533,BGI_novel_T000534,NM_031139_dup1	NA
81826	SLC20A1	solute carrier family 20 member 1	chr3	+	129	52	96	59	0.365858	1	BGI_novel_T008456	NA
81829	MDH2	malate dehydrogenase 2	chr12	-	631	749	633	837	1	1	NM_031151_dup1	NA
81921	SH3GL3*	SH3 domain containing GRB2 like 3, endophilin A3	chr1	+	117	143	106	162	0.929797	1	BGI_novel_T000821,NM_031238_dup1	BGI_novel_T000822
81921	SH3GL3*	SH3 domain containing GRB2 like 3, endophilin A3	chr1	+	61	143	83	162	1	1	BGI_novel_T000822	BGI_novel_T000821,NM_031238_dup1
81921	SH3GL3*	SH3 domain containing GRB2 like 3, endophilin A3	chr1	+	32	166	42	142	0.630947	1	BGI_novel_T000821	NA
81921	SH3GL3*	SH3 domain containing GRB2 like 3, endophilin A3	chr1	+	126	166	145	138	0.459698	1	BGI_novel_T000821,NM_031238_dup1	NA
81921	SH3GL3*	SH3 domain containing GRB2 like 3, endophilin A3	chr1	+	15	166	33	142	0.0456857	1	BGI_novel_T000822	NA
81921	SH3GL3*	SH3 domain containing GRB2 like 3, endophilin A3	chr1	+	18	138	35	159	0.459306	1	BGI_novel_T000822	NA
83422	PIAS2	protein inhibitor of activated STAT 2	chr18	+	155	77	196	56	0.120997	1	BGI_novel_T006081	NA
83505	ST3GAL5	ST3 beta-galactoside alpha-2,3-sialyltransferase 5	chr4	+	180	989	213	977	1	1	BGI_novel_T009184,NM_031337_dup1	NA
83512	FADS2*	fatty acid desaturase 2	chr1	-	411	464	422	398	1	1	NM_031344_dup1	NA
83512	FADS2*	fatty acid desaturase 2	chr1	-	422	0	433	3	1	1	NM_031344_dup1	NA
83512	FADS2*	fatty acid desaturase 2	chr1	-	422	416	439	415	1	1	NM_031344_dup1	NA
83512	FADS2*	fatty acid desaturase 2	chr1	-	358	659	352	597	1	1	NM_031344_dup1	NA
83515	PTBP3	polypyrimidine tract binding protein 3	chr5	-	22	39	6	44	0.0145226	0.919577	NM_031346_dup1	NA
83583	RABAC1	Rab acceptor 1	chr1	-	410	566	511	623	1	1	NM_031774_dup1	NA
83688	TALDO1	transaldolase 1	chr1	+	715	751	832	883	1	1	NM_031811_dup1	NA
83720	FAT1*	FAT atypical cadherin 1	chr16	-	19	13	24	15	1	1	BGI_novel_T005214,BGI_novel_T005211,BGI_novel_T005213	NA
83720	FAT1*	FAT atypical cadherin 1	chr16	-	19	4	24	7	1	1	BGI_novel_T005214,BGI_novel_T005211,BGI_novel_T005213	NA
83731	KCNMA1	potassium calcium-activated channel subfamily M alpha 1	chr15	+	15	24	22	28	1	1	BGI_novel_T004494,BGI_novel_T004491,NM_031828_dup1	BGI_novel_T004490,BGI_novel_T004492,BGI_novel_T004493
83764	FLOT2*	flotillin 2	chr10	-	132	4	82	0	1	1	NM_001270801_dup1	NM_001270800_dup1
83764	FLOT2*	flotillin 2	chr10	-	78	29	66	15	0.608598	1	NM_031830_dup1,NM_001270801_dup1,NR_073076_dup1	NM_001270800_dup1,NR_073077_dup1
83764	FLOT2*	flotillin 2	chr10	-	43	150	24	76	1	1	NM_001270800_dup1	NM_031830_dup1
83791	FDPS	farnesyl diphosphate synthase	chr2	-	333	860	282	756	1	1	BGI_novel_T006992	NA
83807	YBX3*	Y-box binding protein 3	chr4	-	199	311	192	240	1	1	BGI_novel_T009521,NM_031979_dup1	NA
83807	YBX3*	Y-box binding protein 3	chr4	-	312	202	266	161	1	1	BGI_novel_T009521,NM_031979_dup1	NA
83807	YBX3*	Y-box binding protein 3	chr4	-	53	225	55	179	0.834985	1	NM_031979_dup1	BGI_novel_T009521
83825	Dclk1	doublecortin-like kinase 1	chr2	+	443	329	482	337	1	1	NM_053343_dup1,BGI_novel_T006869	NA
84009	KALRN	kalirin RhoGEF kinase	chr11	+	199	109	195	117	1	1	BGI_novel_T002941,BGI_novel_T002947,BGI_novel_T002948,BGI_novel_T002944,NM_032062_dup1,BGI_novel_T002951,BGI_novel_T002943,BGI_novel_T002942,BGI_novel_T002949,BGI_novel_T002950,BGI_novel_T002945,BGI_novel_T002946	NA
84014	RALBP1	ralA binding protein 1	chr9	-	139	94	128	100	1	1	NM_032067_dup1	NA
84016	GRIP1	glutamate receptor interacting protein 1	chr7	+	175	120	154	118	1	1	BGI_novel_T011562,BGI_novel_T011561	NA
84027	GSK3B*	glycogen synthase kinase 3 beta	chr11	-	237	293	273	323	1	1	NM_032080_dup1	NA
84027	GSK3B*	glycogen synthase kinase 3 beta	chr11	-	457	192	495	224	1	1	NM_032080_dup1	NA
84030	Chn1*	chimerin 1	chr3	-	451	169	459	133	0.678947	1	BGI_novel_T008135,BGI_novel_T008136	NA
84030	Chn1*	chimerin 1	chr3	-	92	217	90	206	1	1	BGI_novel_T008135,BGI_novel_T008136	NA
84355	ATOX1	antioxidant 1 copper chaperone	chr10	-	136	426	187	425	0.400086	1	NM_053359_dup1	NA
84357	SH3KBP1	SH3 domain containing kinase binding protein 1	chrX	-	90	107	89	121	1	1	BGI_novel_T013809	NM_053360_dup1
84379	RAB6A	RAB6A, member RAS oncogene family	chr1	+	53	1117	33	1078	1	1	NM_053366_dup1	BGI_novel_T000901
84404	GEMIN2	gem nuclear organelle associated protein 2	chr6	+	19	19	26	20	0.907667	1	BGI_novel_T010903,NM_053389_dup1,BGI_novel_T010904	NA
84408	CDH8	cadherin 8	chr19	+	260	342	300	384	1	1	NM_053393_dup1,BGI_novel_T006124,BGI_novel_T006125	NA
84472	ILF3*	interleukin enhancer binding factor 3	chr8	+	284	228	345	236	1	1	BGI_novel_T012193,BGI_novel_T012195,BGI_novel_T012191,BGI_novel_T012196,BGI_novel_T012194,BGI_novel_T012192,NM_053412_dup1	NA
84472	ILF3*	interleukin enhancer binding factor 3	chr8	+	284	232	345	241	1	1	BGI_novel_T012193,BGI_novel_T012195,BGI_novel_T012191,BGI_novel_T012196,BGI_novel_T012194,BGI_novel_T012192,NM_053412_dup1	NA
84491	QSOX1	quiescin sulfhydryl oxidase 1	chr13	-	82	85	80	89	1	1	NM_053431_dup1,NM_001109898_dup1	NA
84494	TRPC4*	transient receptor potential cation channel subfamily C member 4	chr2	+	254	104	282	77	0.275444	1	BGI_novel_T006855,BGI_novel_T006856	NA
84494	TRPC4*	transient receptor potential cation channel subfamily C member 4	chr2	+	254	141	282	124	0.860667	1	BGI_novel_T006855,BGI_novel_T006856	NA
84494	TRPC4*	transient receptor potential cation channel subfamily C member 4	chr2	+	153	99	142	85	1	1	BGI_novel_T006855,NM_001083115_dup1,NM_080396_dup1,BGI_novel_T006856	NA
84556	RIMS1*	regulating synaptic membrane exocytosis 1	chr9	-	49	16	41	14	1	1	BGI_novel_T013144,BGI_novel_T013146,BGI_novel_T013142	BGI_novel_T013139,BGI_novel_T013137,BGI_novel_T013141,BGI_novel_T013145,BGI_novel_T013148,BGI_novel_T013135
84556	RIMS1*	regulating synaptic membrane exocytosis 1	chr9	-	11	16	14	27	0.925722	1	BGI_novel_T013144,NM_052829_dup1,BGI_novel_T013148,BGI_novel_T013135	BGI_novel_T013137,BGI_novel_T013145,BGI_novel_T013142,BGI_novel_T013140,BGI_novel_T013147
84556	RIMS1*	regulating synaptic membrane exocytosis 1	chr9	-	90	109	55	118	0.088809	1	BGI_novel_T013139,BGI_novel_T013137,BGI_novel_T013141,BGI_novel_T013144,NM_052829_dup1,BGI_novel_T013135,BGI_novel_T013142,BGI_novel_T013140,BGI_novel_T013143,BGI_novel_T013147,BGI_novel_T013136	BGI_novel_T013138,BGI_novel_T013146,BGI_novel_T013148
84556	RIMS1*	regulating synaptic membrane exocytosis 1	chr9	-	39	62	32	61	1	1	BGI_novel_T013139,BGI_novel_T013137,BGI_novel_T013141,BGI_novel_T013144,BGI_novel_T013138,BGI_novel_T013146,NM_052829_dup1,BGI_novel_T013148,BGI_novel_T013135,BGI_novel_T013142,BGI_novel_T013140,BGI_novel_T013143,BGI_novel_T013147,BGI_novel_T013136	NA
84573	OTOF	otoferlin	chr6	+	17	21	19	14	0.529241	1	BGI_novel_T010728,NM_001276720_dup1,BGI_novel_T010729	NA
84580	HDAC5	histone deacetylase 5	chr10	-	128	126	132	134	1	1	NM_053450_dup1	NA
84685	PPP1R9A	protein phosphatase 1 regulatory subunit 9A	chr4	+	136	55	158	43	0.415092	1	BGI_novel_T008955,NM_053473_dup1,BGI_novel_T008954,BGI_novel_T008953	NA
85238	SYNJ1	synaptojanin 1	chr11	-	50	2	27	0	1	1	BGI_novel_T002777,BGI_novel_T002775,BGI_novel_T002778,BGI_novel_T002776	NM_053476_dup1
85246	GAS7	growth arrest specific 7	chr10	+	164	73	150	79	1	1	BGI_novel_T002099,BGI_novel_T002100,BGI_novel_T002098	NA
85256	SLC2A8	solute carrier family 2 member 8	chr3	-	33	69	46	61	0.385851	1	NM_053494_dup1	BGI_novel_T007933
85260	ENTPD6	ectonucleoside triphosphate diphosphohydrolase 6	chr3	+	62	130	50	110	1	1	NM_053498_dup1	NA
85261	Mterf1	mitochondrial transcription termination factor 1	chr4	+	15	8	10	11	0.440309	1	BGI_novel_T008936	NA
85263	SLC25A14*	solute carrier family 25 member 14	chrX	+	66	4	114	6	1	1	BGI_novel_T014116	BGI_novel_T014117
85263	SLC25A14*	solute carrier family 25 member 14	chrX	+	73	4	120	6	1	1	BGI_novel_T014118	NA
85333	SLC25A4	solute carrier family 25 member 4	chr16	+	7145	2308	7325	2293	1	1	NM_053515_dup1	NA
85384	SOS2	SOS Ras/Rho guanine nucleotide exchange factor 2	chr6	-	106	23	89	21	1	1	BGI_novel_T010922,NM_001135561_dup1	NA
89791	NCDN	neurochondrin	chr5	-	1182	932	1252	1057	1	1	BGI_novel_T010219,NM_053543_dup1	NA
89811	VEGFB	vascular endothelial growth factor B	chr1	-	64	28	67	24	1	1	NM_053549_dup1	NA
93646	SEC31A	SEC31 homolog A, COPII coat complex component	chr14	+	11	30	13	44	0.986267	1	BGI_novel_T004082,BGI_novel_T004081,NM_033021_dup1	NA
93667	OLFM1*	olfactomedin 1	chr3	+	915	1395	985	1551	1	1	BGI_novel_T007805	NA
93667	OLFM1*	olfactomedin 1	chr3	+	660	1395	727	1551	1	1	BGI_novel_T007805	NA
94270	NNAT*	neuronatin	chr3	+	168	1443	248	1243	0.48784	1	NR_073089_dup1	NM_053601_dup1
94270	NNAT*	neuronatin	chr3	+	168	836	248	693	1	1	NR_073089_dup1	NM_001270867_dup1
94338	SMPD3	sphingomyelin phosphodiesterase 3	chr19	-	1917	110	2058	104	1	1	NM_053605_dup1	NA
113938	SNURF	SNRPN upstream reading frame	chr1	-	1067	288	994	401	0.294013	1	NM_001270712_dup1,NM_130738_dup1	NA
113960	CDC42BPB*	CDC42 binding protein kinase beta	chr6	-	116	158	153	154	0.549644	1	NM_053620_dup1	NA
113960	CDC42BPB*	CDC42 binding protein kinase beta	chr6	-	116	253	155	298	1	1	NM_053620_dup1	NA
113970	MAGI2*	membrane associated guanylate kinase, WW and PDZ domain containing 2	chr4	-	80	209	73	131	0.396844	1	BGI_novel_T008905	NA
113970	MAGI2*	membrane associated guanylate kinase, WW and PDZ domain containing 2	chr4	-	50	63	51	30	0.0619061	1	NM_053621_dup1,BGI_novel_T008905	NA
114028	CTNND2	catenin delta 2	chr2	+	242	131	293	163	1	1	BGI_novel_T006732	NA
114113	PAFAH1B3	platelet activating factor acetylhydrolase 1b catalytic subunit 3	chr1	-	564	599	616	537	1	1	BGI_novel_T000429	NA
114114	DNM1L	dynamin 1 like	chr11	+	75	42	72	28	0.638683	1	BGI_novel_T003110,BGI_novel_T003111,BGI_novel_T003109,BGI_novel_T003107	NM_053655_dup1
114116	CDC42BPA	CDC42 binding protein kinase alpha	chr13	+	7	1	10	4	0.563893	1	BGI_novel_T003925,BGI_novel_T003918,BGI_novel_T003920,BGI_novel_T003921	NM_053657_dup1
114122	VCAN	versican	chr2	-	2861	4112	2213	3481	1	1	BGI_novel_T006554,BGI_novel_T006552	NM_001170558_dup1,BGI_novel_T006555,NM_001170560_dup1
114510	Mllt3	MLLT3, super elongation complex subunit	chr5	-	72	141	83	152	1	1	BGI_novel_T009983,BGI_novel_T009985	NA
114514	CLASP2*	cytoplasmic linker associated protein 2	chr8	+	603	86	672	74	1	1	BGI_novel_T012867,NM_053722_dup1,BGI_novel_T012862,BGI_novel_T012865,BGI_novel_T012868,BGI_novel_T012864,BGI_novel_T012863,BGI_novel_T012866	NA
114514	CLASP2*	cytoplasmic linker associated protein 2	chr8	+	114	81	85	91	0.323048	1	BGI_novel_T012867,BGI_novel_T012862,BGI_novel_T012865,BGI_novel_T012868,BGI_novel_T012864,BGI_novel_T012863,BGI_novel_T012866	NA
114514	CLASP2*	cytoplasmic linker associated protein 2	chr8	+	274	324	275	329	1	1	BGI_novel_T012867,NM_053722_dup1,BGI_novel_T012862,BGI_novel_T012865,BGI_novel_T012868,BGI_novel_T012864,BGI_novel_T012863,BGI_novel_T012866	NA
114517	ITGA6	integrin subunit alpha 6	chr3	+	48	17	50	21	1	1	BGI_novel_T008125,NM_053725_dup1	BGI_novel_T008124
114520	STRN3*	striatin 3	chr6	-	97	97	90	78	1	1	NM_001029897_dup1	NA
114520	STRN3*	striatin 3	chr6	-	89	32	85	24	1	1	NM_001029897_dup1	NA
114520	STRN3*	striatin 3	chr6	-	89	96	85	69	0.7126	1	NM_001029897_dup1	NA
114520	STRN3*	striatin 3	chr6	-	97	96	69	68	1	1	NM_001029897_dup1	NA
114636	ZYX	zyxin	chr4	+	61	326	45	277	1	1	NM_053761_dup1	NA
114711	GNE	glucosamine (UDP-N-acetyl)-2-epimerase/N-acetylmannosamine kinase	chr5	-	279	83	241	52	0.591398	1	NM_053765_dup1	NA
114906	PKIA	cAMP-dependent protein kinase inhibitor alpha	chr2	-	400	1619	432	1729	1	1	NM_053772_dup1	NA
116459	SERPINI1	serpin family I member 1	chr2	+	815	564	783	544	1	1	NM_053779_dup1	NA
116502	BAK1	BCL2 antagonist/killer 1	chr20	-	5	89	5	77	1	1	BGI_novel_T007434	NA
116565	LRPAP1	LDL receptor related protein associated protein 1	chr14	+	353	303	345	296	1	1	NM_001169113_dup1	NA
116595	NRXN2	neurexin 2	chr1	+	42	319	36	226	1	1	BGI_novel_T001340,BGI_novel_T001347,BGI_novel_T001345,BGI_novel_T001344,BGI_novel_T001341,BGI_novel_T001343,BGI_novel_T001342,BGI_novel_T001346	NA
116635	SCG3	secretogranin III	chr8	-	256	240	243	246	1	1	NM_053856_dup1	NA
116638	SLC17A7	solute carrier family 17 member 7	chr1	+	349	340	318	313	1	1	NM_053859_dup1	NA
116640	TNC*	tenascin C	chr5	-	597	481	651	428	1	1	BGI_novel_T009904,NM_053861_dup1	NA
116640	TNC*	tenascin C	chr5	-	651	400	612	426	1	1	BGI_novel_T009904	NA
116640	TNC*	tenascin C	chr5	-	391	745	440	777	1	1	BGI_novel_T009904	NM_053861_dup1
116640	TNC*	tenascin C	chr5	-	421	740	452	773	1	1	BGI_novel_T009904	NM_053861_dup1
116645	PLAA	phospholipase A2 activating protein	chr5	-	151	90	120	148	0.0038376	0.535197	NM_053866_dup1	NA
116646	TPT1	tumor protein, translationally-controlled 1	chr15	+	4585	3846	5238	4847	1	1	NM_053867_dup1	NA
116665	RERE*	arginine-glutamic acid dipeptide repeats	chr5	+	232	57	287	29	0.00466829	0.56424	NM_053885_dup1	NA
116665	RERE*	arginine-glutamic acid dipeptide repeats	chr5	+	63	64	64	65	1	1	BGI_novel_T010526,BGI_novel_T010525,NM_053885_dup1,BGI_novel_T010528,BGI_novel_T010527	NA
116668	MYT1L*	myelin transcription factor 1 like	chr6	+	0	679	4	735	1	1	BGI_novel_T010801,BGI_novel_T010802,NM_053888_dup1	NA
116668	MYT1L*	myelin transcription factor 1 like	chr6	+	195	259	215	316	1	1	BGI_novel_T010801,BGI_novel_T010802	NM_053888_dup1
116690	NFASC*	neurofascin	chr13	-	115	64	119	54	1	1	BGI_novel_T003674,BGI_novel_T003673,BGI_novel_T003672,BGI_novel_T003675,NM_001160313_dup1,NM_001160314_dup1	NM_001160315_dup1,NM_053909_dup1
116690	NFASC*	neurofascin	chr13	-	17	166	20	128	0.619071	1	BGI_novel_T003674,NM_001160314_dup1	NM_001160315_dup1,NM_053909_dup1,BGI_novel_T003672,BGI_novel_T003675,NM_001160313_dup1
116692	CYTH2	cytohesin 2	chr1	-	171	291	207	354	1	1	NM_053911_dup1,BGI_novel_T000665	NA
116839	RIMS2	regulating synaptic membrane exocytosis 2	chr7	+	28	68	9	53	0.112821	1	BGI_novel_T011634,BGI_novel_T011639,BGI_novel_T011638,NM_053945_dup1,BGI_novel_T011640,BGI_novel_T011630,BGI_novel_T011635,BGI_novel_T011632,BGI_novel_T011633,BGI_novel_T011636	NA
117028	BIN1	bridging integrator 1	chr18	+	204	128	208	113	1	1	NM_053959_dup1,BGI_novel_T005813	NA
117045	EIF4E	eukaryotic translation initiation factor 4E	chr2	+	289	172	295	177	1	1	BGI_novel_T007283,NM_053974_dup1	NA
117049	RAB28	RAB28, member RAS oncogene family	chr14	+	88	68	115	57	0.311381	1	NM_053978_dup1	NA
117059	CALB2	calbindin 2	chr19	+	136	87	113	76	1	1	NM_053988_dup1	NA
117063	PTPN2	protein tyrosine phosphatase non-receptor type 2	chr18	-	34	39	39	36	0.967278	1	NM_053990_dup1	NA
117106	SCARB2	scavenger receptor class B member 2	chr14	+	511	470	450	441	1	1	NM_054001_dup1	NA
117152	CAND1*	cullin associated and neddylation dissociated 1	chr7	-	528	169	547	156	1	1	NM_054004_dup1	NA
117152	CAND1*	cullin associated and neddylation dissociated 1	chr7	-	216	281	200	263	1	1	NM_054004_dup1	NA
117243	ACSL6	acyl-CoA synthetase long chain family member 6	chr10	+	37	3	48	2	1	1	BGI_novel_T001972,BGI_novel_T001971	NM_130739_dup1
117255	PTPN12	protein tyrosine phosphatase non-receptor type 12	chr4	+	83	51	69	65	0.365478	1	NM_057115_dup1	NA
117272	PRPSAP2*	phosphoribosyl pyrophosphate synthetase associated protein 2	chr10	-	107	123	123	134	1	1	BGI_novel_T002053,NM_057131_dup1,BGI_novel_T002052	NA
117272	PRPSAP2*	phosphoribosyl pyrophosphate synthetase associated protein 2	chr10	-	151	213	151	253	1	1	BGI_novel_T002053,BGI_novel_T002052	NA
117277	EPN1	epsin 1	chr1	-	1267	1009	1223	1138	1	1	BGI_novel_T000297,BGI_novel_T000296	NA
117284	LRRC7*	leucine rich repeat containing 7	chr2	-	12	105	12	74	1	1	NM_057142_dup1	NA
117284	LRRC7*	leucine rich repeat containing 7	chr2	-	23	108	22	64	0.495338	1	BGI_novel_T007353,BGI_novel_T007354,BGI_novel_T007352	NA
117284	LRRC7*	leucine rich repeat containing 7	chr2	-	50	15	26	21	0.065428	1	NM_057142_dup1,BGI_novel_T007352	BGI_novel_T007354
117513	SEC22A	SEC22 homolog A, vesicle trafficking protein	chr11	+	7	10	7	17	0.717687	1	BGI_novel_T002934,BGI_novel_T002935	NA
117515	SEPTIN2	septin 2	chr9	+	1	275	2	310	1	1	NM_057148_dup1	NA
117523	ST8SIA2	ST8 alpha-N-acetyl-neuraminide alpha-2,8-sialyltransferase 2	chr1	-	640	899	714	974	1	1	NM_057156_dup1	NA
117533	GMPR	guanosine monophosphate reductase	chr17	-	36	81	42	73	0.848168	1	NM_057188_dup1	NA
117536	NSMF	NMDA receptor synaptonuclear signaling and neuronal migration factor	chr3	+	175	599	167	568	1	1	NM_001270626_dup1,NM_057190_dup1,BGI_novel_T007732,NR_073057_dup1,NM_001270628_dup1,BGI_novel_T007735,BGI_novel_T007734,BGI_novel_T007731,BGI_novel_T007733	NM_001270627_dup1
117548	KIF1B*	kinesin family member 1B	chr5	-	14	240	170	6	0	0	NM_057200_dup1,BGI_novel_T010514	BGI_novel_T010512,BGI_novel_T010513
117548	KIF1B*	kinesin family member 1B	chr5	-	0	640	2	412	1	1	BGI_novel_T010512,NM_057200_dup1,BGI_novel_T010514,BGI_novel_T010513	NA
117553	UBA3	ubiquitin like modifier activating enzyme 3	chr4	-	150	93	134	96	1	1	NM_057205_dup1,BGI_novel_T009319	NA
117557	Tpm3	tropomyosin 3	chr2	+	293	105	315	104	1	1	NM_173111_dup1	BGI_novel_T007053,NM_001301286_dup1,NM_001301285_dup1,NM_057208_dup1
117559	SV2A*	synaptic vesicle glycoprotein 2A	chr2	+	285	195	362	201	1	1	BGI_novel_T007120,NM_057210_dup1	NA
117559	SV2A*	synaptic vesicle glycoprotein 2A	chr2	+	393	246	475	262	1	1	BGI_novel_T007120,NM_057210_dup1	NA
140544	PCYT1A	phosphate cytidylyltransferase 1, choline, alpha	chr11	-	38	52	74	59	0.223605	1	NM_078622_dup1	NA
140568	CHST10	carbohydrate sulfotransferase 10	chr9	-	89	76	106	101	1	1	BGI_novel_T013234,BGI_novel_T013233	NA
140607	PIP4K2C	phosphatidylinositol-5-phosphate 4-kinase type 2 gamma	chr7	-	112	25	126	40	0.657677	1	NM_080480_dup1	NA
140671	Phkg2	phosphorylase kinase catalytic subunit gamma 2	chr1	+	68	57	58	74	0.409806	1	BGI_novel_T001120,BGI_novel_T001119,NM_080584_dup1	NA
140675	GABRA4*	gamma-aminobutyric acid type A receptor subunit alpha4	chr14	+	30	133	18	108	0.976736	1	NM_080587_dup1	NA
140675	GABRA4*	gamma-aminobutyric acid type A receptor subunit alpha4	chr14	+	22	133	31	108	0.358842	1	NM_080587_dup1	NA
140694	DNM1	dynamin 1	chr3	-	335	105	315	44	0.0148134	0.919577	NM_080689_dup1	BGI_novel_T007892,BGI_novel_T007894,BGI_novel_T007893,BGI_novel_T007897,BGI_novel_T007896,BGI_novel_T007899,BGI_novel_T007895,BGI_novel_T007891
140910	MSMO1*	methylsterol monooxygenase 1	chr16	+	357	306	279	239	1	1	NM_080886_dup1	NA
140910	MSMO1*	methylsterol monooxygenase 1	chr16	+	327	395	264	301	1	1	NM_080886_dup1	NA
140922	TXNL1	thioredoxin like 1	chr18	-	191	320	169	301	1	1	NM_080887_dup1	NA
170551	SLC5A6*	solute carrier family 5 member 6	chr6	+	31	109	27	70	0.787168	1	BGI_novel_T010711,BGI_novel_T010709,BGI_novel_T010710,NM_130746_dup1	NA
170551	SLC5A6*	solute carrier family 5 member 6	chr6	+	89	70	86	32	0.0359937	1	BGI_novel_T010711,BGI_novel_T010709,BGI_novel_T010710,NM_130746_dup1	NA
170843	KHDRBS2	KH RNA binding domain containing, signal transduction associated 2	chr9	-	65	45	50	35	1	1	NM_133318_dup1	NA
170899	KCNK2	potassium two pore domain channel subfamily K member 2	chr13	-	91	50	125	54	0.873047	1	NM_172042_dup1	NA
170919	AGPAT4	1-acylglycerol-3-phosphate O-acyltransferase 4	chr1	-	294	180	205	124	1	1	NM_133406_dup1	NA
170920	MAP4K3*	mitogen-activated protein kinase kinase kinase kinase 3	chr6	-	52	36	49	26	0.856933	1	BGI_novel_T010621,NM_133407_dup1	NA
170920	MAP4K3*	mitogen-activated protein kinase kinase kinase kinase 3	chr6	-	31	59	32	69	1	1	BGI_novel_T010621	NA
170922	ILK	integrin linked kinase	chr1	+	236	244	212	251	1	1	NM_133409_dup1	NA
170943	SLC25A10	solute carrier family 25 member 10	chr10	+	66	54	59	31	0.4195	1	NM_133418_dup1	NA
171015	CYB5R4*	cytochrome b5 reductase 4	chr8	+	58	0	29	2	0.17866	1	NM_133427_dup1	NA
171015	CYB5R4*	cytochrome b5 reductase 4	chr8	+	91	92	72	84	1	1	NM_133427_dup1	NA
171046	TCF3	transcription factor 3	chr7	+	108	124	135	108	0.386123	1	BGI_novel_T011325,BGI_novel_T011323	BGI_novel_T011324,BGI_novel_T011327,BGI_novel_T011326
171097	ADAP1*	ArfGAP with dual PH domains 1	chr12	+	238	201	240	219	1	1	NM_133567_dup1	NA
171097	ADAP1*	ArfGAP with dual PH domains 1	chr12	+	169	216	201	193	0.573329	1	NM_133567_dup1	NA
171111	RAB26	RAB26, member RAS oncogene family	chr10	-	27	28	20	18	1	1	BGI_novel_T001792	BGI_novel_T001793
171120	JMJD1C*	jumonji domain containing 1C	chr20	-	39	40	17	31	0.372945	1	BGI_novel_T007583,BGI_novel_T007584	NM_001191719_dup1,BGI_novel_T007586
171120	JMJD1C*	jumonji domain containing 1C	chr20	-	39	50	17	38	0.342855	1	NM_001191719_dup1,BGI_novel_T007581,BGI_novel_T007586	BGI_novel_T007583
171126	AP3M1	adaptor related protein complex 3 subunit mu 1	chr15	+	202	99	246	100	1	1	NM_133593_dup1	NA
171136	CBLB	Cbl proto-oncogene B	chr11	-	120	6	130	3	0.921541	1	NM_133601_dup1	NA
171139	TIMM9	translocase of inner mitochondrial membrane 9	chr6	-	40	99	53	97	0.766865	1	NM_001276430_dup1,NM_133604_dup1	NR_075101_dup1
171143	TRPM4	transient receptor potential cation channel subfamily M member 4	chr1	-	23	13	28	15	1	1	NM_001136229_dup1	BGI_novel_T000646
171159	ZHX1	zinc fingers and homeoboxes 1	chr7	-	36	2660	50	2587	0.701706	1	NM_133620_dup1	NA
171296	MYO9A	myosin IXA	chr8	+	936	48	828	49	1	1	BGI_novel_T012453,NM_134335_dup1	NA
171297	NLGN3	neuroligin 3	chrX	+	207	363	178	383	1	1	NM_134336_dup1,BGI_novel_T013876	NA
171358	CAMK1G	calcium/calmodulin dependent protein kinase IG	chr13	-	51	72	52	58	0.901615	1	NM_182842_dup1,BGI_novel_T004003	NA
171381	PSD	pleckstrin and Sec7 domain containing	chr1	-	541	1375	486	1379	1	1	BGI_novel_T001587,BGI_novel_T001590,BGI_novel_T001589,BGI_novel_T001588,NM_134370_dup1	NA
171501	RNF38	ring finger protein 38	chr5	-	101	81	73	96	0.175752	1	BGI_novel_T009804,BGI_novel_T009807,BGI_novel_T009805,BGI_novel_T009806,BGI_novel_T009808	NA
171503	CAMK1	calcium/calmodulin dependent protein kinase I	chr4	-	226	102	145	116	0.0316114	1	BGI_novel_T009370,NM_134468_dup1	NA
192129	VMP1*	vacuole membrane protein 1	chr10	-	159	225	180	249	1	1	NM_138839_dup1	NA
192129	VMP1*	vacuole membrane protein 1	chr10	-	307	141	274	206	0.0369642	1	NM_138839_dup1	NA
192179	Gpm6b	glycoprotein m6b	chrX	-	1487	483	1493	450	1	1	BGI_novel_T013778,BGI_novel_T013777,BGI_novel_T013779,NM_138846_dup1	NA
192204	EHD4	EH domain containing 4	chr3	-	72	24	63	20	1	1	NM_139324_dup1	NA
192225	SPATA7*	spermatogenesis associated 7	chr6	+	0	20	11	17	0.00169199	0.305627	BGI_novel_T011091	NA
192225	SPATA7*	spermatogenesis associated 7	chr6	+	19	20	14	17	1	1	NM_138862_dup1	NA
192253	Myo16	myosin XVI	chr16	-	179	40	137	53	0.149481	1	BGI_novel_T005359	NA
192359	ZC3H14	zinc finger CCCH-type containing 14	chr6	+	89	154	101	145	1	1	BGI_novel_T011094,BGI_novel_T011093,NM_001033951_dup1	NA
192360	EML2	EMAP like 2	chr1	+	5	70	5	53	1	1	NM_138921_dup1,BGI_novel_T000388	NA
245959	SLC25A3	solute carrier family 25 member 3	chr7	-	7	1394	7	1439	1	1	NM_139100_dup1	NM_001270788_dup1
245962	CD48	CD48 molecule	chr13	+	205	159	123	106	1	1	NM_139103_dup1	NA
245975	SETD4	SET domain containing 4	chr11	-	3	36	10	26	0.0564027	1	BGI_novel_T002806,NM_001113747_dup1	BGI_novel_T002807,BGI_novel_T002805,BGI_novel_T002803
246120	PLBD2	phospholipase B domain containing 2	chr12	+	82	85	70	66	1	1	NM_139255_dup1	NA
246174	FGD4	FYVE, RhoGEF and PH domain containing 4	chr11	+	122	385	137	327	0.598446	1	NM_139263_dup1,BGI_novel_T003106	NA
246187	SLC7A6OS	solute carrier family 7 member 6 opposite strand	chr19	-	168	140	198	182	1	1	NM_139328_dup1	NA
246212	SIPA1L1	signal induced proliferation associated 1 like 1	chr6	+	6	8	18	7	0.15881	1	BGI_novel_T011020,BGI_novel_T011021	BGI_novel_T011023
246249	ARHGAP4	Rho GTPase activating protein 4	chrX	+	28	4	6	2	0.608498	1	NM_144740_dup1	NA
246279	ZNF180	zinc finger protein 180	chr1	+	68	166	64	102	0.307426	1	NM_001271280_dup1,NM_144757_dup1	NA
246299	GTF3A	general transcription factor IIIA	chr12	-	114	109	126	130	1	1	NM_001113570_dup1	NA
246307	ASRGL1	asparaginase and isoaspartyl peptidase 1	chr1	-	166	119	164	109	1	1	BGI_novel_T001395	NA
246324	RAB31*	RAB31, member RAS oncogene family	chr9	-	165	270	181	262	1	1	NM_145094_dup1	NA
246324	RAB31*	RAB31, member RAS oncogene family	chr9	-	132	373	191	342	0.0805867	1	NM_145094_dup1	NA
246324	RAB31*	RAB31, member RAS oncogene family	chr9	-	172	372	188	344	1	1	NM_145094_dup1	NA
246324	RAB31*	RAB31, member RAS oncogene family	chr9	-	127	31	184	26	0.712925	1	NM_145094_dup1	NA
246324	RAB31*	RAB31, member RAS oncogene family	chr9	-	165	30	181	28	1	1	NM_145094_dup1	NA
246326	ZDHHC2	zinc finger DHHC-type palmitoyltransferase 2	chr16	-	78	109	110	101	0.281158	1	NM_145096_dup1	NA
252855	SFPQ	splicing factor proline and glutamine rich	chr5	+	2038	710	1632	551	1	1	BGI_novel_T010224,BGI_novel_T010226,BGI_novel_T010225,BGI_novel_T010223,NM_001025271_dup1	NA
252923	TSGA10	testis specific 10	chr9	-	90	24	67	26	0.606625	1	BGI_novel_T013216,BGI_novel_T013215	BGI_novel_T013217
252962	PHTF1	putative homeodomain transcription factor 1	chr2	+	46	63	30	41	1	1	BGI_novel_T007161,NM_001191102_dup1	NA
259221	OSBPL1A*	oxysterol binding protein like 1A	chr18	-	200	110	216	112	1	1	NM_172023_dup1,BGI_novel_T005761	NA
259221	OSBPL1A*	oxysterol binding protein like 1A	chr18	-	174	178	170	182	1	1	BGI_novel_T005761	NA
259237	DOCK9	dedicator of cytokinesis 9	chr15	-	107	3	93	2	1	1	NM_001105759_dup1	BGI_novel_T004920,BGI_novel_T004922,BGI_novel_T004923,BGI_novel_T004921
259269	ERC2	ELKS/RAB6-interacting/CAST family member 2	chr16	+	229	99	196	97	1	1	NM_170787_dup1,BGI_novel_T004961,BGI_novel_T004960,BGI_novel_T004959,BGI_novel_T004962	NA
260321	FKBP4	FKBP prolyl isomerase 4	chr4	-	262	530	216	515	1	1	NM_001191863_dup1	NA
266600	CSDC2	cold shock domain containing C2	chr7	+	924	489	905	486	1	1	NM_001170542_dup1	NA
266680	ST18	ST18 C2H2C-type zinc finger transcription factor	chr5	-	0	96	2	87	0.342195	1	NM_153310_dup1,BGI_novel_T009642	NA
266705	PPP1R17	protein phosphatase 1 regulatory subunit 17	chr4	+	7	6	8	10	0.833883	1	NM_153467_dup1	NA
266758	SEC11C	SEC11 homolog C, signal peptidase complex subunit	chr18	+	143	323	131	311	1	1	NM_153628_dup1	NA
266806	ERC1	ELKS/RAB6-interacting/CAST family member 1	chr4	-	92	246	83	220	1	1	NM_170788_dup1	NA
282824	ELAVL3*	ELAV like RNA binding protein 3	chr8	-	1304	115	1602	148	1	1	BGI_novel_T012216,BGI_novel_T012217	NA
282824	ELAVL3*	ELAV like RNA binding protein 3	chr8	-	1303	90	1602	127	1	1	NM_172324_dup1	NA
282835	WRNIP1	WRN helicase interacting protein 1	chr17	-	136	64	99	67	0.464576	1	NM_172332_dup1	NA
286908	PDLIM7	PDZ and LIM domain 7	chr17	+	75	4	70	7	0.528877	1	BGI_novel_T005431,NM_173125_dup1,BGI_novel_T005432	BGI_novel_T005430
286919	CDK5RAP2*	CDK5 regulatory subunit associated protein 2	chr5	-	33	30	17	31	0.274435	1	BGI_novel_T009912,BGI_novel_T009911,NM_173134_dup1,BGI_novel_T009917,BGI_novel_T009915,BGI_novel_T009914,BGI_novel_T009913	NA
286919	CDK5RAP2*	CDK5 regulatory subunit associated protein 2	chr5	-	91	49	61	52	0.322457	1	BGI_novel_T009911,NM_173134_dup1,BGI_novel_T009917,BGI_novel_T009915,BGI_novel_T009914,BGI_novel_T009913	NA
286928	ABI2*	abl interactor 2	chr9	+	381	341	355	332	1	1	BGI_novel_T013335,BGI_novel_T013336	NA
286928	ABI2*	abl interactor 2	chr9	+	504	474	525	449	1	1	BGI_novel_T013334,BGI_novel_T013331,BGI_novel_T013336	NM_173143_dup1
286930	DLGAP4	DLG associated protein 4	chr3	+	123	194	94	159	1	1	BGI_novel_T008627,BGI_novel_T008631	NM_173145_dup1,BGI_novel_T008629,BGI_novel_T008628
286936	PCYT1B	phosphate cytidylyltransferase 1, choline, beta	chrX	+	81	92	71	88	1	1	NM_173151_dup1	NA
286937	PEX5L	peroxisomal biogenesis factor 5 like	chr2	-	47	14	36	12	1	1	BGI_novel_T006789,BGI_novel_T006790,BGI_novel_T006788,NM_173152_dup1	NA
286973	ELAVL2*	ELAV like RNA binding protein 2	chr5	-	455	45	353	54	0.308045	1	NM_001302217_dup1	NA
286973	ELAVL2*	ELAV like RNA binding protein 2	chr5	-	447	19	358	36	0.0426394	1	BGI_novel_T009990	NA
287076	ZNF263	zinc finger protein 263	chr10	-	3	25	7	25	0.556279	1	BGI_novel_T001756	NA
287150	ANTKMT	adenine nucleotide translocase lysine methyltransferase	chr10	-	66	42	55	35	1	1	BGI_novel_T001838,NM_001127447_dup1,BGI_novel_T001839	NA
287159	PIGQ	phosphatidylinositol glycan anchor biosynthesis class Q	chr10	-	68	105	69	91	1	1	BGI_novel_T001851,NM_001007607_dup1	NA
287269	Clk4*	CDC-like kinase 4	chr10	+	5	18	4	8	0.765637	1	BGI_novel_T001953	BGI_novel_T001951
287269	Clk4*	CDC-like kinase 4	chr10	+	14	19	17	12	0.396238	1	BGI_novel_T001953,BGI_novel_T001951	BGI_novel_T001948
287276	SAR1B	secretion associated Ras related GTPase 1B	chr10	+	118	237	130	281	1	1	NM_001009622_dup1	NA
287368	NT5M	5',3'-nucleotidase, mitochondrial	chr10	+	16	19	12	11	0.949222	1	NM_001105785_dup1	NA
287371	DRC3	dynein regulatory complex subunit 3	chr10	+	23	8	21	12	0.614215	1	BGI_novel_T002027,BGI_novel_T002026,NM_001013857_dup1	NA
287420	PFAS	phosphoribosylformylglycinamidine synthase	chr10	-	24	78	28	68	1	1	BGI_novel_T002105	NA
287427	TRAPPC1	trafficking protein particle complex 1	chr10	+	174	401	162	372	1	1	NM_001039378_dup1	NA
287436	EIF4A1	eukaryotic translation initiation factor 4A1	chr10	-	2031	2533	2309	2584	1	1	BGI_novel_T002122,NM_199372_dup1	NA
287443	ACAP1	ArfGAP with coiled-coil, ankyrin repeat and PH domains 1	chr10	-	6	12	0	5	0.202472	1	NM_001105796_dup1	NA
287446	ELP5	elongator acetyltransferase complex subunit 5	chr10	-	164	130	150	153	0.759382	1	BGI_novel_T002139	NA
287474	TXNDC17	thioredoxin domain containing 17	chr10	+	62	94	74	70	0.255429	1	NM_001105805_dup1	NA
287541	IFT20*	intraflagellar transport 20	chr10	+	211	186	244	176	1	1	NM_001105815_dup1	NA
287541	IFT20*	intraflagellar transport 20	chr10	+	155	128	140	118	1	1	NM_001105815_dup1	NA
287541	IFT20*	intraflagellar transport 20	chr10	+	62	129	61	117	1	1	NM_001105815_dup1	NA
287544	Poldip2*	DNA polymerase delta interacting protein 2	chr10	+	137	147	157	142	1	1	BGI_novel_T002250,NM_001105816_dup1	NA
287544	Poldip2*	DNA polymerase delta interacting protein 2	chr10	+	83	153	103	131	0.397452	1	BGI_novel_T002250,NM_001105816_dup1	NA
287556	RHBDL3	rhomboid like 3	chr10	+	14	10	10	6	1	1	NM_001105819_dup1,BGI_novel_T002267	NA
287606	Septin4	septin 4	chr10	+	40	33	46	33	1	1	BGI_novel_T002320,NM_001011893_dup1,BGI_novel_T002322,BGI_novel_T002321	NA
287645	SNF8	SNF8 subunit of ESCRT-II	chr10	+	110	128	105	75	0.164915	1	NM_001007804_dup1	NA
287703	Eif1	eukaryotic translation initiation factor 1	chr10	+	1455	1345	1692	1537	1	1	NM_001105837_dup1	NA
287847	Rbfox3	RNA binding protein, fox-1 homolog (C. elegans) 3	chr10	-	50	288	39	310	0.614969	1	BGI_novel_T002672	NA
288167	SENP7	SUMO specific peptidase 7	chr11	-	89	66	66	57	1	1	BGI_novel_T002862,NM_001105888_dup1	NA
288563	ACTL6B	actin like 6B	chr12	-	207	250	191	226	1	1	NM_001105917_dup1,BGI_novel_T003299	NA
288665	CUX2	cut like homeobox 2	chr12	+	54	38	43	30	1	1	BGI_novel_T003463,BGI_novel_T003462,NM_001271380_dup1,BGI_novel_T003460	NA
288671	ANAPC5*	anaphase promoting complex subunit 5	chr12	+	547	807	605	854	1	1	NM_001080147_dup1,BGI_novel_T003446	NA
288671	ANAPC5*	anaphase promoting complex subunit 5	chr12	+	795	453	845	459	1	1	BGI_novel_T003446	NA
288710	RNF10	ring finger protein 10	chr12	+	563	751	640	779	1	1	NM_001011904_dup1	NA
288785	BLOC1S1	biogenesis of lysosomal organelles complex 1 subunit 1	chr7	-	185	309	149	366	0.177502	1	NM_001105941_dup1	NA
288914	TRMT1*	tRNA methyltransferase 1	chr19	+	63	108	54	124	0.69247	1	NM_001013870_dup1,BGI_novel_T006246	NA
288914	TRMT1*	tRNA methyltransferase 1	chr19	+	79	208	88	182	0.904232	1	NM_001013870_dup1,BGI_novel_T006246	NA
289089	IVNS1ABP	influenza virus NS1A binding protein	chr13	+	507	1114	474	1113	1	1	BGI_novel_T003744	NA
289125	ACBD6*	acyl-CoA binding domain containing 6	chr13	+	115	41	126	38	1	1	NM_001011906_dup1	NA
289125	ACBD6*	acyl-CoA binding domain containing 6	chr13	+	15	41	8	39	0.601601	1	NM_001011906_dup1	NA
289125	ACBD6*	acyl-CoA binding domain containing 6	chr13	+	83	143	86	139	1	1	NM_001011906_dup1	NA
289168	KIFAP3	kinesin associated protein 3	chr13	+	249	270	222	252	1	1	BGI_novel_T003818	BGI_novel_T003820,NM_001105964_dup1,BGI_novel_T003819
289217	SDHC*	succinate dehydrogenase complex subunit C	chr13	-	206	194	190	197	1	1	NM_001005534_dup1	NA
289217	SDHC*	succinate dehydrogenase complex subunit C	chr13	-	7	185	7	145	1	1	NM_001005534_dup1	NA
289229	VANGL2	VANGL planar cell polarity protein 2	chr13	-	59	17	52	19	1	1	BGI_novel_T003874	BGI_novel_T003875
289307	TFB2M	transcription factor B2, mitochondrial	chr13	-	10	2	18	2	0.860549	1	NM_001008293_dup1	NA
289342	RPS6KC1*	ribosomal protein S6 kinase C1	chr13	-	44	17	63	8	0.0856188	1	BGI_novel_T003976	NA
289342	RPS6KC1*	ribosomal protein S6 kinase C1	chr13	-	44	17	63	6	0.0281365	1	NM_001105984_dup1	BGI_novel_T003976
289342	RPS6KC1*	ribosomal protein S6 kinase C1	chr13	-	31	55	34	48	0.968911	1	BGI_novel_T003976	NA
289357	LYPLAL1	lysophospholipase like 1	chr13	-	26	33	23	30	1	1	NM_001105986_dup1	NA
289400	CAMSAP2	calmodulin regulated spectrin associated protein family member 2	chr13	-	399	189	466	162	0.460515	1	NM_001134503_dup1	NA
289424	XPR1	xenotropic and polytropic retrovirus receptor 1	chr13	-	435	251	555	279	1	1	NM_001105992_dup1	NA
289443	LRRC8C	leucine rich repeat containing 8 VRAC subunit C	chr14	-	7	14	10	8	0.302417	1	NM_001037179_dup1	NA
289584	USP46	ubiquitin specific peptidase 46	chr14	+	251	97	192	70	1	1	NM_001191596_dup1	NA
289606	GABRA2*	gamma-aminobutyric acid type A receptor subunit alpha2	chr14	+	176	290	174	263	1	1	BGI_novel_T004197,BGI_novel_T004196,NM_001135779_dup1	NA
289606	GABRA2*	gamma-aminobutyric acid type A receptor subunit alpha2	chr14	+	278	437	246	333	1	1	BGI_novel_T004197,BGI_novel_T004196,NM_001135779_dup1	NA
289671	Fam184b	family with sequence similarity 184, member B	chr14	+	25	55	24	44	1	1	NM_001305171_dup1	NA
289758	POLD2	DNA polymerase delta 2, accessory subunit	chr14	-	98	70	77	39	0.591604	1	NM_001013050_dup1	NA
289855	CCDC85A	coiled-coil domain containing 85A	chr14	-	37	17	23	8	0.943538	1	BGI_novel_T004462,BGI_novel_T004463	BGI_novel_T004464,BGI_novel_T004466
289874	ERLEC1	endoplasmic reticulum lectin 1	chr14	-	65	114	64	164	0.409393	1	NM_001106023_dup1	NA
289900	FAM149B1*	family with sequence similarity 149 member B1	chr15	-	85	18	67	17	1	1	BGI_novel_T004529,BGI_novel_T004527,BGI_novel_T004526	BGI_novel_T004522,NM_001013878_dup1,BGI_novel_T004530
289900	FAM149B1*	family with sequence similarity 149 member B1	chr15	-	88	19	66	22	0.6139	1	BGI_novel_T004529,BGI_novel_T004527,BGI_novel_T004526	BGI_novel_T004522,NM_001013878_dup1,BGI_novel_T004530
289900	FAM149B1*	family with sequence similarity 149 member B1	chr15	-	21	35	26	33	0.878409	1	BGI_novel_T004522,BGI_novel_T004529,BGI_novel_T004527,NM_001013878_dup1,BGI_novel_T004526,BGI_novel_T004530	NA
289900	FAM149B1*	family with sequence similarity 149 member B1	chr15	-	85	38	67	44	0.516214	1	BGI_novel_T004522,BGI_novel_T004525,BGI_novel_T004524,BGI_novel_T004529,BGI_novel_T004527,NM_001013878_dup1,BGI_novel_T004526,BGI_novel_T004521,BGI_novel_T004530	NA
289900	FAM149B1*	family with sequence similarity 149 member B1	chr15	-	103	54	113	52	1	1	BGI_novel_T004529,BGI_novel_T004527,BGI_novel_T004526	NA
289900	FAM149B1*	family with sequence similarity 149 member B1	chr15	-	96	41	109	41	1	1	BGI_novel_T004522,BGI_novel_T004529,BGI_novel_T004527,NM_001013878_dup1,BGI_novel_T004526,BGI_novel_T004530	BGI_novel_T004525,BGI_novel_T004524,BGI_novel_T004521
289900	FAM149B1*	family with sequence similarity 149 member B1	chr15	-	99	44	121	40	0.908982	1	BGI_novel_T004522,BGI_novel_T004529,BGI_novel_T004527,NM_001013878_dup1,BGI_novel_T004526,BGI_novel_T004530	BGI_novel_T004528,BGI_novel_T004525,BGI_novel_T004524,BGI_novel_T004523,BGI_novel_T004521
289900	FAM149B1*	family with sequence similarity 149 member B1	chr15	-	98	57	116	52	0.914486	1	BGI_novel_T004522,NM_001013878_dup1,BGI_novel_T004530	BGI_novel_T004528,BGI_novel_T004524,BGI_novel_T004521
289900	FAM149B1*	family with sequence similarity 149 member B1	chr15	-	77	56	92	53	0.99698	1	BGI_novel_T004522,NM_001013878_dup1,BGI_novel_T004530	BGI_novel_T004528,BGI_novel_T004524,BGI_novel_T004521
289900	FAM149B1*	family with sequence similarity 149 member B1	chr15	-	9	116	15	121	0.907978	1	BGI_novel_T004522,BGI_novel_T004525,BGI_novel_T004524,BGI_novel_T004529,BGI_novel_T004527,NM_001013878_dup1,BGI_novel_T004526,BGI_novel_T004521,BGI_novel_T004530	BGI_novel_T004528,BGI_novel_T004523
289900	FAM149B1*	family with sequence similarity 149 member B1	chr15	-	14	119	27	119	0.303874	1	BGI_novel_T004522,BGI_novel_T004525,BGI_novel_T004524,BGI_novel_T004529,BGI_novel_T004527,NM_001013878_dup1,BGI_novel_T004526,BGI_novel_T004521,BGI_novel_T004530	BGI_novel_T004528,BGI_novel_T004523
289900	FAM149B1*	family with sequence similarity 149 member B1	chr15	-	94	75	81	114	0.0957351	1	BGI_novel_T004522,BGI_novel_T004528,BGI_novel_T004525,BGI_novel_T004524,BGI_novel_T004523,BGI_novel_T004529,BGI_novel_T004527,NM_001013878_dup1,BGI_novel_T004526,BGI_novel_T004521,BGI_novel_T004530	NA
289900	FAM149B1*	family with sequence similarity 149 member B1	chr15	-	22	57	31	46	0.329363	1	BGI_novel_T004522,NM_001013878_dup1,BGI_novel_T004530	BGI_novel_T004529,BGI_novel_T004527,BGI_novel_T004526
289900	FAM149B1*	family with sequence similarity 149 member B1	chr15	-	88	46	66	40	1	1	BGI_novel_T004522,BGI_novel_T004528,BGI_novel_T004524,NM_001013878_dup1,BGI_novel_T004521,BGI_novel_T004530	BGI_novel_T004529,BGI_novel_T004527,BGI_novel_T004526
289900	FAM149B1*	family with sequence similarity 149 member B1	chr15	-	19	46	22	40	0.879544	1	BGI_novel_T004522,BGI_novel_T004528,BGI_novel_T004524,NM_001013878_dup1,BGI_novel_T004521,BGI_novel_T004530	BGI_novel_T004529,BGI_novel_T004527,BGI_novel_T004526
289900	FAM149B1*	family with sequence similarity 149 member B1	chr15	-	99	41	121	33	0.534265	1	BGI_novel_T004522,BGI_novel_T004528,BGI_novel_T004524,NM_001013878_dup1,BGI_novel_T004521,BGI_novel_T004530	BGI_novel_T004525,BGI_novel_T004523,BGI_novel_T004529,BGI_novel_T004527,BGI_novel_T004526
289924	PSMD6	proteasome 26S subunit, non-ATPase 6	chr15	+	415	688	501	700	1	1	NM_198730_dup1	NA
290028	OSGEP	O-sialoglycoprotein endopeptidase	chr15	-	57	29	64	20	0.427339	1	NM_001100510_dup1	NA
290234	DHRS1	dehydrogenase/reductase 1	chr15	-	27	42	20	30	1	1	BGI_novel_T004688,BGI_novel_T004687,NM_001007621_dup1	NA
290300	TNFRSF19	TNF receptor superfamily member 19	chr15	-	174	73	144	53	1	1	BGI_novel_T004742,NM_001044229_dup1,BGI_novel_T004744,BGI_novel_T004743	NA
290303	SPRYD7	SPRY domain containing 7	chr15	-	110	157	104	180	1	1	NM_001009635_dup1	NA
290363	RCBTB2*	RCC1 and BTB domain containing protein 2	chr15	+	35	23	32	26	0.985149	1	BGI_novel_T004817,NM_199084_dup1,BGI_novel_T004818,BGI_novel_T004816	NA
290363	RCBTB2*	RCC1 and BTB domain containing protein 2	chr15	+	6	46	6	41	1	1	NM_199084_dup1	NA
290447	MYCBP2	MYC binding protein 2	chr15	-	9	1	2	1	0.581273	1	BGI_novel_T004887,NM_001106055_dup1	BGI_novel_T004888,BGI_novel_T004889,BGI_novel_T004890,BGI_novel_T004891
290501	TMTC4	transmembrane O-mannosyltransferase targeting cadherins 4	chr15	-	124	69	111	61	1	1	NM_001134414_dup1	NA
290659	COPE	COPI coat complex subunit epsilon	chr16	-	382	88	376	84	1	1	BGI_novel_T005099	NA
290666	SUGP1	SURP and G-patch domain containing 1	chr16	-	75	46	88	40	0.722383	1	NM_001011920_dup1	NA
290669	GATAD2A*	GATA zinc finger domain containing 2A	chr16	+	0	284	11	259	0.455754	1	NM_001013881_dup1	BGI_novel_T005116
290669	GATAD2A*	GATA zinc finger domain containing 2A	chr16	+	17	284	12	252	1	1	BGI_novel_T005118,BGI_novel_T005117,BGI_novel_T005120	BGI_novel_T005119
290679	INTS10	integrator complex subunit 10	chr16	-	17	63	13	49	1	1	BGI_novel_T005132,BGI_novel_T005128	NA
290706	HPF1*	histone PARylation factor 1	chr16	-	165	20	235	14	0.639676	1	BGI_novel_T005164	NA
290706	HPF1*	histone PARylation factor 1	chr16	-	49	211	73	192	0.33615	1	BGI_novel_T005164,NM_001169105_dup1	NA
290829	ASH2L	ASH2 like, histone lysine methyltransferase complex subunit	chr16	+	99	35	111	59	0.464828	1	NM_001106089_dup1	NA
290875	CDC16*	cell division cycle 16	chr16	+	218	58	252	61	1	1	NM_001024744_dup1	NA
290875	CDC16*	cell division cycle 16	chr16	+	204	180	190	203	1	1	NM_001024744_dup1	NA
290875	CDC16*	cell division cycle 16	chr16	+	32	214	29	205	1	1	NM_001024744_dup1	NA
290947	MTRR	5-methyltetrahydrofolate-homocysteine methyltransferase reductase	chr1	+	23	15	11	8	1	1	BGI_novel_T000126	NA
290986	AGTPBP1*	ATP/GTP binding protein 1	chr17	+	193	424	179	364	1	1	NM_001106100_dup1	NA
290986	AGTPBP1*	ATP/GTP binding protein 1	chr17	+	336	423	326	383	1	1	NM_001106100_dup1	NA
290986	AGTPBP1*	ATP/GTP binding protein 1	chr17	+	308	424	259	364	1	1	BGI_novel_T005391,BGI_novel_T005390,BGI_novel_T005389	NA
290986	AGTPBP1*	ATP/GTP binding protein 1	chr17	+	297	403	270	358	1	1	BGI_novel_T005391,NM_001106100_dup1,BGI_novel_T005390,BGI_novel_T005389	NA
290986	AGTPBP1*	ATP/GTP binding protein 1	chr17	+	43	133	23	136	0.154869	1	BGI_novel_T005389	NA
291000	FAF2	Fas associated factor family member 2	chr17	-	40	50	21	41	0.48147	1	NM_001017445_dup1,BGI_novel_T005455	NA
291081	TUBB2B	tubulin beta 2B class IIb	chr17	+	13417	12465	18532	15181	1	1	NM_001013886_dup1	NA
291245	ACTN2	actinin alpha 2	chr17	-	16	22	10	10	0.849058	1	NM_001170325_dup1	NA
291259	ZMYND11*	zinc finger MYND-type containing 11	chr17	-	409	176	412	114	0.197906	1	BGI_novel_T005633,BGI_novel_T005635,NM_203367_dup1,BGI_novel_T005638,BGI_novel_T005637,NM_203366_dup1	NM_203368_dup1,BGI_novel_T005639,NM_203369_dup1,BGI_novel_T005634,BGI_novel_T005636
291259	ZMYND11*	zinc finger MYND-type containing 11	chr17	-	78	291	56	307	0.71823	1	BGI_novel_T005638	NA
291259	ZMYND11*	zinc finger MYND-type containing 11	chr17	-	96	289	69	308	0.516568	1	BGI_novel_T005633,BGI_novel_T005635	NA
291259	ZMYND11*	zinc finger MYND-type containing 11	chr17	-	109	289	71	311	0.175456	1	BGI_novel_T005637	NA
291259	ZMYND11*	zinc finger MYND-type containing 11	chr17	-	75	252	65	283	1	1	BGI_novel_T005638	NA
291259	ZMYND11*	zinc finger MYND-type containing 11	chr17	-	93	250	78	284	0.792069	1	BGI_novel_T005633,BGI_novel_T005635,NM_203369_dup1,BGI_novel_T005634	NA
291259	ZMYND11*	zinc finger MYND-type containing 11	chr17	-	106	250	80	287	0.320203	1	BGI_novel_T005637	NA
291320	MINDY3	MINDY lysine 48 deubiquitinase 3	chr17	-	54	4	42	7	0.638704	1	NM_001106122_dup1,BGI_novel_T005687	NA
291411	ATP9B	ATPase phospholipid transporting 9B (putative)	chr18	-	21	52	19	79	0.422827	1	NM_001106130_dup1,BGI_novel_T006092	NA
291433	DYM*	dymeclin	chr18	+	107	144	119	154	1	1	BGI_novel_T006059,NM_001106133_dup1	NA
291433	DYM*	dymeclin	chr18	+	204	119	236	121	1	1	BGI_novel_T006059	NA
291539	PSMG2	proteasome assembly chaperone 2	chr18	+	118	28	101	20	1	1	NM_001106138_dup1	NA
291556	NARS1	asparaginyl-tRNA synthetase 1	chr18	-	187	148	199	162	1	1	NM_001142949_dup1,NM_001025635_dup1,BGI_novel_T005992	NA
291567	PPARGC1B	PPARG coactivator 1 beta	chr18	-	2	31	6	11	0.0273895	1	NM_176075_dup1	NA
291580	MINAR2	membrane integral NOTCH2 associated receptor 2	chr18	+	3	48	3	43	1	1	BGI_novel_T005957,BGI_novel_T005956	NA
291609	NDFIP1	Nedd4 family interacting protein 1	chr18	+	1534	1224	1607	1339	1	1	NM_001013059_dup1	NA
291624	LARS1	leucyl-tRNA synthetase 1	chr18	-	116	149	107	130	1	1	NM_001009637_dup1	NA
291905	FTO*	FTO alpha-ketoglutarate dependent dioxygenase	chr19	-	215	233	236	229	1	1	NM_001039713_dup1	NA
291905	FTO*	FTO alpha-ketoglutarate dependent dioxygenase	chr19	-	147	270	171	271	1	1	NM_001039713_dup1	NA
291906	AKTIP	AKT interacting protein	chr19	+	145	350	179	410	1	1	NM_001011926_dup1	NA
291908	TOX3	TOX high mobility group box family member 3	chr19	+	130	110	107	86	1	1	BGI_novel_T006198,NM_001106171_dup1	NA
291961	EXOC3L1*	exocyst complex component 3 like 1	chr19	-	2432	534	2668	587	1	1	BGI_novel_T006313	NA
291961	EXOC3L1*	exocyst complex component 3 like 1	chr19	-	851	2591	991	2848	1	1	BGI_novel_T006311,BGI_novel_T006306,BGI_novel_T006312,BGI_novel_T006310,BGI_novel_T006314,BGI_novel_T006309	NA
291961	EXOC3L1*	exocyst complex component 3 like 1	chr19	-	934	2591	1086	2848	1	1	BGI_novel_T006311,BGI_novel_T006306,BGI_novel_T006312,BGI_novel_T006310,BGI_novel_T006314,BGI_novel_T006309	NA
291961	EXOC3L1*	exocyst complex component 3 like 1	chr19	-	851	2225	991	2449	1	1	BGI_novel_T006311,BGI_novel_T006306,BGI_novel_T006312,BGI_novel_T006310,BGI_novel_T006314,BGI_novel_T006309	NA
291961	EXOC3L1*	exocyst complex component 3 like 1	chr19	-	934	2225	1086	2449	1	1	BGI_novel_T006311,BGI_novel_T006306,BGI_novel_T006312,BGI_novel_T006310,BGI_novel_T006314,BGI_novel_T006309	NA
292008	TXNL4B	thioredoxin like 4B	chr19	-	54	36	65	63	0.539582	1	BGI_novel_T006382	NA
292023	AARS1	alanyl-tRNA synthetase 1	chr19	-	232	319	234	328	1	1	NM_001100517_dup1	NA
292028	KARS1	lysyl-tRNA synthetase 1	chr19	-	312	368	442	368	0.157008	1	BGI_novel_T006403	NA
292064	BANP	BTG3 associated nuclear protein	chr19	+	50	39	54	34	0.971486	1	BGI_novel_T006437,BGI_novel_T006438,BGI_novel_T006435,NM_001106191_dup1,BGI_novel_T006436	NA
292101	SPRTN	SprT-like N-terminal domain	chr19	+	23	15	11	13	0.478725	1	BGI_novel_T006480	NA
292139	SHTN1	shootin 1	chr1	-	19	64	9	45	0.77158	1	NM_001079705_dup1	NA
292188	RNF217	ring finger protein 217	chr1	+	96	60	66	94	0.00678127	0.585449	NM_001106204_dup1	NA
292464	KATNA1*	katanin catalytic subunit A1	chr1	+	7	30	6	36	0.982119	1	NM_001004217_dup1	NA
292464	KATNA1*	katanin catalytic subunit A1	chr1	+	38	24	47	45	0.527419	1	NM_001004217_dup1	NA
292486	AIG1*	androgen induced 1	chr1	-	209	122	182	92	1	1	NM_001134425_dup1	NA
292486	AIG1*	androgen induced 1	chr1	-	138	250	110	213	1	1	NM_001134425_dup1	NA
292486	AIG1*	androgen induced 1	chr1	-	177	128	162	100	1	1	NM_001134425_dup1	NA
292683	SYMPK*	symplekin	chr1	+	88	151	79	122	1	1	BGI_novel_T000374	NM_001100830_dup1
292683	SYMPK*	symplekin	chr1	+	154	128	128	141	0.638031	1	BGI_novel_T000374	NA
292687	QPCTL*	glutaminyl-peptide cyclotransferase like	chr1	-	33	65	35	61	1	1	NM_001106230_dup1	NA
292687	QPCTL*	glutaminyl-peptide cyclotransferase like	chr1	-	61	54	106	48	0.0698855	1	NM_001106230_dup1	NA
292724	CCDC97	coiled-coil domain containing 97	chr1	-	328	209	385	189	0.638303	1	NM_001106235_dup1	NA
292750	PLEKHG2	pleckstrin homology and RhoGEF domain containing G2	chr1	+	3	18	4	31	0.988055	1	BGI_novel_T000473,BGI_novel_T000470,BGI_novel_T000472,NM_001134972_dup1	BGI_novel_T000471
292792	TMEM147	transmembrane protein 147	chr1	-	172	210	160	164	1	1	NM_001038494_dup1	NA
293019	Arrdc4	arrestin domain containing 4	chr1	-	157	53	192	51	1	1	BGI_novel_T000754,NM_001047853_dup1	BGI_novel_T000753
293024	AKAP13	A-kinase anchoring protein 13	chr1	+	3	10	2	3	0.665068	1	NM_001106271_dup1,BGI_novel_T000769	BGI_novel_T000768,BGI_novel_T000770
293050	ABHD2	abhydrolase domain containing 2, acylglycerol lipase	chr1	+	121	185	179	197	0.436036	1	NM_001106275_dup1	NA
293060	BTBD1	BTB domain containing 1	chr1	-	375	685	394	712	1	1	NM_001011932_dup1	NA
293173	FAR1	fatty acyl-CoA reductase 1	chr1	+	141	17	101	1	0.0833926	1	BGI_novel_T000986	NM_001011933_dup1
293181	GALNT18	polypeptide N-acetylgalactosaminyltransferase 18	chr1	-	89	86	72	75	1	1	NM_001079884_dup1	NA
293344	ARFIP2	ADP ribosylation factor interacting protein 2	chr1	-	224	212	252	219	1	1	NM_001004222_dup1,BGI_novel_T000946	NA
293453	NDUFAB1*	NADH:ubiquinone oxidoreductase subunit AB1	chr1	-	384	319	370	280	1	1	BGI_novel_T001039	NA
293453	NDUFAB1*	NADH:ubiquinone oxidoreductase subunit AB1	chr1	-	494	391	505	365	1	1	NM_001106294_dup1	NA
293453	NDUFAB1*	NADH:ubiquinone oxidoreductase subunit AB1	chr1	-	494	0	504	8	1	1	BGI_novel_T001039	NA
293456	COG7	component of oligomeric golgi complex 7	chr1	-	39	82	22	60	0.859294	1	NM_001033889_dup1	NA
293488	SGF29	SAGA complex associated factor 29	chr1	+	61	23	49	19	1	1	NM_001114502_dup1,BGI_novel_T001072	NA
293491	YPEL3	yippee like 3	chr1	+	120	288	133	417	0.656622	1	NM_001135698_dup1	NA
293526	ATE1*	arginyltransferase 1	chr1	-	55	19	56	19	1	1	BGI_novel_T001157	BGI_novel_T001158
293526	ATE1*	arginyltransferase 1	chr1	-	155	24	163	16	0.472509	1	BGI_novel_T001158,BGI_novel_T001157	NM_001106300_dup1
293526	ATE1*	arginyltransferase 1	chr1	-	49	24	44	16	0.835028	1	BGI_novel_T001158,BGI_novel_T001157	NM_001106300_dup1
293551	ARL6IP1	ADP ribosylation factor like GTPase 6 interacting protein 1	chr1	-	522	377	536	325	1	1	NM_198737_dup1	NA
293620	PTDSS2*	phosphatidylserine synthase 2	chr1	+	156	86	148	72	1	1	BGI_novel_T001217,NM_001106316_dup1	NA
293620	PTDSS2*	phosphatidylserine synthase 2	chr1	+	24	149	18	141	1	1	BGI_novel_T001217,NM_001106316_dup1	NA
293702	FKBP2	FKBP prolyl isomerase 2	chr1	-	179	7	167	7	1	1	NM_001134428_dup1	NA
293705	Otub1	OTU domain, ubiquitin aldehyde binding 1	chr1	-	275	476	379	628	1	1	NM_001106332_dup1	NA
293722	B3GAT3	beta-1,3-glucuronyltransferase 3	chr1	+	265	786	277	779	1	1	NM_001128184_dup1	NA
293856	PDZD4	PDZ domain containing 4	chrX	+	178	165	247	180	0.798388	1	BGI_novel_T014173	NA
293960	ZFAND5	zinc finger AN1-type containing 5	chr1	+	285	382	239	356	1	1	BGI_novel_T001435	NA
294025	STN1	STN1 subunit of CST complex	chr1	-	31	42	19	42	0.501098	1	NM_001011943_dup1,BGI_novel_T001608,BGI_novel_T001609	NA
294230	MRPS18B	mitochondrial ribosomal protein S18B	chr20	+	56	30	75	44	1	1	NM_212534_dup1	NA
294282	RPS18	ribosomal protein S18	chr20	+	1449	4386	1816	5026	1	1	NM_213557_dup1	NA
294291	Smim29	small integral membrane protein 29	chr20	-	113	39	97	31	1	1	BGI_novel_T007455	NA
294292	NUDT3	nudix hydrolase 3	chr20	-	457	7	503	22	0.703989	1	NM_001024243_dup1	NA
294311	C6orf89	chromosome 6 open reading frame 89	chr20	+	92	285	101	311	1	1	NM_199379_dup1	NA
294512	ASCC1	activating signal cointegrator 1 complex subunit 1	chr20	+	108	111	109	108	1	1	NM_001007632_dup1,BGI_novel_T007613,BGI_novel_T007614	NA
294518	SESN1	sestrin 1	chr20	+	92	65	132	58	0.232469	1	NM_001106396_dup1,BGI_novel_T007668,BGI_novel_T007667	NA
294606	FAM172A*	family with sequence similarity 172 member A	chr2	+	24	4	30	2	1	1	BGI_novel_T006531	NA
294606	FAM172A*	family with sequence similarity 172 member A	chr2	+	53	91	62	75	0.564835	1	BGI_novel_T006532,NM_001106401_dup1	NA
294667	POC5	POC5 centriolar protein	chr2	+	1	0	0	3	0.215103	1	NM_001025647_dup1	BGI_novel_T006587
294696	MRPS36	mitochondrial ribosomal protein S36	chr2	-	80	241	43	252	0.0313518	1	NM_001191605_dup1	NA
294783	WDR70	WD repeat domain 70	chr2	-	24	62	17	43	1	1	NM_001013909_dup1	NA
294804	RAI14*	retinoic acid induced 14	chr2	-	3	8	1	6	0.743164	1	BGI_novel_T006701,BGI_novel_T006704,NM_001011947_dup1,BGI_novel_T006703	NA
294804	RAI14*	retinoic acid induced 14	chr2	-	21	10	30	22	0.64577	1	BGI_novel_T006702,BGI_novel_T006701,BGI_novel_T006704,NM_001011947_dup1,BGI_novel_T006703	NA
294978	RGD1307100	similar to RIKEN cDNA D630029K19	chr2	+	208	254	197	215	1	1	BGI_novel_T006818,BGI_novel_T006820,BGI_novel_T006814,BGI_novel_T006819,BGI_novel_T006817,BGI_novel_T006816,BGI_novel_T006815	NA
295219	SLC27A3	solute carrier family 27 member 3	chr2	-	88	134	102	103	0.306715	1	NM_001106439_dup1	NA
295230	CCT3	chaperonin containing TCP1 subunit 3	chr2	+	671	924	695	1001	1	1	NM_199091_dup1	NA
295549	DNAJB4*	DnaJ heat shock protein family (Hsp40) member B4	chr2	-	29	396	28	381	1	1	BGI_novel_T007313	NA
295549	DNAJB4*	DnaJ heat shock protein family (Hsp40) member B4	chr2	-	2	392	3	382	1	1	NM_001013076_dup1	NA
295549	DNAJB4*	DnaJ heat shock protein family (Hsp40) member B4	chr2	-	3	112	13	136	0.325717	1	NM_001013076_dup1	NA
295596	ORC4*	origin recognition complex subunit 4	chr3	-	98	134	92	129	1	1	NM_199092_dup1	NA
295596	ORC4*	origin recognition complex subunit 4	chr3	-	21	155	15	150	0.937279	1	NM_199092_dup1	NA
295672	FKBP7	FKBP prolyl isomerase 7	chr3	-	14	22	10	12	0.918453	1	NM_001106485_dup1	BGI_novel_T008147
295678	SESTD1	SEC14 and spectrin domain containing 1	chr3	-	133	106	145	106	1	1	BGI_novel_T008153,NM_001134514_dup1,BGI_novel_T008152	NA
295930	C11orf49	chromosome 11 open reading frame 49	chr3	-	154	144	166	141	1	1	NM_001013918_dup1	NA
295956	COMMD9	COMM domain containing 9	chr3	+	112	34	156	35	0.713937	1	BGI_novel_T008259,NM_001033692_dup1	NA
296084	INO80	INO80 complex ATPase subunit	chr3	-	26	36	19	40	0.58738	1	BGI_novel_T008328,NM_001261404_dup1	NA
296115	SECISBP2L	SECIS binding protein 2 like	chr3	-	83	261	115	280	0.817092	1	NM_001168527_dup1	NA
296128	STARD7	StAR related lipid transfer domain containing 7	chr3	+	213	221	201	272	0.628367	1	BGI_novel_T008436,NM_001106503_dup1	NA
296136	NPHP1	nephrocystin 1	chr3	-	31	69	31	46	0.536452	1	NM_001314004_dup1,NM_001314003_dup1,NM_001314002_dup1	NA
296167	PANK2*	pantothenate kinase 2	chr3	+	39	62	58	48	0.117174	1	NM_001106513_dup1	NA
296167	PANK2*	pantothenate kinase 2	chr3	+	57	63	75	50	0.242249	1	NM_001106513_dup1	NA
296167	PANK2*	pantothenate kinase 2	chr3	+	56	78	50	104	0.504349	1	NM_001106513_dup1	NA
296285	COMMD7	COMM domain containing 7	chr3	-	55	42	68	52	1	1	NM_001030029_dup1	NA
296302	EIF2S2	eukaryotic translation initiation factor 2 subunit beta	chr3	-	494	132	509	160	1	1	NM_199380_dup1	NA
296306	ERGIC3	ERGIC and golgi 3	chr3	+	153	338	146	374	1	1	NM_001106533_dup1,BGI_novel_T008618	NA
296374	ZMYND8*	zinc finger MYND-type containing 8	chr3	-	101	44	66	30	1	1	BGI_novel_T008715,BGI_novel_T008722,BGI_novel_T008717,BGI_novel_T008713,BGI_novel_T008720	BGI_novel_T008716,BGI_novel_T008721,BGI_novel_T008719,BGI_novel_T008718,BGI_novel_T008712,BGI_novel_T008714
296374	ZMYND8*	zinc finger MYND-type containing 8	chr3	-	96	77	90	49	0.442272	1	BGI_novel_T008721,BGI_novel_T008715,BGI_novel_T008719,BGI_novel_T008723,BGI_novel_T008718,BGI_novel_T008722,BGI_novel_T008717,NM_001100838_dup1,BGI_novel_T008713,BGI_novel_T008714,BGI_novel_T008720	NA
296462	MTG2*	mitochondrial ribosome associated GTPase 2	chr3	+	123	66	108	85	0.394078	1	NM_001013924_dup1	NA
296462	MTG2*	mitochondrial ribosome associated GTPase 2	chr3	+	121	85	108	78	1	1	NM_001013924_dup1	NA
296462	MTG2*	mitochondrial ribosome associated GTPase 2	chr3	+	116	86	119	83	1	1	NM_001013924_dup1	NA
296488	OLA1*	Obg like ATPase 1	chr3	-	367	437	386	441	1	1	NM_001033927_dup1	NA
296488	OLA1*	Obg like ATPase 1	chr3	-	443	181	498	210	1	1	NM_001033927_dup1	NA
296488	OLA1*	Obg like ATPase 1	chr3	-	428	298	457	353	1	1	NM_001033927_dup1	NA
296580	CAMSAP1	calmodulin regulated spectrin associated protein 1	chr3	-	153	190	166	254	0.957857	1	NM_001168549_dup1,BGI_novel_T007756,BGI_novel_T007757	NA
296612	MED27	mediator complex subunit 27	chr3	+	85	55	93	65	1	1	NM_001106565_dup1	NA
296624	DOLPP1	dolichyldiphosphatase 1	chr3	+	38	72	43	67	1	1	BGI_novel_T007869,NM_001106567_dup1	NA
296648	MAPKAP1*	MAPK associated protein 1	chr3	+	137	142	218	154	0.257526	1	BGI_novel_T007945,BGI_novel_T007942,BGI_novel_T007944,BGI_novel_T007943,NM_001011964_dup1	NA
296648	MAPKAP1*	MAPK associated protein 1	chr3	+	85	157	75	181	0.853659	1	BGI_novel_T007945,BGI_novel_T007942,BGI_novel_T007944,BGI_novel_T007943,NM_001011964_dup1	NA
296648	MAPKAP1*	MAPK associated protein 1	chr3	+	106	159	131	186	1	1	BGI_novel_T007944,BGI_novel_T007943,NM_001011964_dup1	NA
296648	MAPKAP1*	MAPK associated protein 1	chr3	+	86	173	109	158	0.509747	1	BGI_novel_T007944,BGI_novel_T007943,NM_001011964_dup1	BGI_novel_T007945,BGI_novel_T007942
296649	RABEPK*	Rab9 effector protein with kelch motifs	chr3	-	5	70	0	68	0.101168	1	BGI_novel_T007954	NA
296649	RABEPK*	Rab9 effector protein with kelch motifs	chr3	-	21	70	21	68	1	1	BGI_novel_T007952	NA
296649	RABEPK*	Rab9 effector protein with kelch motifs	chr3	-	3	70	10	68	0.194022	1	BGI_novel_T007950	NA
296649	RABEPK*	Rab9 effector protein with kelch motifs	chr3	-	57	111	54	117	1	1	BGI_novel_T007952,BGI_novel_T007954,NM_001024871_dup1,BGI_novel_T007950	NA
296649	RABEPK*	Rab9 effector protein with kelch motifs	chr3	-	62	21	67	31	0.84695	1	BGI_novel_T007954,NM_001024871_dup1,BGI_novel_T007950	NA
296649	RABEPK*	Rab9 effector protein with kelch motifs	chr3	-	62	86	78	76	0.519519	1	BGI_novel_T007954,NM_001024871_dup1,BGI_novel_T007950	NA
296658	NDUFA8	NADH:ubiquinone oxidoreductase subunit A8	chr3	-	679	697	591	704	1	1	BGI_novel_T007971	NA
296706	LHX2	LIM homeobox 2	chr3	+	763	828	918	806	1	1	NM_001106571_dup1	NA
296732	SMARCD3	SWI/SNF related, matrix associated, actin dependent regulator of chromatin, subfamily d, member 3	chr4	+	377	256	338	254	1	1	NM_001011966_dup1,BGI_novel_T008872	NA
296956	UBE2H	ubiquitin conjugating enzyme E2 H	chr4	-	74	229	81	244	1	1	BGI_novel_T009031	NA
296988	Mkrn1*	makorin ring finger protein 1	chr4	-	679	825	722	820	1	1	BGI_novel_T009078,BGI_novel_T009077	NA
296988	Mkrn1*	makorin ring finger protein 1	chr4	-	734	398	729	382	1	1	BGI_novel_T009078,BGI_novel_T009077	NA
297065	ZNF282	zinc finger protein 282	chr4	+	217	84	258	85	1	1	NM_001106592_dup1	NA
297093	CBX3*	chromobox 3	chr4	+	77	781	113	924	1	1	NM_001008313_dup1	NA
297093	CBX3*	chromobox 3	chr4	+	76	656	113	696	0.624536	1	NM_001008313_dup1	NA
297093	CBX3*	chromobox 3	chr4	+	79	958	121	1153	1	1	NM_001008313_dup1	NA
297093	CBX3*	chromobox 3	chr4	+	489	659	519	702	1	1	NM_001008313_dup1	NA
297093	CBX3*	chromobox 3	chr4	+	493	959	516	1152	1	1	NM_001008313_dup1	NA
297093	CBX3*	chromobox 3	chr4	+	238	656	307	696	1	1	NM_001008313_dup1	NA
297093	CBX3*	chromobox 3	chr4	+	242	958	304	1153	1	1	NM_001008313_dup1	NA
297093	CBX3*	chromobox 3	chr4	+	291	656	366	696	1	1	NM_001008313_dup1	NA
297093	CBX3*	chromobox 3	chr4	+	834	660	988	697	1	1	NM_001008313_dup1	NA
297093	CBX3*	chromobox 3	chr4	+	292	659	365	702	1	1	NM_001008313_dup1	NA
297337	RNF181	ring finger protein 181	chr4	-	55	93	86	81	0.240095	1	NM_001007647_dup1	NA
297357	CTNNA2	catenin alpha 2	chr4	-	119	351	203	492	1	1	NM_001106598_dup1	NA
297393	NAGK	N-acetylglucosamine kinase	chr4	+	67	74	50	44	0.92842	1	NM_001037768_dup1	NA
297433	PODXL2	podocalyxin like 2	chr4	-	930	456	1030	462	1	1	NM_001106607_dup1	NA
297504	EDEM1	ER degradation enhancing alpha-mannosidase like protein 1	chr4	+	66	37	89	47	1	1	NM_001305279_dup1	NA
297514	SETD5	SET domain containing 5	chr4	+	261	33	260	49	1	1	BGI_novel_T009362,BGI_novel_T009359,NM_001106614_dup1,BGI_novel_T009358	NA
297518	ARPC4	actin related protein 2/3 complex subunit 4	chr4	+	278	480	319	540	1	1	NM_001106615_dup1	NA
297523	VGLL4	vestigial like family member 4	chr4	-	106	127	65	104	0.686049	1	BGI_novel_T009388,BGI_novel_T009387	NA
297530	WASHC2A/WASHC2C	WASH complex subunit 2A	chr4	+	3	254	1	275	1	1	NM_199207_dup1,BGI_novel_T009402	NA
297561	RAD52	RAD52 homolog, DNA repair protein	chr4	+	9	44	4	33	0.712171	1	BGI_novel_T009424	NA
297725	TM7SF3*	transmembrane 7 superfamily member 3	chr4	-	64	147	69	129	1	1	NM_001011970_dup1	NA
297725	TM7SF3*	transmembrane 7 superfamily member 3	chr4	-	118	94	107	112	0.719394	1	NM_001011970_dup1	NA
297727	MRPS35	mitochondrial ribosomal protein S35	chr4	+	92	52	107	41	0.481654	1	NM_001106628_dup1	NA
297797	ATP6V1H	ATPase H+ transporting V1 subunit H	chr5	-	356	73	386	95	1	1	BGI_novel_T009643,NM_001013929_dup1	BGI_novel_T009644
297824	DPY19L4	dpy-19 like 4	chr5	-	13	13	24	26	1	1	NM_001305280_dup1	NA
297911	OTUD6B	OTU deubiquitinase 6B	chr5	-	75	250	74	250	1	1	NM_001106639_dup1	NA
297969	RARS2	arginyl-tRNA synthetase 2, mitochondrial	chr5	+	12	4	7	3	0.987631	1	BGI_novel_T009740,NM_001106643_dup1	NA
297995	CHMP5*	charged multivesicular body protein 5	chr5	+	278	98	353	109	1	1	NM_001025410_dup1	NA
297995	CHMP5*	charged multivesicular body protein 5	chr5	+	117	168	79	180	0.158629	1	NM_001025410_dup1	NA
298441	NASP*	nuclear autoantigenic sperm protein	chr5	-	245	1390	230	1084	1	1	NM_001005543_dup1	BGI_novel_T010100
298441	NASP*	nuclear autoantigenic sperm protein	chr5	-	219	125	212	82	0.416925	1	NM_001005543_dup1	NA
298441	NASP*	nuclear autoantigenic sperm protein	chr5	-	218	74	212	58	1	1	NM_001005543_dup1,BGI_novel_T010100	NA
298573	EIF4G3*	eukaryotic translation initiation factor 4 gamma 3	chr5	+	5	37	2	21	1	1	BGI_novel_T010417	BGI_novel_T010413,BGI_novel_T010414,BGI_novel_T010416,BGI_novel_T010412
298573	EIF4G3*	eukaryotic translation initiation factor 4 gamma 3	chr5	+	132	17	124	17	1	1	BGI_novel_T010419,BGI_novel_T010418,BGI_novel_T010413,BGI_novel_T010414,BGI_novel_T010416,BGI_novel_T010412,BGI_novel_T010415	BGI_novel_T010417
298573	EIF4G3*	eukaryotic translation initiation factor 4 gamma 3	chr5	+	132	20	101	15	1	1	BGI_novel_T010419,BGI_novel_T010418,BGI_novel_T010413,BGI_novel_T010414,BGI_novel_T010416,BGI_novel_T010412,BGI_novel_T010415	NA
298573	EIF4G3*	eukaryotic translation initiation factor 4 gamma 3	chr5	+	9	5	7	2	0.677758	1	NM_001106693_dup1	BGI_novel_T010417
298573	EIF4G3*	eukaryotic translation initiation factor 4 gamma 3	chr5	+	9	37	7	21	1	1	NM_001106693_dup1	BGI_novel_T010413,BGI_novel_T010414,BGI_novel_T010417,BGI_novel_T010416,BGI_novel_T010412
298573	EIF4G3*	eukaryotic translation initiation factor 4 gamma 3	chr5	+	273	302	303	326	1	1	BGI_novel_T010419,BGI_novel_T010418,BGI_novel_T010413,BGI_novel_T010414,BGI_novel_T010417,BGI_novel_T010416,NM_001106693_dup1,BGI_novel_T010412,BGI_novel_T010415	NA
298584	CAPZB	capping actin protein of muscle Z-line subunit beta	chr5	+	650	421	683	434	1	1	NM_001005903_dup1	NA
298675	RER1	retention in endoplasmic reticulum sorting receptor 1	chr5	-	168	179	179	200	1	1	NM_001039012_dup1	NA
298744	CRIM1*	cysteine rich transmembrane BMP regulator 1	chr6	+	8	154	12	171	1	1	NM_001169103_dup1,BGI_novel_T010600	BGI_novel_T010601
298744	CRIM1*	cysteine rich transmembrane BMP regulator 1	chr6	+	113	65	135	83	1	1	BGI_novel_T010600	NA
298744	CRIM1*	cysteine rich transmembrane BMP regulator 1	chr6	+	157	28	178	30	1	1	NM_001169103_dup1	NA
298787	MEMO1	mediator of cell motility 1	chr6	+	102	68	129	55	0.279908	1	NM_001029917_dup1	NA
298890	CYRIA	CYFIP related Rac1 interactor A	chr6	+	338	295	471	385	1	1	NM_001106718_dup1	NA
298914	ITGB1BP1	integrin subunit beta 1 binding protein 1	chr6	-	75	107	78	95	1	1	NM_001106719_dup1,BGI_novel_T010790,BGI_novel_T010791	NA
298943	BCAP29	B cell receptor associated protein 29	chr6	-	62	46	44	55	0.257302	1	NM_001006980_dup1	NA
299043	EAPP	E2F associated phosphoprotein	chr6	-	116	119	111	121	1	1	BGI_novel_T010884	NA
299075	TRAPPC6B*	trafficking protein particle complex 6B	chr6	-	62	3	75	9	1	1	NM_001106733_dup1	NA
299075	TRAPPC6B*	trafficking protein particle complex 6B	chr6	-	139	147	110	152	0.702428	1	NM_001106733_dup1	NA
299121	ACTR10	actin related protein 10	chr6	+	138	397	133	372	1	1	NM_001009602_dup1	NA
299147	PPP2R5E	protein phosphatase 2 regulatory subunit B'epsilon	chr6	-	283	122	285	158	0.750132	1	NM_001106740_dup1,BGI_novel_T010970	NA
299154	CHURC1	churchill domain containing 1	chr6	+	264	70	197	73	0.568272	1	NM_001106741_dup1	NA
299197	AREL1	apoptosis resistant E3 ubiquitin protein ligase 1	chr6	-	139	61	171	68	1	1	NM_001106744_dup1,BGI_novel_T011055	NA
299201	DLST	dihydrolipoamide S-succinyltransferase	chr6	+	56	5	50	7	1	1	NM_001006981_dup1	NA
299207	ERG28*	ergosterol biosynthesis 28 homolog	chr6	-	101	134	72	102	1	1	BGI_novel_T011063,BGI_novel_T011062	NA
299207	ERG28*	ergosterol biosynthesis 28 homolog	chr6	-	170	134	116	102	1	1	BGI_novel_T011063,BGI_novel_T011062	NA
299207	ERG28*	ergosterol biosynthesis 28 homolog	chr6	-	80	157	66	120	1	1	BGI_novel_T011063,BGI_novel_T011062	NA
299207	ERG28*	ergosterol biosynthesis 28 homolog	chr6	-	149	157	110	120	1	1	BGI_novel_T011063,BGI_novel_T011062	NA
299612	C19orf25*	chromosome 19 open reading frame 25	chr7	+	9	42	10	28	0.594619	1	BGI_novel_T011346	BGI_novel_T011332,BGI_novel_T011340
299612	C19orf25*	chromosome 19 open reading frame 25	chr7	+	9	33	10	20	0.472785	1	BGI_novel_T011346	BGI_novel_T011339
299638	SIRT6	sirtuin 6	chr7	+	112	153	117	149	1	1	NM_001031649_dup1	NA
299805	CNOT2*	CCR4-NOT transcription complex subunit 2	chr7	-	17	108	10	88	1	1	BGI_novel_T011530,BGI_novel_T011531,BGI_novel_T011532	NA
299805	CNOT2*	CCR4-NOT transcription complex subunit 2	chr7	-	75	108	91	88	0.36445	1	BGI_novel_T011530,BGI_novel_T011531,BGI_novel_T011532	NA
299841	RXYLT1	ribitol xylosyltransferase 1	chr7	-	69	170	82	198	1	1	NM_001024759_dup1,BGI_novel_T011557	NA
299851	MARS1*	methionyl-tRNA synthetase 1	chr7	-	141	308	142	285	1	1	BGI_novel_T011588,NM_001127659_dup1	NA
299851	MARS1*	methionyl-tRNA synthetase 1	chr7	-	260	88	259	100	1	1	BGI_novel_T011588,NM_001127659_dup1	NA
299857	SHMT2*	serine hydroxymethyltransferase 2	chr7	-	154	64	179	54	0.610789	1	NM_001008322_dup1	NA
299857	SHMT2*	serine hydroxymethyltransferase 2	chr7	-	105	64	132	54	0.387212	1	BGI_novel_T011600	NA
299909	CYRIB*	CYFIP related Rac1 interactor B	chr7	-	36	312	25	383	0.839367	1	BGI_novel_T011684,NM_001126267_dup1	NA
299909	CYRIB*	CYFIP related Rac1 interactor B	chr7	-	29	161	52	170	0.223216	1	BGI_novel_T011684	NA
299949	TBC1D31	TBC1 domain family member 31	chr7	+	9	19	11	21	1	1	NM_001134842_dup1	NA
299982	ANKRD46	ankyrin repeat domain 46	chr7	-	128	973	132	1093	1	1	NM_001013948_dup1	NA
300033	EEF1D	eukaryotic translation elongation factor 1 delta	chr7	-	303	25	342	26	1	1	BGI_novel_T011739	BGI_novel_T011741,BGI_novel_T011740,BGI_novel_T011742,BGI_novel_T011738
300084	Rbx1	ring-box 1	chr7	+	228	231	271	198	0.368945	1	BGI_novel_T011859	NA
300088	POLR3H	RNA polymerase III subunit H	chr7	-	81	29	77	28	1	1	NM_001127295_dup1	NA
300129	CERK*	ceramide kinase	chr7	-	62	158	48	137	1	1	NM_001134861_dup1	NA
300129	CERK*	ceramide kinase	chr7	-	83	74	100	60	0.404262	1	NM_001134861_dup1	NA
300146	PPP6R2*	protein phosphatase 6 regulatory subunit 2	chr7	+	48	82	58	93	1	1	BGI_novel_T011931,BGI_novel_T011929	NM_001106789_dup1,BGI_novel_T011930
300146	PPP6R2*	protein phosphatase 6 regulatory subunit 2	chr7	+	86	120	111	107	0.403174	1	NM_001106789_dup1,BGI_novel_T011930,BGI_novel_T011931,BGI_novel_T011929	NA
300197	ZNF641	zinc finger protein 641	chr7	-	9	29	13	25	0.620185	1	BGI_novel_T011997	NM_001106792_dup1
300215	Lmbr1l	limb development membrane protein 1-like	chr7	-	15	15	23	10	0.258179	1	BGI_novel_T012015	NA
300266	CBX5	chromobox 5	chr7	-	247	182	298	170	0.687963	1	BGI_novel_T012103,BGI_novel_T012104	NA
300367	MED17	mediator complex subunit 17	chr8	-	29	68	36	63	0.785409	1	NM_001106801_dup1	NA
300673	BCL9L	BCL9 like	chr8	+	11	16	5	8	1	1	NM_001106817_dup1	NA
300721	DNAJA4	DnaJ heat shock protein family (Hsp40) member A4	chr8	+	130	93	112	67	1	1	NM_001025411_dup1	NA
300733	TSPAN3	tetraspanin 3	chr8	-	508	784	491	784	1	1	NM_001005547_dup1	NA
300741	MPI	mannose phosphate isomerase	chr8	-	46	62	44	66	1	1	NM_001004081_dup1	NA
300758	Celf6*	CUGBP, Elav-like family member 6	chr8	+	13	79	22	106	1	1	BGI_novel_T012450,BGI_novel_T012447	BGI_novel_T012449
300758	Celf6*	CUGBP, Elav-like family member 6	chr8	+	13	68	22	91	1	1	BGI_novel_T012450,BGI_novel_T012447	NM_001106827_dup1
300759	PARP6	poly(ADP-ribose) polymerase family member 6	chr8	+	128	239	128	207	1	1	NM_001106828_dup1	NA
300763	LRRC49*	leucine rich repeat containing 49	chr8	-	181	0	174	3	1	1	BGI_novel_T012457,NM_001134469_dup1	NA
300763	LRRC49*	leucine rich repeat containing 49	chr8	-	73	198	85	199	1	1	BGI_novel_T012457,NM_001134469_dup1	NA
300763	LRRC49*	leucine rich repeat containing 49	chr8	-	64	84	74	96	1	1	NM_001134469_dup1	NA
300763	LRRC49*	leucine rich repeat containing 49	chr8	-	82	216	97	201	0.851522	1	BGI_novel_T012457,NM_001134469_dup1	NA
300763	LRRC49*	leucine rich repeat containing 49	chr8	-	85	120	98	106	0.748078	1	NM_001134469_dup1	BGI_novel_T012457
300763	LRRC49*	leucine rich repeat containing 49	chr8	-	71	3	81	8	1	1	NM_001134469_dup1	BGI_novel_T012457
300763	LRRC49*	leucine rich repeat containing 49	chr8	-	135	77	132	96	0.866178	1	BGI_novel_T012457,NM_001134469_dup1	NA
300763	LRRC49*	leucine rich repeat containing 49	chr8	-	235	74	204	87	0.587204	1	NM_001134469_dup1	NA
300791	SPG21	SPG21 abhydrolase domain containing, maspardin	chr8	+	224	158	225	186	1	1	BGI_novel_T012489,NM_001006987_dup1	NA
300813	RNF111	ring finger protein 111	chr8	-	8	282	5	307	0.781581	1	BGI_novel_T012532,BGI_novel_T012531	NA
300836	FAM214A	family with sequence similarity 214 member A	chr8	+	26	4	31	8	0.719989	1	NM_001106838_dup1,BGI_novel_T012567,BGI_novel_T012569	BGI_novel_T012570
300947	TFDP2	transcription factor Dp-2	chr8	+	4	11	4	5	0.604702	1	BGI_novel_T012667	NA
300963	CEP63	centrosomal protein 63	chr8	-	30	2	23	12	0.0174985	0.991402	NM_001244805_dup1,NM_001037772_dup1,BGI_novel_T012698,NR_045200_dup1	NA
301024	SCAP	SREBF chaperone	chr8	+	190	198	162	173	1	1	NM_001100966_dup1	NA
301113	SLC25A23*	solute carrier family 25 member 23	chr9	+	377	366	356	394	1	1	NM_001106873_dup1	NA
301113	SLC25A23*	solute carrier family 25 member 23	chr9	+	226	390	208	416	1	1	NM_001106873_dup1	NA
301309	ADGRB3	adhesion G protein-coupled receptor B3	chr9	-	74	138	52	146	0.348204	1	NM_001106898_dup1	NA
301346	SEMA4C*	semaphorin 4C	chr9	-	46	79	74	117	1	1	BGI_novel_T013200	NA
301346	SEMA4C*	semaphorin 4C	chr9	-	46	79	79	117	1	1	NM_001106902_dup1	NA
301363	MAP4K4*	mitogen-activated protein kinase kinase kinase kinase 4	chr9	+	649	129	724	137	1	1	BGI_novel_T013242,BGI_novel_T013241	NA
301363	MAP4K4*	mitogen-activated protein kinase kinase kinase kinase 4	chr9	+	468	806	510	808	1	1	BGI_novel_T013243,BGI_novel_T013238,BGI_novel_T013239,BGI_novel_T013240	NM_001106904_dup1
301363	MAP4K4*	mitogen-activated protein kinase kinase kinase kinase 4	chr9	+	468	770	510	756	1	1	BGI_novel_T013243,BGI_novel_T013238,BGI_novel_T013239,BGI_novel_T013240	NA
301430	ORC2	origin recognition complex subunit 2	chr9	-	52	71	46	55	1	1	NM_001012003_dup1,BGI_novel_T013313	NA
301455	PARD3B*	par-3 family cell polarity regulator beta	chr9	+	3	7	4	3	0.413849	1	NM_001191808_dup1	NA
301455	PARD3B*	par-3 family cell polarity regulator beta	chr9	+	2	7	5	4	0.263189	1	NM_001191808_dup1	NA
301506	Fsd1	fibronectin type III and SPRY domain containing 1	chr9	-	72	197	75	140	0.397472	1	BGI_novel_T013012	NA
301575	ITM2C	integral membrane protein 2C	chr9	+	390	1230	454	1091	0.646217	1	NM_001009674_dup1	NA
301618	PPP1R7	protein phosphatase 1 regulatory subunit 7	chr9	+	129	140	173	155	1	1	NM_001009825_dup1	NA
301650	Cntnap5b	contactin associated protein-like 5B	chr13	+	6	13	6	18	0.89426	1	BGI_novel_T003598,BGI_novel_T003599,NM_001047873_dup1	NA
302247	RTRAF	RNA transcription, translation and transport factor	chr15	+	337	211	370	209	1	1	NM_001047874_dup1	NA
302489	HS6ST2	heparan sulfate 6-O-sulfotransferase 2	chrX	-	8	76	14	63	0.2816	1	NM_001191726_dup1	NA
302899	TXNDC11*	thioredoxin domain containing 11	chr10	+	70	44	94	55	1	1	NM_001127532_dup1	NA
302899	TXNDC11*	thioredoxin domain containing 11	chr10	+	45	85	51	112	1	1	NM_001127532_dup1	NA
302915	PMM2	phosphomannomutase 2	chr10	-	4	23	19	29	0.069721	1	NM_001106973_dup1,BGI_novel_T001724	NA
302920	RBFOX1	RNA binding fox-1 homolog 1	chr10	-	52	59	57	77	1	1	NM_001106974_dup1	NA
302972	AMDHD2	amidohydrolase domain containing 2	chr10	-	32	29	27	13	0.318073	1	NM_001024990_dup1,BGI_novel_T001773	NA
302981	SPSB3	splA/ryanodine receptor domain and SOCS box containing 3	chr10	+	40	14	82	29	1	1	BGI_novel_T001815,BGI_novel_T001813,BGI_novel_T001816	BGI_novel_T001814,BGI_novel_T001812
303010	CPEB4	cytoplasmic polyadenylation element binding protein 4	chr10	-	21	22	18	20	1	1	BGI_novel_T001867,BGI_novel_T001866	NM_001106992_dup1
303016	CREBRF*	CREB3 regulatory factor	chr10	-	9	113	13	125	0.931042	1	NM_001277157_dup1,BGI_novel_T001868	NA
303016	CREBRF*	CREB3 regulatory factor	chr10	-	10	9	14	14	1	1	NM_001277157_dup1	NA
303024	Fbxw11*	F-box and WD repeat domain containing 11	chr10	+	20	29	28	28	0.713372	1	BGI_novel_T001891,BGI_novel_T001889	BGI_novel_T001888,BGI_novel_T001890
303024	Fbxw11*	F-box and WD repeat domain containing 11	chr10	+	17	22	24	26	1	1	BGI_novel_T001883	BGI_novel_T001882
303024	Fbxw11*	F-box and WD repeat domain containing 11	chr10	+	17	22	24	26	1	1	BGI_novel_T001887,BGI_novel_T001885	BGI_novel_T001886
303024	Fbxw11*	F-box and WD repeat domain containing 11	chr10	+	15	22	13	26	0.978875	1	BGI_novel_T001881	BGI_novel_T001887,BGI_novel_T001886
303024	Fbxw11*	F-box and WD repeat domain containing 11	chr10	+	15	17	13	24	0.607748	1	BGI_novel_T001881	BGI_novel_T001887,BGI_novel_T001885
303024	Fbxw11*	F-box and WD repeat domain containing 11	chr10	+	17	10	6	7	0.506384	1	NA	BGI_novel_T001887
303024	Fbxw11*	F-box and WD repeat domain containing 11	chr10	+	1	228	0	267	1	1	BGI_novel_T001891,BGI_novel_T001887,BGI_novel_T001880,BGI_novel_T001884,BGI_novel_T001886,BGI_novel_T001881,BGI_novel_T001885,BGI_novel_T001879,BGI_novel_T001882,BGI_novel_T001889,BGI_novel_T001883,BGI_novel_T001888,BGI_novel_T001890	NA
303068	ADAM19	ADAM metallopeptidase domain 19	chr10	+	26	22	21	26	0.675093	1	NM_001160228_dup1	NA
303201	USP22	ubiquitin specific peptidase 22	chr10	-	1645	1291	1646	1588	0.90369	1	NM_001191644_dup1	NA
303206	ULK2	unc-51 like autophagy activating kinase 2	chr10	-	342	284	321	340	0.703072	1	NM_001191645_dup1	NA
303259	MINK1	misshapen like kinase 1	chr10	+	97	13	112	13	1	1	BGI_novel_T002147,BGI_novel_T002146,NM_001271136_dup1,BGI_novel_T002145,BGI_novel_T002144	NA
303281	SUPT6H	SPT6 homolog, histone chaperone and transcription elongation factor	chr10	-	188	280	172	271	1	1	NM_001191820_dup1	NA
303336	WSB1*	WD repeat and SOCS box containing 1	chr10	-	187	739	185	412	0.00526395	0.585117	BGI_novel_T002256	BGI_novel_T002254,NM_001042561_dup1
303336	WSB1*	WD repeat and SOCS box containing 1	chr10	-	193	107	201	53	0.00824347	0.6498	BGI_novel_T002253	NA
303336	WSB1*	WD repeat and SOCS box containing 1	chr10	-	187	82	185	62	1	1	BGI_novel_T002254	BGI_novel_T002256,NM_001042561_dup1
303336	WSB1*	WD repeat and SOCS box containing 1	chr10	-	193	32	207	44	1	1	BGI_novel_T002254,BGI_novel_T002256,NM_001042561_dup1	NA
303336	WSB1*	WD repeat and SOCS box containing 1	chr10	-	419	207	437	203	1	1	BGI_novel_T002254,BGI_novel_T002256,BGI_novel_T002253,NM_001042561_dup1	NA
303337	RAB11FIP4	RAB11 family interacting protein 4	chr10	+	228	190	203	208	0.967023	1	NM_001107023_dup1	NA
303351	RHOT1	ras homolog family member T1	chr10	+	34	17	104	0	1.65134e-07	9.97959e-05	NM_001107026_dup1,BGI_novel_T002263	BGI_novel_T002265
303353	PSMD11	proteasome 26S subunit, non-ATPase 11	chr10	+	197	45	200	50	1	1	NM_001107027_dup1,BGI_novel_T002273	NA
303394	USP32	ubiquitin specific peptidase 32	chr10	-	75	56	86	56	1	1	BGI_novel_T002302,BGI_novel_T002303	NM_001107032_dup1
303396	APPBP2	amyloid beta precursor protein binding protein 2	chr10	-	152	97	152	114	1	1	NM_001100969_dup1	NA
303518	SMARCE1	SWI/SNF related, matrix associated, actin dependent regulator of chromatin, subfamily e, member 1	chr10	-	61	38	83	61	1	1	NM_001024993_dup1	NA
303554	NBR1	NBR1 autophagy cargo receptor	chr10	+	134	195	110	173	1	1	NM_001024765_dup1	NA
303599	TANC2	tetratricopeptide repeat, ankyrin repeat and coiled-coil containing 2	chr10	+	25	77	35	78	0.918109	1	NM_001191653_dup1	NA
303669	NAT9	N-acetyltransferase 9 (putative)	chr10	-	26	46	31	39	0.693043	1	BGI_novel_T002607	BGI_novel_T002606
303684	TRIM65	tripartite motif containing 65	chr10	-	6	4	7	4	1	1	NM_001135714_dup1	NA
303882	TNK2*	tyrosine kinase non receptor 2	chr11	-	22	117	27	116	1	1	NM_001008336_dup1	NA
303882	TNK2*	tyrosine kinase non receptor 2	chr11	-	3	117	4	116	1	1	BGI_novel_T002973,BGI_novel_T002968,BGI_novel_T002972,BGI_novel_T002971,BGI_novel_T002970,BGI_novel_T002969	NA
303888	OSBPL11	oxysterol binding protein like 11	chr11	-	21	95	38	106	0.382855	1	NM_001107090_dup1	NA
303915	IQCB1	IQ motif containing B1	chr11	-	70	19	91	14	0.485437	1	NM_001107092_dup1,BGI_novel_T002923,BGI_novel_T002924	NA
303926	IGSF11	immunoglobulin superfamily member 11	chr11	-	41	28	23	30	0.235202	1	NM_001013120_dup1	NA
304017	TOMM70	translocase of outer mitochondrial membrane 70	chr11	-	276	175	299	164	1	1	NM_212519_dup1	NA
304037	ARL13B	ADP ribosylation factor like GTPase 13B	chr7	-	2	24	5	16	0.323309	1	NM_001107101_dup1	BGI_novel_T011244
304278	ATP5MF-PTCD1*	ATP5MF-PTCD1 readthrough	chr12	+	35	161	42	175	1	1	BGI_novel_T003188,BGI_novel_T003190,BGI_novel_T003189	NM_001109665_dup1
304278	ATP5MF-PTCD1*	ATP5MF-PTCD1 readthrough	chr12	+	31	142	35	148	1	1	BGI_novel_T003188,BGI_novel_T003190,BGI_novel_T003189	NM_001109665_dup1
304278	ATP5MF-PTCD1*	ATP5MF-PTCD1 readthrough	chr12	+	158	49	169	48	1	1	BGI_novel_T003188	BGI_novel_T003190,BGI_novel_T003189
304278	ATP5MF-PTCD1*	ATP5MF-PTCD1 readthrough	chr12	+	157	59	169	86	0.630985	1	BGI_novel_T003188	BGI_novel_T003190,BGI_novel_T003189
304286	LMTK2	lemur tyrosine kinase 2	chr12	-	58	90	74	114	1	1	BGI_novel_T003205	NA
304301	MMD2	monocyte to macrophage differentiation associated 2	chr12	+	136	132	127	124	1	1	NM_001037217_dup1	NA
304577	UNG	uracil DNA glycosylase	chr12	-	13	13	14	14	1	1	NM_001013124_dup1	NA
304669	HOOK2	hook microtubule tethering protein 2	chr19	+	22	4	17	5	0.830105	1	BGI_novel_T006263	NA
304714	RRN3	RRN3 homolog, RNA polymerase I transcription factor	chr10	+	66	19	73	36	0.387999	1	NM_001135846_dup1,BGI_novel_T001691	NA
304794	RBBP5	RB binding protein 5, histone lysine methyltransferase complex subunit	chr13	+	95	52	90	58	1	1	BGI_novel_T003670,NM_001107174_dup1,BGI_novel_T003669,BGI_novel_T003671	NA
304798	MDM4	MDM4 regulator of p53	chr13	-	93	88	73	78	1	1	NM_001012026_dup1	NA
304805	CYB5R1	cytochrome b5 reductase 1	chr13	+	70	80	48	52	1	1	NM_001013126_dup1	NA
304920	KLHL20	kelch like family member 20	chr13	-	37	70	42	56	0.614438	1	BGI_novel_T003799,NM_001107192_dup1	NA
304971	TOMM40L	translocase of outer mitochondrial membrane 40 like	chr13	-	39	63	27	32	0.762461	1	NM_001083338_dup1,BGI_novel_T003859	NA
304979	IGSF8	immunoglobulin superfamily member 8	chr13	+	11	724	14	577	1	1	NM_001014787_dup1	NA
304982	IGSF9*	immunoglobulin superfamily member 9	chr13	-	64	71	54	62	1	1	NM_001107197_dup1,BGI_novel_T003883	NA
304982	IGSF9*	immunoglobulin superfamily member 9	chr13	-	102	79	89	53	0.800314	1	NM_001107197_dup1,BGI_novel_T003883	NA
304982	IGSF9*	immunoglobulin superfamily member 9	chr13	-	98	35	88	16	0.237889	1	NM_001107197_dup1,BGI_novel_T003883	NA
305070	PACC1	proton activated chloride channel 1	chr13	+	91	178	103	148	0.556295	1	NM_001007679_dup1	NA
305120	RPAP2	RNA polymerase II associated protein 2	chr14	-	48	30	33	35	0.336593	1	NM_001013987_dup1	NA
305127	ZNF644	zinc finger protein 644	chr14	+	44	20	16	10	0.938396	1	BGI_novel_T004048	BGI_novel_T004045
305164	WDFY3	WD repeat and FYVE domain containing 3	chr14	+	22	0	19	4	0.294973	1	BGI_novel_T004076,BGI_novel_T004075,BGI_novel_T004074,NM_001170551_dup1	NA
305178	Hnrnpdl*	heterogeneous nuclear ribonucleoprotein D-like	chr14	+	280	623	496	994	1	1	BGI_novel_T004086	NA
305178	Hnrnpdl*	heterogeneous nuclear ribonucleoprotein D-like	chr14	+	504	84	852	72	0.116106	1	NM_001033696_dup1	NA
305178	Hnrnpdl*	heterogeneous nuclear ribonucleoprotein D-like	chr14	+	503	213	849	434	1	1	BGI_novel_T004086	NA
305310	SLAIN2	SLAIN motif family member 2	chr14	-	93	133	126	143	0.876033	1	BGI_novel_T004191	NA
305317	GUF1	GUF1 homolog, GTPase	chr14	+	68	43	67	24	0.246692	1	NM_001107215_dup1	NA
305348	LIAS	lipoic acid synthetase	chr14	-	46	36	27	19	1	1	NM_001012037_dup1	NA
305424	FBXL5	F-box and leucine rich repeat protein 5	chr14	+	103	128	117	118	0.967793	1	BGI_novel_T004276	NA
305461	FAM53A	family with sequence similarity 53 member A	chr14	+	8	83	7	203	0.149009	1	BGI_novel_T004333,NM_001107228_dup1,BGI_novel_T004334	NA
305464	DEPDC5	DEP domain containing 5, GATOR1 subcomplex subunit	chr14	-	90	12	56	12	0.621843	1	BGI_novel_T004345,BGI_novel_T004344,BGI_novel_T004342,BGI_novel_T004339,BGI_novel_T004340,BGI_novel_T004343,NM_001107229_dup1	BGI_novel_T004341
305478	RNF215	ring finger protein 215	chr14	+	42	55	55	47	0.440234	1	NM_001107234_dup1	NA
305482	MTMR3*	myotubularin related protein 3	chr14	-	148	86	193	94	1	1	BGI_novel_T004366,BGI_novel_T004364,BGI_novel_T004365,NM_001012038_dup1,BGI_novel_T004363,BGI_novel_T004367	NA
305482	MTMR3*	myotubularin related protein 3	chr14	-	24	93	16	86	1	1	BGI_novel_T004366,BGI_novel_T004364,BGI_novel_T004365,BGI_novel_T004363,BGI_novel_T004367	NA
305579	KIAA1841	KIAA1841	chr14	-	54	2	50	1	1	1	NM_001100971_dup1	NA
305589	BCL11A*	BAF chromatin remodeling complex subunit BCL11A	chr14	+	314	2856	336	3114	1	1	BGI_novel_T004453,BGI_novel_T004456,BGI_novel_T004454,BGI_novel_T004455	NA
305589	BCL11A*	BAF chromatin remodeling complex subunit BCL11A	chr14	+	314	390	336	419	1	1	BGI_novel_T004453,BGI_novel_T004456,BGI_novel_T004454,BGI_novel_T004455	NA
305623	TMEM175*	transmembrane protein 175	chr14	-	11	9	9	7	1	1	BGI_novel_T004018,NM_001013991_dup1	NA
305623	TMEM175*	transmembrane protein 175	chr14	-	8	55	9	68	1	1	BGI_novel_T004018,NM_001013991_dup1	NA
305623	TMEM175*	transmembrane protein 175	chr14	-	0	25	4	16	0.0403843	1	NM_001013991_dup1	NA
305684	SAMD8	sterile alpha motif domain containing 8	chr15	-	106	185	126	129	0.058517	1	NM_001012040_dup1,BGI_novel_T004495	NA
305816	DDHD1	DDHD domain containing 1	chr15	-	13	7	14	7	1	1	BGI_novel_T004591	BGI_novel_T004592
305853	RAB2B*	RAB2B, member RAS oncogene family	chr15	-	77	103	55	104	0.522392	1	NM_001037645_dup1	NA
305853	RAB2B*	RAB2B, member RAS oncogene family	chr15	-	80	2	53	0	1	1	NM_001037645_dup1	NA
305853	RAB2B*	RAB2B, member RAS oncogene family	chr15	-	120	66	132	56	0.814384	1	NM_001037645_dup1	NA
305895	DCAF11	DDB1 and CUL4 associated factor 11	chr15	+	106	13	111	3	1	1	BGI_novel_T004673,NR_073087_dup1,BGI_novel_T004674,BGI_novel_T004672,BGI_novel_T004675,NM_001009686_dup1	NR_073088_dup1
305956	WDFY2	WD repeat and FYVE domain containing 2	chr15	+	8	5	2	2	0.860971	1	BGI_novel_T004762	NM_001107269_dup1
305970	FBXO16	F-box protein 16	chr15	+	48	39	34	60	0.0598491	1	BGI_novel_T004782,NM_001013132_dup1	BGI_novel_T004781,BGI_novel_T004780,BGI_novel_T004779
306009	SLC39A14	solute carrier family 39 member 14	chr15	-	4	25	2	29	0.808184	1	BGI_novel_T004801	NM_001107275_dup1
306012	POLR3D	RNA polymerase III subunit D	chr15	-	86	31	128	37	0.986904	1	NM_001031653_dup1	NA
306110	KLF12	Kruppel like factor 12	chr15	-	6	30	0	14	0.160085	1	BGI_novel_T004859	NA
306129	FBXL3	F-box and leucine rich repeat protein 3	chr15	-	83	81	97	112	1	1	NM_001100568_dup1	NA
306203	PXK	PX domain containing serine/threonine kinase like	chr15	-	42	12	32	16	0.460961	1	BGI_novel_T004583,NM_182821_dup1,BGI_novel_T004584,BGI_novel_T004582	NA
306243	CACNA2D3*	calcium voltage-gated channel auxiliary subunit alpha2delta 3	chr16	-	2	13	7	1	0.00185433	0.305627	BGI_novel_T004968	NM_175595_dup1,BGI_novel_T004969
306243	CACNA2D3*	calcium voltage-gated channel auxiliary subunit alpha2delta 3	chr16	-	64	97	65	113	1	1	BGI_novel_T004968,NM_175595_dup1,BGI_novel_T004969	NA
306243	CACNA2D3*	calcium voltage-gated channel auxiliary subunit alpha2delta 3	chr16	-	73	58	94	72	1	1	BGI_novel_T004968,NM_175595_dup1,BGI_novel_T004969	NA
306322	ENTR1*	endosome associated trafficking regulator 1	chr3	-	28	110	35	111	1	1	BGI_novel_T007772,BGI_novel_T007767	BGI_novel_T007766
306322	ENTR1*	endosome associated trafficking regulator 1	chr3	-	12	10	13	7	0.73383	1	NM_001013135_dup1	NA
306322	ENTR1*	endosome associated trafficking regulator 1	chr3	-	49	104	69	89	0.322414	1	BGI_novel_T007770,BGI_novel_T007774,BGI_novel_T007767,NM_001013135_dup1,BGI_novel_T007766	NA
306322	ENTR1*	endosome associated trafficking regulator 1	chr3	-	47	100	36	87	1	1	BGI_novel_T007772,BGI_novel_T007767,BGI_novel_T007766	NA
306349	TMEM59L*	transmembrane protein 59 like	chr16	+	98	278	164	246	0.00553464	0.585117	NM_001271055_dup1	NA
306349	TMEM59L*	transmembrane protein 59 like	chr16	+	223	200	231	205	1	1	NM_001271055_dup1	NA
306349	TMEM59L*	transmembrane protein 59 like	chr16	+	111	199	90	199	1	1	NM_001271055_dup1	NA
306490	Mtmr7	myotubularin related protein 7	chr16	+	124	91	74	92	0.11882	1	BGI_novel_T005220,NM_001107312_dup1	NA
306764	NSD1*	nuclear receptor binding SET domain protein 1	chr17	-	160	220	160	197	1	1	BGI_novel_T005438	NA
306764	NSD1*	nuclear receptor binding SET domain protein 1	chr17	-	50	148	51	174	1	1	BGI_novel_T005438	NA
306766	KIAA1191*	KIAA1191	chr17	+	32	191	31	185	1	1	NM_001014007_dup1	NA
306766	KIAA1191*	KIAA1191	chr17	+	35	171	30	143	1	1	NM_001014007_dup1	NA
306766	KIAA1191*	KIAA1191	chr17	+	5	176	1	158	1	1	NM_001014007_dup1	NA
306766	KIAA1191*	KIAA1191	chr17	+	93	55	101	36	0.283855	1	NM_001014007_dup1	NA
306766	KIAA1191*	KIAA1191	chr17	+	86	176	97	158	0.937667	1	NM_001014007_dup1	NA
306767	ARL10	ADP ribosylation factor like GTPase 10	chr17	-	184	220	264	219	0.224523	1	BGI_novel_T005457	NA
306771	TSPAN17	tetraspanin 17	chr17	-	168	375	133	308	1	1	NM_001013138_dup1	NA
306811	WNK2*	WNK lysine deficient protein kinase 2	chr17	+	15	63	24	80	1	1	BGI_novel_T005476,BGI_novel_T005478	BGI_novel_T005477,NM_001191556_dup1
306811	WNK2*	WNK lysine deficient protein kinase 2	chr17	+	49	54	95	60	0.192444	1	BGI_novel_T005476,BGI_novel_T005478	BGI_novel_T005477
306811	WNK2*	WNK lysine deficient protein kinase 2	chr17	+	166	63	131	80	0.196966	1	BGI_novel_T005477,BGI_novel_T005476,BGI_novel_T005478	NM_001191556_dup1
306811	WNK2*	WNK lysine deficient protein kinase 2	chr17	+	166	15	131	24	0.355151	1	BGI_novel_T005477,BGI_novel_T005476,BGI_novel_T005478	NA
306811	WNK2*	WNK lysine deficient protein kinase 2	chr17	+	169	39	131	35	1	1	BGI_novel_T005477,BGI_novel_T005476	NA
306934	RIPOR2	RHO family interacting cell polarization regulator 2	chr17	-	3	1	3	0	0.593207	1	BGI_novel_T005554,BGI_novel_T005556	BGI_novel_T005555,BGI_novel_T005557
306941	CARMIL1	capping protein regulator and myosin 1 linker 1	chr17	+	2	38	2	16	0.598885	1	BGI_novel_T005564,BGI_novel_T005565,BGI_novel_T005561	NA
307128	FRMD4A	FERM domain containing 4A	chr17	-	72	119	98	118	0.589699	1	BGI_novel_T005679,NM_001191821_dup1,BGI_novel_T005677,BGI_novel_T005678	NA
307210	TIMM21	translocase of inner mitochondrial membrane 21	chr18	-	50	33	34	35	0.473044	1	NM_001008343_dup1	NA
307302	CEP120	centrosomal protein 120	chr18	-	45	76	57	59	0.280415	1	NM_001191697_dup1,BGI_novel_T005934,BGI_novel_T005935	BGI_novel_T005933
307348	SPIRE1	spire type actin nucleation factor 1	chr18	-	6	269	13	233	0.268021	1	BGI_novel_T006023,BGI_novel_T006024	NA
307362	ZNF532*	zinc finger protein 532	chr18	+	117	136	79	119	0.95389	1	BGI_novel_T006006,BGI_novel_T006009,BGI_novel_T006010,NM_001107382_dup1,BGI_novel_T006002,BGI_novel_T006001,BGI_novel_T006005	BGI_novel_T006008,BGI_novel_T006003
307362	ZNF532*	zinc finger protein 532	chr18	+	109	143	74	122	1	1	BGI_novel_T006006,BGI_novel_T006009,BGI_novel_T006010,NM_001107382_dup1,BGI_novel_T006002,BGI_novel_T006001,BGI_novel_T006005	BGI_novel_T006011,BGI_novel_T006012,BGI_novel_T006008,BGI_novel_T006004,BGI_novel_T006003,BGI_novel_T006007
307395	ABLIM3	actin binding LIM protein family member 3	chr18	-	114	64	92	65	0.913479	1	BGI_novel_T005980,BGI_novel_T005979,NM_001191698_dup1,BGI_novel_T005981	NA
307491	HARS2*	histidyl-tRNA synthetase 2, mitochondrial	chr18	+	18	32	26	21	0.163394	1	NM_001014012_dup1	NA
307491	HARS2*	histidyl-tRNA synthetase 2, mitochondrial	chr18	+	10	65	14	64	1	1	NM_001014012_dup1	NA
307641	CSNK2A2*	casein kinase 2 alpha 2	chr19	+	117	58	87	64	0.403252	1	NM_001107409_dup1	NA
307641	CSNK2A2*	casein kinase 2 alpha 2	chr19	+	35	55	51	64	0.941314	1	NM_001107409_dup1	NA
307644	KIFC3	kinesin family member C3	chr19	+	20	88	11	84	1	1	BGI_novel_T006147	BGI_novel_T006146
307798	ACD	ACD shelterin complex subunit and telomerase recruitment factor	chr19	-	36	6	30	11	0.368499	1	NM_001037193_dup1	NA
308000	PDZD8*	PDZ domain containing 8	chr1	-	61	49	75	52	1	1	NM_001107446_dup1	NA
308000	PDZD8*	PDZ domain containing 8	chr1	-	78	81	77	62	0.847468	1	NM_001107446_dup1	NA
308106	MAP3K4	mitogen-activated protein kinase kinase kinase 4	chr1	+	30	39	40	32	0.422192	1	BGI_novel_T000179,NM_001107456_dup1	NA
308265	LATS1	large tumor suppressor kinase 1	chr1	+	231	79	305	112	1	1	NM_001134543_dup1	NA
308267	TAB2	TGF-beta activated kinase 1 (MAP3K7) binding protein 2	chr1	-	90	103	91	126	1	1	BGI_novel_T000008	NA
308457	EGLN2	egl-9 family hypoxia inducible factor 2	chr1	-	210	127	151	103	1	1	NM_001004083_dup1	NA
308463	MAP3K10	mitogen-activated protein kinase kinase kinase 10	chr1	-	496	355	530	398	1	1	BGI_novel_T000459	NA
308576	PNKP	polynucleotide kinase 3'-phosphatase	chr1	+	71	18	74	12	0.577741	1	BGI_novel_T000620	NA
308579	CPT1C	carnitine palmitoyltransferase 1C	chr1	-	72	100	65	71	0.880426	1	NM_001034925_dup1	NA
308652	SMOX*	spermine oxidase	chr3	+	79	35	93	54	0.86357	1	BGI_novel_T008498	NA
308652	SMOX*	spermine oxidase	chr3	+	55	69	64	88	1	1	BGI_novel_T008498,BGI_novel_T008501	BGI_novel_T008500,BGI_novel_T008499
308652	SMOX*	spermine oxidase	chr3	+	25	69	35	85	1	1	BGI_novel_T008498	NA
308666	CYFIP1	cytoplasmic FMR1 interacting protein 1	chr1	+	149	84	133	60	1	1	BGI_novel_T000700	NM_001107517_dup1
308738	CHD2	chromodomain helicase DNA binding protein 2	chr1	-	750	36	947	63	0.560771	1	BGI_novel_T000759,BGI_novel_T000756	NA
308761	PRC1	protein regulator of cytokinesis 1	chr1	+	77	35	45	38	0.180646	1	NM_001107529_dup1,BGI_novel_T000789	NA
308831	TENM4	teneurin transmembrane protein 4	chr1	+	161	53	131	24	0.186438	1	BGI_novel_T000853,BGI_novel_T000854,NM_001191628_dup1,BGI_novel_T000850,BGI_novel_T000852,BGI_novel_T000849,BGI_novel_T000851	NA
308837	INTS4	integrator complex subunit 4	chr1	+	107	73	76	47	1	1	NM_001191629_dup1	NA
308890	BTBD10	BTB domain containing 10	chr1	-	20	79	42	90	0.194833	1	BGI_novel_T000982,BGI_novel_T000983,BGI_novel_T000981	BGI_novel_T000984
308961	DCTN5	dynactin subunit 5	chr1	+	139	218	126	188	1	1	NM_001037778_dup1	NA
308999	Fbxl19	F-box and leucine-rich repeat protein 19	chr1	+	435	429	421	390	1	1	BGI_novel_T001128,BGI_novel_T001127,NM_001107552_dup1	NA
309036	REXO5	RNA exonuclease 5	chr1	+	10	12	3	4	1	1	BGI_novel_T001027,NM_001079706_dup1	NA
309053	RELCH	RAB11 binding and LisH domain, coiled-coil and HEAT repeat containing	chr13	+	59	6	79	9	1	1	NM_001134546_dup1	NA
309153	RCE1	Ras converting CAAX endopeptidase 1	chr1	-	45	37	25	20	1	1	BGI_novel_T001298,BGI_novel_T001296,BGI_novel_T001297	BGI_novel_T001293,BGI_novel_T001295
309259	NSMCE3	NSE3 homolog, SMC5-SMC6 complex component	chr1	-	40	92	46	74	0.59602	1	BGI_novel_T000725	NA
309280	PLXNA3	plexin A3	chrX	-	132	268	132	256	1	1	NM_001107581_dup1	NA
309456	WBP1L	WW domain binding protein 1 like	chr1	+	84	106	73	108	1	1	BGI_novel_T001600	NM_001127484_dup1
309459	NEURL1	neuralized E3 ubiquitin protein ligase 1	chr1	+	90	62	95	45	0.549318	1	BGI_novel_T001604	NA
309514	HECTD2	HECT domain E3 ubiquitin protein ligase 2	chr1	+	45	29	53	20	0.376994	1	BGI_novel_T001508,NM_001107608_dup1,BGI_novel_T001507	NA
309548	SHOC2	SHOC2 leucine rich repeat scaffold protein	chr1	+	944	167	1022	170	1	1	BGI_novel_T001626	NA
309638	TAF11	TATA-box binding protein associated factor 11	chr20	-	38	38	67	41	0.353293	1	BGI_novel_T007464,NM_001008350_dup1	BGI_novel_T007463
309659	MDGA1	MAM domain containing glycosylphosphatidylinositol anchor 1	chr20	-	176	217	164	224	1	1	NM_001107618_dup1	NA
309804	CDK19*	cyclin dependent kinase 19	chr20	+	75	91	97	100	1	1	NM_001107634_dup1,BGI_novel_T007659	NA
309804	CDK19*	cyclin dependent kinase 19	chr20	+	75	38	97	71	0.517762	1	NM_001107634_dup1,BGI_novel_T007659	NA
309804	CDK19*	cyclin dependent kinase 19	chr20	+	91	38	100	71	0.188172	1	NM_001107634_dup1,BGI_novel_T007659	NA
309804	CDK19*	cyclin dependent kinase 19	chr20	+	50	137	79	165	0.809959	1	NM_001107634_dup1	NA
309860	SOBP*	sine oculis binding protein homolog	chr20	-	339	185	414	236	1	1	BGI_novel_T007677	BGI_novel_T007678
309860	SOBP*	sine oculis binding protein homolog	chr20	-	291	7	360	10	1	1	BGI_novel_T007677	BGI_novel_T007678
309860	SOBP*	sine oculis binding protein homolog	chr20	-	291	2263	360	2877	1	1	BGI_novel_T007677,BGI_novel_T007678	NA
309860	SOBP*	sine oculis binding protein homolog	chr20	-	173	2312	194	2905	1	1	BGI_novel_T007677,BGI_novel_T007678	NA
309957	MEF2A	myocyte enhancer factor 2A	chr1	-	158	56	145	50	1	1	NM_001014035_dup1	BGI_novel_T000748
309969	Ap3b1	adaptor related protein complex 3 subunit beta 1	chr2	+	32	48	23	20	0.37664	1	BGI_novel_T006576,BGI_novel_T006575	NA
310314	TTC14	tetratricopeptide repeat domain 14	chr2	+	20	26	14	26	0.832162	1	NM_001107666_dup1	BGI_novel_T006791
310533	RAPGEF2*	Rap guanine nucleotide exchange factor 2	chr2	-	51	137	42	87	0.871578	1	NM_001107684_dup1,BGI_novel_T006913,BGI_novel_T006914,BGI_novel_T006912	NA
310533	RAPGEF2*	Rap guanine nucleotide exchange factor 2	chr2	-	153	284	88	260	0.0962031	1	NM_001107684_dup1,BGI_novel_T006913,BGI_novel_T006914,BGI_novel_T006912	NA
310615	CRTC2*	CREB regulated transcription coactivator 2	chr2	+	106	78	105	98	0.867166	1	BGI_novel_T007055,BGI_novel_T007057	BGI_novel_T007056
310615	CRTC2*	CREB regulated transcription coactivator 2	chr2	+	68	16	106	16	0.578821	1	BGI_novel_T007055,NM_001033895_dup1	NA
310633	UBQLN4	ubiquilin 4	chr2	+	131	199	116	187	1	1	NM_001107688_dup1	NA
310672	TARS2	threonyl-tRNA synthetase 2, mitochondrial	chr2	-	46	38	16	42	0.00869678	0.65697	NM_001014040_dup1,BGI_novel_T007112	NA
310698	DCLK2	doublecortin like kinase 2	chr2	-	207	124	192	131	1	1	BGI_novel_T006949,BGI_novel_T006950,NM_001009691_dup1,BGI_novel_T006951,BGI_novel_T006952,BGI_novel_T006948,NM_001195832_dup1	NA
310746	AP4B1	adaptor related protein complex 4 subunit beta 1	chr2	+	40	48	22	49	0.215324	1	BGI_novel_T007159,NM_001107709_dup1	NA
310839	Fnbp1l	formin binding protein 1-like	chr2	-	386	62	363	47	1	1	BGI_novel_T007218,NM_001039609_dup1	NA
310848	CYP2U1	cytochrome P450 family 2 subfamily U member 1	chr2	-	76	13	78	21	0.538595	1	NM_001024779_dup1	NA
310946	LRRC40	leucine rich repeat containing 40	chr2	+	167	111	145	99	1	1	BGI_novel_T007351,BGI_novel_T007350	NA
311129	OSBPL6	oxysterol binding protein like 6	chr3	+	28	13	32	13	1	1	NM_001107735_dup1,BGI_novel_T008144,BGI_novel_T008145	NA
311146	ITPRID2	ITPR interacting domain containing 2	chr3	+	13	38	4	19	0.981716	1	BGI_novel_T008159	NM_001107738_dup1
311163	CTNND1	catenin delta 1	chr3	-	164	89	159	84	1	1	NM_001107740_dup1	NA
311182	NUP160	nucleoporin 160	chr3	+	46	27	54	37	1	1	NM_001107744_dup1	NA
311209	TP53I11*	tumor protein p53 inducible protein 11	chr3	+	152	345	192	372	1	1	BGI_novel_T008244,BGI_novel_T008243,BGI_novel_T008242	NA
311209	TP53I11*	tumor protein p53 inducible protein 11	chr3	+	152	365	192	384	1	1	BGI_novel_T008244,BGI_novel_T008243,BGI_novel_T008242	NA
311209	TP53I11*	tumor protein p53 inducible protein 11	chr3	+	152	207	192	226	1	1	NM_001107749_dup1	NA
311215	EXT2	exostosin glycosyltransferase 2	chr3	-	54	106	69	81	0.203144	1	BGI_novel_T008248	NM_001107751_dup1
311349	TTBK2	tau tubulin kinase 2	chr3	-	72	27	95	38	1	1	BGI_novel_T008358,BGI_novel_T008359,NM_001107766_dup1	NA
311384	SEMA6D*	semaphorin 6D	chr3	+	12	62	15	48	0.539869	1	BGI_novel_T008395,BGI_novel_T008404,BGI_novel_T008396,BGI_novel_T008400	BGI_novel_T008390,BGI_novel_T008403,BGI_novel_T008397
311384	SEMA6D*	semaphorin 6D	chr3	+	12	48	15	34	0.425168	1	BGI_novel_T008395,BGI_novel_T008404,BGI_novel_T008396,BGI_novel_T008400	BGI_novel_T008392
311422	ITPA	inosine triphosphatase	chr3	+	143	36	128	74	0.0157236	0.919577	NM_001107774_dup1	NA
311428	C20orf27*	chromosome 20 open reading frame 27	chr3	-	85	116	93	100	0.856856	1	NM_001025691_dup1	NA
311428	C20orf27*	chromosome 20 open reading frame 27	chr3	-	146	146	105	104	1	1	NM_001025691_dup1	NA
311430	MAVS	mitochondrial antiviral signaling protein	chr3	+	10	33	18	18	0.0484465	1	BGI_novel_T008495	NA
311441	TRMT6	tRNA methyltransferase 6	chr3	-	12	27	25	29	0.310382	1	NM_001107779_dup1	NA
311450	PAK5	p21 (RAC1) activated kinase 5	chr3	-	591	397	696	367	0.652395	1	NM_001107781_dup1,BGI_novel_T008521	NA
311508	GZF1	GDNF inducible zinc finger protein 1	chr3	+	14	50	17	21	0.0595196	1	NM_001107788_dup1,BGI_novel_T008564	NA
311575	PHF20*	PHD finger protein 20	chr3	+	40	347	40	299	1	1	NM_001107795_dup1	NA
311575	PHF20*	PHD finger protein 20	chr3	+	5	344	8	299	1	1	NM_001107795_dup1	NA
311575	PHF20*	PHD finger protein 20	chr3	+	146	61	158	44	0.412379	1	NM_001107795_dup1	NA
311575	PHF20*	PHD finger protein 20	chr3	+	70	344	62	299	1	1	NM_001107795_dup1	NA
311575	PHF20*	PHD finger protein 20	chr3	+	73	64	62	47	1	1	NM_001107795_dup1	NA
311607	CHD6	chromodomain helicase DNA binding protein 6	chr3	-	23	19	25	11	0.393866	1	BGI_novel_T008674,BGI_novel_T008675	NA
311637	SLC35C2	solute carrier family 35 member C2	chr3	-	52	29	48	44	0.350807	1	NM_001107803_dup1	NA
311651	SLC9A8*	solute carrier family 9 member A8	chr3	+	5	28	14	15	0.0201652	1	NM_001025281_dup1,BGI_novel_T008732	NA
311651	SLC9A8*	solute carrier family 9 member A8	chr3	+	13	8	5	13	0.0983062	1	NM_001025281_dup1	BGI_novel_T008733
311791	ZMYND19*	zinc finger MYND-type containing 19	chr3	+	30	10	29	15	0.668138	1	BGI_novel_T007725	NA
311791	ZMYND19*	zinc finger MYND-type containing 19	chr3	+	29	33	17	38	0.234464	1	BGI_novel_T007722,BGI_novel_T007724	NA
311791	ZMYND19*	zinc finger MYND-type containing 19	chr3	+	0	29	7	34	0.0555275	1	BGI_novel_T007725,BGI_novel_T007723	NA
311835	DDX31	DEAD-box helicase 31	chr3	+	7	19	9	10	0.339803	1	NM_001107824_dup1	NA
311849	CRAT	carnitine O-acetyltransferase	chr3	-	134	76	131	82	1	1	NM_001004085_dup1	NA
311856	USP20*	ubiquitin specific peptidase 20	chr3	+	73	24	43	12	1	1	NM_001107827_dup1	NA
311856	USP20*	ubiquitin specific peptidase 20	chr3	+	6	34	4	33	1	1	NM_001107827_dup1	NA
311856	USP20*	ubiquitin specific peptidase 20	chr3	+	34	35	37	32	1	1	NM_001107827_dup1	NA
311913	DENND1A*	DENN domain containing 1A	chr3	-	12	31	6	26	0.666857	1	NM_001191747_dup1,BGI_novel_T007992,BGI_novel_T007991	NA
311913	DENND1A*	DENN domain containing 1A	chr3	-	19	98	25	70	0.253976	1	NM_001191747_dup1,BGI_novel_T007992,BGI_novel_T007991	NA
311913	DENND1A*	DENN domain containing 1A	chr3	-	15	87	14	103	1	1	NM_001191747_dup1,BGI_novel_T007992,BGI_novel_T007991	NA
311913	DENND1A*	DENN domain containing 1A	chr3	-	23	87	18	103	0.772309	1	NM_001191747_dup1,BGI_novel_T007992	NA
311919	GOLGA1*	golgin A1	chr3	-	28	14	42	15	0.845388	1	BGI_novel_T007999,NM_001107842_dup1,BGI_novel_T008000,BGI_novel_T007998	NA
311919	GOLGA1*	golgin A1	chr3	-	31	19	48	14	0.224981	1	BGI_novel_T007999,NM_001107842_dup1,BGI_novel_T008000,BGI_novel_T007998	NA
311936	Rnf32	ring finger protein 32	chr4	+	12	23	1	15	0.0593422	1	NM_001012095_dup1	NA
311944	Paxip1*	PAX interacting (with transcription-activation domain) protein 1	chr4	+	7	6	10	8	1	1	BGI_novel_T008852,NM_001107844_dup1,BGI_novel_T008854,BGI_novel_T008856,BGI_novel_T008850	BGI_novel_T008855,BGI_novel_T008849
311944	Paxip1*	PAX interacting (with transcription-activation domain) protein 1	chr4	+	7	3	10	0	0.11702	1	BGI_novel_T008852,NM_001107844_dup1,BGI_novel_T008854,BGI_novel_T008856,BGI_novel_T008850	BGI_novel_T008851
311944	Paxip1*	PAX interacting (with transcription-activation domain) protein 1	chr4	+	7	6	10	8	1	1	BGI_novel_T008852,NM_001107844_dup1,BGI_novel_T008854,BGI_novel_T008856,BGI_novel_T008850	BGI_novel_T008853
311952	GALNT11	polypeptide N-acetylgalactosaminyltransferase 11	chr4	-	129	122	120	114	1	1	NM_199393_dup1,NM_001271319_dup1	NA
312159	FAM3C	FAM3 metabolism regulating signaling molecule C	chr4	-	0	1	1	0	0.39631	1	BGI_novel_T008996	NM_198771_dup1
312299	EZH2	enhancer of zeste 2 polycomb repressive complex 2 subunit	chr4	-	5	56	6	75	1	1	BGI_novel_T009105	NA
312444	IMMT	inner membrane mitochondrial protein	chr4	+	90	253	97	246	1	1	NM_001034928_dup1	NA
312504	FBXO41	F-box protein 41	chr4	-	99	71	109	60	0.785733	1	BGI_novel_T009231,NM_001107871_dup1	NA
312638	CRELD1	cysteine rich with EGF like domains 1	chr4	+	3	120	4	164	1	1	NM_001024783_dup1	NA
312656	MARCHF8	membrane associated ring-CH-type finger 8	chr4	+	3	88	3	86	1	1	NM_001107882_dup1	NA
312690	PHC1	polyhomeotic homolog 1	chr4	-	144	93	148	97	1	1	BGI_novel_T009457,BGI_novel_T009458,NM_001107886_dup1	BGI_novel_T009459,BGI_novel_T009460,BGI_novel_T009461,BGI_novel_T009456
312727	TSPAN11	tetraspanin 11	chr4	+	45	26	44	25	1	1	BGI_novel_T009507,NM_001024262_dup1	NA
312728	TSPAN9	tetraspanin 9	chr4	-	21	65	27	35	0.0836008	1	BGI_novel_T009511,BGI_novel_T009509	NA
312907	SLCO5A1*	solute carrier organic anion transporter family member 5A1	chr5	+	55	39	51	64	0.191404	1	BGI_novel_T009616,BGI_novel_T009613,BGI_novel_T009618,BGI_novel_T009615	BGI_novel_T009614,BGI_novel_T009617
312907	SLCO5A1*	solute carrier organic anion transporter family member 5A1	chr5	+	47	29	28	27	0.519006	1	BGI_novel_T009613,BGI_novel_T009614,BGI_novel_T009615	NA
312907	SLCO5A1*	solute carrier organic anion transporter family member 5A1	chr5	+	17	39	23	64	1	1	BGI_novel_T009614,BGI_novel_T009617	BGI_novel_T009616,BGI_novel_T009613,BGI_novel_T009618,BGI_novel_T009615
312946	TMEM68	transmembrane protein 68	chr5	-	142	30	103	19	1	1	NM_001107903_dup1,BGI_novel_T009650	NA
312965	UBXN2B	UBX domain protein 2B	chr5	+	142	71	138	41	0.18721	1	NM_001107905_dup1	NA
313020	WDTC1	WD and tetratricopeptide repeats 1	chr5	-	149	88	135	109	0.550497	1	NM_001107908_dup1	NA
313035	DNAJC8	DnaJ heat shock protein family (Hsp40) member C8	chr5	+	131	148	175	148	0.608446	1	NM_001013168_dup1	NA
313057	SERINC2	serine incorporator 2	chr5	-	61	37	91	37	0.505537	1	NM_001031656_dup1	NA
313058	ADGRB2	adhesion G protein-coupled receptor B2	chr5	+	197	370	214	471	1	1	BGI_novel_T010278,BGI_novel_T010276,NM_001107914_dup1,BGI_novel_T010275	BGI_novel_T010274,BGI_novel_T010277
313098	USP45	ubiquitin specific peptidase 45	chr5	+	36	123	18	147	0.031602	1	BGI_novel_T009714,NM_001107918_dup1,BGI_novel_T009713	BGI_novel_T009712
313125	BACH2	BTB domain and CNC homolog 2	chr5	+	16	74	30	62	0.112362	1	BGI_novel_T009725	NA
313130	PM20D2	peptidase M20 domain containing 2	chr5	-	45	65	50	47	0.427524	1	BGI_novel_T009733,NM_001107922_dup1,BGI_novel_T009732	NA
313131	RNGTT	RNA guanylyltransferase and 5'-phosphatase	chr5	+	47	55	51	46	0.869564	1	NM_001107923_dup1	NA
313245	POLR1E	RNA polymerase I subunit E	chr5	+	64	57	86	53	0.512247	1	NM_001107938_dup1	NA
313388	DOCK7	dedicator of cytokinesis 7	chr5	-	67	56	73	34	0.177421	1	BGI_novel_T010005,BGI_novel_T010007,BGI_novel_T010003,NM_001191574_dup1,BGI_novel_T010004	BGI_novel_T010006
313477	ZFYVE9	zinc finger FYVE-type containing 9	chr5	-	31	30	34	45	0.751942	1	BGI_novel_T010064	NA
313488	RECK	reversion inducing cysteine rich protein with kazal motifs	chr5	+	10	7	3	9	0.227535	1	BGI_novel_T009800	NM_001107954_dup1,BGI_novel_T009799,BGI_novel_T009801
313539	KDM4A	lysine demethylase 4A	chr5	-	342	227	294	190	1	1	BGI_novel_T010125,NM_001107966_dup1	NA
313554	FOXJ3*	forkhead box J3	chr5	+	313	84	300	95	1	1	BGI_novel_T010150,BGI_novel_T010151,BGI_novel_T010149,NM_001107971_dup1	NA
313554	FOXJ3*	forkhead box J3	chr5	+	84	53	76	48	1	1	BGI_novel_T010150,BGI_novel_T010151,BGI_novel_T010149,NM_001107971_dup1	NA
313554	FOXJ3*	forkhead box J3	chr5	+	84	51	76	65	0.596483	1	BGI_novel_T010149,NM_001107971_dup1	NA
313554	FOXJ3*	forkhead box J3	chr5	+	136	56	140	69	1	1	BGI_novel_T010150,BGI_novel_T010151,BGI_novel_T010149,NM_001107971_dup1	NA
313591	THRAP3	thyroid hormone receptor associated protein 3	chr5	-	95	337	130	398	1	1	NM_001009693_dup1	NA
313618	MACO1	macoilin 1	chr5	-	207	272	230	316	1	1	NM_001025699_dup1	NA
313647	HP1BP3	heterochromatin protein 1 binding protein 3	chr5	+	363	363	333	316	1	1	BGI_novel_T010420	NA
313678	PRDM2*	PR/SET domain 2	chr5	-	0	96	1	118	1	1	NM_001077648_dup1,BGI_novel_T010470	NA
313678	PRDM2*	PR/SET domain 2	chr5	-	9	2298	17	2605	0.864575	1	BGI_novel_T010470	NA
313689	DHRS3*	dehydrogenase/reductase 3	chr5	+	19	52	20	56	1	1	NM_001037199_dup1	NA
313689	DHRS3*	dehydrogenase/reductase 3	chr5	+	52	39	53	29	0.722554	1	NM_001037199_dup1	NA
313806	Rnf19b	ring finger protein 19B	chr5	+	238	198	270	210	1	1	BGI_novel_T010251	NA
[truncated: 651 more rows]

## Sheet: RI
GeneID	Gene	Description	Chr	Strand	Hippocampus_F_Control-IC	Hippocampus_F_Control-SC	Hippocampus_F_BPA-IC	Hippocampus_F_BPA-SC	Pvalue	FDR	RetainTranscripts	AbandonTranscripts
[truncated: 691 more rows]

[truncated: 1 more sheets: SE]
